# Supplementary material for: Bilaterian-like promoters in the highly compact Amphimedon queenslandica genome
Source: Sci Rep. 2016 Mar 2;6:22496. doi: 10.1038/srep22496 (PMC4773876; doi:10.1038/srep22496)
Supplement: Supplementary Dataset 1 [file srep22496-s2.xls]

## Sheet: Analysed promoter regions
Table S1 - Sequences of Amphimedon queenslandica core promoter motifs analysed
Cluster Name	Genomic Scaffold	Start	End	Strand	Promoter Type	Sequence
Promoter_1	11692	1342	1541	-	Bidirectional	CAAATATTTATGATAAAATCATAGATAGAATGATAAAATCATAAAATCATAGATAAAAAATGAAAAAAAAGTAAATGAAAATTTACTCCATTATCTATGATAAAACCATTTACTCTAATATCTATGCATAAATTTAATAAGCTTGACCACGCCCTGAACAGATTTAATAACTTTTAATTAAGCAAAGAGGTGTAACTTGG
Promoter_2	11692	2160	2359	+	Bidirectional	AGATAATAATTAGAGGAGAGTGTCCTACTATACTGGCTATAAGGTCTGCTTCATCACGGCGCAGAATTGAAGAGTCACAATCAGGTTATTTCCGTATTATTGCTAGTTATTTTCTCAAATAACTAGTCAAAAATACTGAAAATATCCTGAATGTGACTCTTCAATTCTACGGCGTGATGATAGGCACAGTAGGACATCGA
Promoter_3	12073	6747	6946	-	Bidirectional	CTACTTGTCCTGCCATGTCTGAAGTCACCACCCGATGAAGATAAGGAAATAATATACCCAGCACCACCCAATTTCCCGTAGACTCGACTCTGCAGATGCTGCACTTTTCCACTATAAATATTTTTATCTGATGTGTCCGTCATCGTTCATTCTGCGGCGCGGAGATTATGGAGCAGGAACAAAAAAACTCAGCGGATCTG
Promoter_4	12073	6945	7144	+	Bidirectional	AGAAATAATTCTTTTCTTTCCCCATTATCTGCATCATTCTTTGTTGCCTTATAGATTCCTGTTGTTCGTGATATATTTGGAAGCATATCTGTGATAATTAGGTCCGCTGTAAACAAGGTCTACCCTTGGTTTATTCCGGAATCAAACAAATCTATACTCCAGCTCTCTGGTAATTTAAAATTTGGAGATTACAAATCAAC
Promoter_5	12407	858	1057	-	Bidirectional	GGGGTTAGGGCGCAGTCGGCCAGCGCAGCCCCGGCCAGCGCGCGCGCAGCCGCATCAACCGGATTGATTGTCTGCTACCTGCTAGTAAAAGCATAGATAAAAGCCTACTCGAGACCCACTTCGCCAATACCGTTTGAATCATTGGTCTAGTTTCCGGCAGTTATAGTGGCTTAATTAGTACAGGAAAATGCTAGCTTCTT
Promoter_6	12407	1086	1285	+	Bidirectional	TTGGATCACATTTGCGTGCTCCGTAAACTGCATAATACATGCACATAGTATGGAGGGGAGGAGTTTACGGAACACGCAATGATCCAAGTAGTATGATCCCGGCGGGGGTACTACTAATCTACTATGCATATGCATGAGAAATTGCCCCCCCCCCAGTCTGCATGCCAGCCAAGATGTTTTCTGCCTTCTTTATCATCATA
Promoter_7	12441	8655	8854	-	Bidirectional	GGAGTACGCCCCTCGTATCCGGTGCATGCATTAAGTATCCGGAGCAATAACTCAATATCCGGATCATCACATTAGTATCCAAATTACAAACACAATATCCGGGTCACCAGTACAATATCTGGGATTGAGGTTAGGTATCCGGAGTTATTAACCCTTTTGTCACTGGGTTCTGGTGGCGGATAAAATGGCACCAACTTTTC
Promoter_8	12441	8724	8923	+	Bidirectional	ACCTCAATCCCAGATATTGTACTGGTGACCCGGATATTGTGTTTGTAATTTGGATACTAATGTGATGATCCGGATATTGAGTTATTGCTCCGGATACTTAATGCATGCACCGGATACGAGGGGCGTACTCCGGATACTTACTGCATACTATCCGGATATTGAGTGTAAAACCACGCCTATATTTTAGGGCGTGATCAAAT
Promoter_9	12723	33039	33238	-	Bidirectional	GAAAATATTTCATTAGAATGCTACCGCATTAGATCATTGATTTTTAAATAGATATTGTGCACACATGGGGTGTGACCAGAATAGGCGTGACTGGAGACGTACGTACATACATACATACGGAGGGAGGGAGGGAGCATAGATACTATATATTACGGAAGCCGACAGCGACATTTCCGTTCATGTTCGTATTCGTGTTCACG
Promoter_10	12723	33656	33855	+	Bidirectional	ATATTGCCATGCTAGCTTGTGCTCGCCCCTTCAATGTTCTACATTCGCCTAGTTTATTATACAAGCAGAATCAATGTGAATTATTATTATTATTATTATTATTATTAGTATACTTAAGCCACACCTATTTATAGAATAAGGGTGTGGCTGGATTTTTGCAGCAACCAACCATTTGCATTGTAGAGAGAAACACGCGCAGT
Promoter_11	12773	11580	11779	-	Bidirectional	ACAGTCTATGAATATATACAGTTCCCTTATGAAGTCATGAACAACACACAAATACAGAGGCTATTCACAGCGATGGGTTCACTAATAGAGGTGTGGCTCGCTGCTGATGAGCGCTAGCTGAGCTGAGAGCGCAGCTGCAAACACAGTAGGTGTGACTACTGAGCCGCCCACACAAACAATGTCAGAAGTTCCAGTGACTC
Promoter_12	12773	11640	11839	+	Bidirectional	TTGCAGCTGCGCTCTCAGCTCAGCTAGCGCTCATCAGCAGCGAGCCACACCTCTATTAGTGAACCCATCGCTGTGAATAGCCTCTGTATTTGTGTGTTGTTCATGACTTCATAAGGGAACTGTATATATTCATAGACTGTGGCCTATGTATGTATTTGTTAGTTGTTCGTGTGTATGTGTGGTCACAAGCTTCATTTAAC
Promoter_13	12820	30705	30904	-	Bidirectional	CCTACTGTTGATTAAATTTGACACTGCACTTTGCAGTAGATCTGCAGCCAGTCAACTGCTCTCTAAATCAATTATGTCTATGGTTAGAGGTAGGTGGTTGGAGTAGTATTTGCATGCAAATATTAAAAGAATGTCTTAGATCTAATTTCAGTCTTAAGTTACGGCTGATGTTGCCGCTCTTCTCTTGACGGTGTCTCTGA
Promoter_14	12820	30755	30954	+	Bidirectional	TGAAATTAGATCTAAGACATTCTTTTAATATTTGCATGCAAATACTACTCCAACCACCTACCTCTAACCATAGACATAATTGATTTAGAGAGCAGTTGACTGGCTGCAGATCTACTGCAAAGTGCAGTGTCAAATTTAATCAACAGTAGGTGTGGTCACAAGTGAAGCTAATTAATTTAAGTAGCAATGGGTGCATTAAA
Promoter_15	12893	25368	25567	-	Bidirectional	ACCTGTACCGGCTGCACTCACCAGTCTTGTGAAGAACACTCTAGTAATTATAATTGTAAAAGGAATGCAAAGTTATCATTATCACCTCGCTCTGCCTCTCGCCATTTTATTAAAATTGGGCGGGGTATTGGTGGGCGTAACTTAATTAACCACGCCTATATTAAGAAGAAATACCCGGTAGATAAGAAAGGGCGCATGGT
Promoter_16	12893	25835	26034	+	Bidirectional	TTGTTAGCGTGTACTATTTTATAATTACTCGAGTAATGCAATCATAATGTAGCTGCAGTATACACAGAGACATAGCTTTATAGTGTAGTGTGGGATGTGTGTGCATCTGTAGAGATAAAGCCATGTACTGATGCAATTAGGTCTGCATTAGCATAGCTTTCCTACGTCCAGTCCTCCCTCCCTATCTCTCTCTTCACAAT
Promoter_17	12906	4717	4916	-	Bidirectional	CTCATTAATATTCATTTACTCATTGAGCCCACCCACGCATAATCACAATGCATAATTATGGTAGCTATTGGCTGAAGTATGTAAATGATGTCATTTGCTTCATATAATCCTATTATTGTCCTGATTAGTTGTCCTGATTATCCCATCGCCGGCTTGCTTCTCCTTTGGCTCCTCAGTTAAGTGCCTTCAGTACTATCAAG
Promoter_18	12906	4778	4977	+	Bidirectional	AATCAGGACAACTAATCAGGACAATAATAGGATTATATGAAGCAAATGACATCATTTACATACTTCAGCCAATAGCTACCATAATTATGCATTGTGATTATGCGTGGGTGGGCTCAATGAGTAAATGAATATTAATGAGATAGGAGTGGCTGGTTTGCTTCTTTGCTTGCTAAACATGGCCGCTGGTTCTGGTGGTGGTA
Promoter_19	12967	11765	11964	-	Bidirectional	GATCCGTCCCATTCATTCTATTATTAGTAAAAATATACGGAGAAAAGTGAGTCACTTTTCTCATTACTTTGCCTACTGAAAAAAAAACATTTTCCGTTACACTAAGAGTATACGGAAAATCAATTAATTTAATTTTGAGCCCCACCTATGTCCATACATGAACGTGTATAAAAATACATTATCAGCATTCTTTGCAGCAC
Promoter_20	12967	11825	12024	+	Bidirectional	GCTCAAAATTAAATTAATTGATTTTCCGTATACTCTTAGTGTAACGGAAAATGTTTTTTTTTCAGTAGGCAAAGTAATGAGAAAAGTGACTCACTTTTCTCCGTATATTTTTACTAATAATAGAATGAATGGGACGGATCCGGAGCATGGTCAGGTGGGTGGGGCTTAATTAAAATGGCTTCCGATGAAGAGGATGATAT
Promoter_21	12987	23623	23822	-	Bidirectional	CATTCTTTCCAGCCATGTCAGGGATTTTCGTCCGCCTCTCACTGTCACAGAGACTGTACCTGAATAGTTACATTGATTTGAATGGGATCACGTGATCTGTTTCCAATCCCGGTTACGTAGTCTATAATATCTATGATATCACCAACTTAGGTGCGCGTTAATTAGAAAATACTATCAAAATGGACCTTTCTCCTCAAGAA
Promoter_22	12987	24250	24449	+	Bidirectional	AGTATATTATTAATACGGCTCATCAAACATAACAATTCTTCATGATTTTCACCATTTTGATGTAAATTCATGCAATTTCATGCATTAATAATCACACAGTCTGTACACGTGACGTCATCAGTTTCCAATCCCGGTTACGTAGTCTATAATATCTATGGTGATATTAAAAATGGCGGCTTTCTGGAGGGAATACATTCTCT
Promoter_23	12995	1166	1365	-	Bidirectional	TTCATGAATAATCAGTGAGTTTAAGTGCTTCACTATCTGTATTTATAATCATTCTTCTACTTCAGCTGAAGACTTCATTGCTATCCTGCAGTAACAATGATCAACATTATTCATACTGCTGTATCATCATCAATGTATACTGTTATTAGCAGAACTCCCTCTACTGATCAACTGACCTTTGCTTTGCTTGCTGCTGAGGT
Promoter_24	12995	1327	1526	+	Bidirectional	CAGATAGTGAAGCACTTAAACTCACTGATTATTCATGAAGAAACTGCAGCTGATACACTGGATCCACTCTTGATACCAACAGTCTACAGAGTGCATTCAGGAGGTGTGGCTAATTAATTTATGGGTGTGGTTTGTTAGCAATTTGCCAAATTTGCACTGCACTGTCAGCATAAAATGTCTTCTTCTCAAGAGATCGTTCT
Promoter_25	13057	50459	50658	-	Bidirectional	AATTTAGGGTGGAGTTTTAATTTAGTAGGCGTGGCTTAGTAATATTAGTGACCACGCCCTTCATTCTTAATAATGGTATTTTGAGCACATTTATTCCTCAAATAAAAGGCATCAAAGTACATTAACATAAAAGCTTTATTTCAGATCAAGAAGAAGCAGTTTAGAAGTACAGACTTTGCAAATGACAGAGCTAGGAACAG
Promoter_26	13057	50526	50725	+	Bidirectional	CTTTTATGTTAATGTACTTTGATGCCTTTTATTTGAGGAATAAATGTGCTCAAAATACCATTATTAAGAATGAAGGGCGTGGTCACTAATATTACTAAGCCACGCCTACTAAATTAAAACTCCACCCTAAATTTGATAAGCTCCTCCTTTTACTGTAAATGCATGCCAACTGTTGCTCCCTTGTCGAGTGAAGAGGTGAA
Promoter_27	13063	20104	20303	-	Bidirectional	AGTACTAACATAGAGAGAGAAGAAAAGAAAAACATTAAATTGAGGGCAGCAGGAGTTTGGAGTACTGAGGGTACATCAGTAATTAATACTGAGTACCAGAAATAAAAATTAAAACAATAATTTACACTATAACACTATATACATTATACATGGCAGATAATAATGTACTTTTCATTTGTGGTTGGAGTATTGCAAATCAA
Promoter_28	13063	20169	20368	+	Bidirectional	GTGTTATAGTGTAAATTATTGTTTTAATTTTTATTTCTGGTACTCAGTATTAATTACTGATGTACCCTCAGTACTCCAAACTCCTGCTGCCCTCAATTTAATGTTTTTCTTTTCTTCTCTCTCTATGTTAGTACTGTAAAGTTCTTTAATAATAATAATAATAATAATAATGTAGAGTAGACCTATAGCTACATATAAAT
Promoter_29	13069	63320	63519	-	Bidirectional	AAAAAACAAAAACAAAAAAGAACTGTGTCAAAAAGAACATGTAATGATATGACACCATTACATACAGTTATGACAAAGAACTAGTTGTGAAATATATGATTAATAAAAGCAAGTGCTGAATTACGATGCATTGCTTTTCATTTGTTATCTTTGAGTTGTGACCGGAAGTGCTTTAGAAAAAATAGTACCATACATCAAAA
Promoter_30	13069	63378	63577	+	Bidirectional	AATGAAAAGCAATGCATCGTAATTCAGCACTTGCTTTTATTAATCATATATTTCACAACTAGTTCTTTGTCATAACTGTATGTAATGGTGTCATATCATTACATGTTCTTTTTGACACAGTTCTTTTTTGTTTTTGTTTTTTTCTTTTGTGGCGTTGTTTACTGATTACATTGTATACTTGAAGGAAACTATAAATCAGG
Promoter_31	13079	44493	44692	-	Bidirectional	CTGTTTGGTGAGGGTTTCCCGTACCTGCTCGCCAAGTAGAGGAACCTAAAAAGGCATAAAAGAGCAATAATGAACAAAAAAGTAAACAGAGTAAGAAAAGCCGCCATTTTAAAATAATTTAGCCACACCCAAACTAGCTAACTATTTTTAATGGTTACTGGTTAGAGAAAAGTTAGAAAACGTGGCTGAAAAATGGCAGA
Promoter_32	13079	45277	45476	+	Bidirectional	TAACATTCCTCATTTCTCTCTACATAGTTTTAATTTTATAAAATGCAATTTTTGCGGAGAGAATCATTTTAAGAAATGTTTTATAACTATTCAATAACCAATTAATTAACTACTTAATTAAGTGCATCACGTGATGTTTACAGTTCACACACGTGTCCTCATCCCTCGAATGGAGGTTTCGGCTGCAACTCCTGTCCCTC
Promoter_33	13111	31549	31748	-	Bidirectional	AATAAGCAAAATTATTTTACCTAAAAAAATTCCTGGGAAAATACCCGCTAAAATGTTCGCGGAAAAAATTCGCACTAAATTTTTCTGGGAAAATAAGCCCAAGCAAAAAAATAATGATAAAAATATAATTGTTATTAATTTTTATAGGCATAAATTGGGTATTTTTCTTAATAATTAATAAGGTGTGGTCTACCCACGTG
Promoter_34	13111	31714	31913	+	Bidirectional	CAGGAATTTTTTTAGGTAAAATAATTTTGCTTATTATTAATTTTTGCCACTTTTTTGGTGGAAATTTTTTTAGCTGGGATTTTCCTGGGAACATTAATTTAAGCGGGTATTCTGCCGAGAAAATTAACAAGAATATCCGGAAGTATACGTAAACAACGTGGTATTGTTTATTTTCAATAAAGGTGTGGTCATGTCGTTAT
Promoter_35	13126	46298	46497	-	Bidirectional	ATATCGTATCAAAACTGTATCGATACTCCCGATATGAGCTGATATCGATCGGTATCGTATCGAATCCATTTTGGCCAGTATCGCCCACCACTATTAATTAGTGTACTCGTTACTATGACAACAACCCTAACAACCAATGAGATCCAGCCACGATTGTTTCTAATTAAAGCCCACCTACATACAAAACCTACCCAGTACAT
Promoter_36	13126	46617	46816	+	Bidirectional	TATTATTTAACCATAATAAATGGGCGTGGCCAACGTATCGATCCGGATTCCTTCAAAATTTCGATACCGATACGAATCGATACCGTAAAATATCGTTTGTATCGATAAAATATCGATATATCGCCCACCACTACTAATTAAAGGAGGAGGAGCTTGTGAGGACAAGAAATAAAATGGAGAGAGTTTCTGGAGGTCCTGAT
Promoter_37	13148	77211	77410	-	Bidirectional	TGAAAACAGGAGCTATTTTGAGTGTAGAAAACAAACATGTAGAGGTTTTAGAATGGTTTTTAATGTGCAGTCATGTAAAGAAAAAATGAGGAAAATAAATTCAAATTAATCAATAAGACTGTACATTGTACAAGAAGATGCATGTCCGGAAGTGTACGGAACTAAAGCAACAATCACAATGGCGGATTCTTCACCAGCTC
Promoter_38	13148	95206	95405	-	Bidirectional	AAGAACCATGTGAGTCTTATAAATGATGCTAAGGGACTGTCTACGAATAAAAACAAGTCAGGCTAAAAAACAACCATAGATACACAACACGTGTTAACACGTGGGTAGGTACGGGCTCACCCACGTGCTACGACGTGGACGTGACATTAATCACGTGATTTGATTCAAAGAAAATGGGTCGGCTACGAAAGAAGAGAATG
Promoter_39	13148	77302	77501	+	Bidirectional	TTAATTTGAATTTATTTTCCTCATTTTTTCTTTACATGACTGCACATTAAAAACCATTCTAAAACCTCTACATGTTTGTTTTCTACACTCAAAATAGCTCCTGTTTTCAACTCTATGCAAATGCTAACCATTCCGTGCATCCTCGCGTAACTACCGTAAACTACGCCTCTCAGCGTGTATATATGGTAGGTAGTATTAAA
Promoter_40	13148	95720	95919	+	Bidirectional	AAGTTGTAGGCTGCAACATTTGTTTTAAAAATAACAATTGCATTGACACAAGTCTATCAGTGCTATCATAGTCACCATAATTAGTTTATATTATCCATAACACAAACACCATCCATCTCAAATAAAAGGAACATCACAACTAAAGGAACTAGACACAATTACTTCAAAAATGAGTGATGTATTTTATAACTTTACTGAGT
Promoter_41	13164	77295	77494	-	Bidirectional	ATATTTTGCTTCATCTTAAATAAATGTTTATGAGGAAAAAGACATTGTTTGTCAAAGAAAGAATTGTAACCTTTAATTGTAGATGTTGCAGATAATCTATTATTGTATGTTTTGCAGGTATATAAATAAATGAAGACTGGTGCCTGTGGTACCATTTATCCATCATTGCAAAGGATTCATCAATCAATAATTCTCTTGAT
Promoter_42	13164	77438	77637	+	Bidirectional	CTTTGACAAACAATGTCTTTTTCCTCATAAACATTTATTTAAGATGAAGCAAAATATTATTTTTAAGATCTAAAAACATTGCTGGAAATCCGAAAAAGGGTGGGGCTGAATGAAGACCTTAAATTTAATGATTATTTTCATTTCCTTTAAAAACATGGCGAATGACGACTTATATCTAACTATTAGCAGGGCCCTAAGCT
Promoter_43	13175	70548	70747	-	Bidirectional	GTTGTAGTAGCAGTAGCCACTCCTCTGTTGTCACACGTGACATACCAAAGCATTTGTAATGATTTGTCGCGTACTCACGTGGGACCACAAAAATGTAGGCATGGAAAAGGCTGGGCCATGGTAAGGCCCTCCTCTTTTCGCCGGCCCCTCGAGGTGGCATTATTTGGAAAAGTGGTGGCAAAATGAGTATCAAAAGTGAT
Promoter_44	13175	70640	70839	+	Bidirectional	TTTTCCATGCCTACATTTTTGTGGTCCCACGTGAGTACGCGACAAATCATTACAAATGCTTTGGTATGTCACGTGTGACAACAGAGGAGTGGCTACTGCTACTACAACAATTACAAGCCACAGAAGTTAGTCATAGACGAGGAAATACAACTTTTAGCCCGACTCAAAATGAGTGAGGGTGGTATAATATACAGTGACGA
Promoter_45	13178	20403	20602	-	Bidirectional	ACAAATAGTAAAGCACTTAAACTCACTGATTAAGTGATTATTCATGAAGAAACTGCAGCTGATCCACTGGATCCACTCTTGATCTGACAACAGAAAGTATTCAGGAGGTGTGGCTAATTAATTTTATATGGGTGTGGTTTTATTTGCAATTTTGCACTGCACTGTCAGCATAAAATGTCTTCTTCTCAAGAGGTCGTTGC
Promoter_46	13178	20549	20748	+	Bidirectional	AGTTTCTTCATGAATAATCACTTAATCAGTGAGTTTAAGTGCTTTACTATTTGTATTAATAATCATTCTTATACTCCAGCTAAAGACTTCATTGCTATCCTGCAGCAACAATGATCAACATTATTCATAATAATCATACTGCTGTATCATCAATCAATGTATACTGTTAGAAGCAGCACTCCCTCTACTGATCAACTGAC
Promoter_47	13185	28757	28956	-	Bidirectional	GTCAAAATTAAAATAAAAATTGCCAAACTTGAGGATAATTGTGACTAATATCTTTGCTGCTAAGCTGCATACAAAGAAATAAAATATAATCTGAGCCATATTGGTTCTTAAAACAAAAGAACAATGGGTTTCCATGAGAGGGTGTGGTTAAAAACTGCTCATTCTGCACGTGTGAATAAGCAGCAACATGGCGTTAGTTA
Promoter_48	13185	28856	29055	+	Bidirectional	ATATGGCTCAGATTATATTTTATTTCTTTGTATGCAGCTTAGCAGCAAAGATATTAGTCACAATTATCCTCAAGTTTGGCAATTTTTATTTTAATTTTGACTTTCTCCATTAATTAAATTTCAAGCTCATTTGAGCCCCACCCATTTGAGTGGGCGTTAAAACCTTGCGGGGGAGTGGCTCGTTAATTTGCAGTTTCACC
Promoter_49	13196	83601	83800	-	Bidirectional	ATTACAGACAGTGCAATGATATTTTGTGCTAAAATTTTATACTTTTGCTTTTGCAAAAGTGACGGGAAATGAATTGGCGGTGAAATTTCCCGGGGCTCTTCTCGACGCATGCGCAGATTGCAAGGACCTCAAGTGCGCATGCGCAGATCAATCTAAAGAAAGAGATCGCTCGTTCGAGGGGCGACGAAGAGAAACGAAAA
Promoter_50	13196	84105	84304	+	Bidirectional	TATTTAATAATTGCATGATTATTACTTTATAGTTTTGTGTTACAAACAATCACAAAGCAGAAATTTTTGAGGATTTAAATCATTTTACCGGTGCGCATGCCCAGTATTGTTTCCCGGGAAGTTGTGGCGGTATCCCCCGCGCTACATTATTGGCCCAAAGGGCGTGTGCTTGTACAAAATGGAGGTCGTCGATGAATTCA
Promoter_51	13198	32015	32214	-	Bidirectional	TTTATAAATAAAATGGCAGCCTAGGCTTTAAAAAATTTTTCACTTTCTAAAATGTATTAGACAGACAATAAGCATAACTTTCACTCAACTAAGAGTCATTTTAACTCTAGAAATAAATTTTGCTTTATTATAAAGACTTTTAAATGCACAAAATTATAGGATTCAGCTCAGCAGCAGTTCAGTTCAGCCACACCTTTTCT
Promoter_52	13198	72725	72924	-	Bidirectional	ATTTTAACGGAAATTCAAACCTCTGTCAAAGGAATGGAAGGAATGATTCTGTAGAAAAGCCTGCAGATTGCAGAATGCTTGTAGATTACTTGTAGCATCTAAAGCTTTGAATCCTTTCCTTTGATCTAAGCTCAGCCCCACCCATTCAATGCACGTGAAGAAACATGGTGGATGCTATTGACAGTCAAACTCGCAGTCAA
Promoter_53	13198	32114	32313	+	Bidirectional	AAATGACTCTTAGTTGAGTGAAAGTTATGCTTATTGTCTGTCTAATACATTTTAGAAAGTGAAAAATTTTTTAAAGCCTAGGCTGCCATTTTATTTATAAACCACACCTTCTCATTATAAATTGAAGGCGGGGCTATTTAATTTTGGCTAATTAATTAATTGCCTTTCCTTTCTGCTGTTGTGTGGTGTTGTATTCATCT
Promoter_54	13198	73015	73214	+	Bidirectional	CAGCCTGAGATAATCCTGTTAGTGGTTTGTTCAACACCTCCTCACTAGGACTGTTCCTTCCTCTGTTAACACTCACACTCCTCATATGCCGCATGCACAGCAATCAATTCTTATTATAAAAGATAGATCGTCATGTCACTAGTCCTAGTCTAGTTGTGATTTTCTTGTCTCTATGTCTTTGCTCAACTTATTGTTAGTCA
Promoter_55	13211	107225	107424	-	Bidirectional	CCATTGACAACAACAACAAAAACCTTTCCGTATCTTTTCCGTGTTTTCTGAAGTCACGCCTCTTTTCCCGCTAAAGATAACTATAAAATTAAAAATAGTAAATAAACCAGTGACGTAATATTGCATGTGTGACGTTGAACACCGCCCACATTTTGGTTTTAGTGCGCATGCGCAGTTGAGTGGTGAGGCACGTGGTCATT
Promoter_56	13211	107308	107507	+	Bidirectional	TACGTCACTGGTTTATTTACTATTTTTAATTTTATAGTTATCTTTAGCGGGAAAAGAGGCGTGACTTCAGAAAACACGGAAAAGATACGGAAAGGTTTTTGTTGTTGTTGTCAATGGAGACTCTTCTCCTTGTCTTAGTATCCGGAAACATTTCCCGCGCTTGGTGGTAGAGAAGGAGACACCATAGCACGCTTCTCCCC
Promoter_57	13213	12401	12600	-	Bidirectional	TAGCATAGACAGGATTGCGGCTGCCTGTTGTAATGATAAGTTGATAACATAGACTAGAGTGAGAGTCAGGCTCAGTCAGCCATCTTGATAGTTCGAAATCAAAAAGTTAGTTTGAAGAAGGAATCTGTCAACTGAACTAGGCTAAAATAAATAATGGGTGGAAGTCAATCAAAAGTTGAAGTAGTGTACAAGCCTCATGT
Promoter_58	13213	12748	12947	+	Bidirectional	TAATTGATGCACATAGTTTAATATTTTACAGTAATTAATTACCAGCATATGTAGTTAACATAAACAGACTATGCATTATCTCTCTTTTAATTCTTCCTCATGCTCATTGATACAATGAAGTGTACTATGAATAACATTCTCTATGTGTGTGGCCCTATTTTGTCAGTTTGTGTGTATTCCTCCCTGAAAGTATGCTGCTC
Promoter_59	13225	32760	32959	-	Bidirectional	GGAAGAATAGAATTAGCCTAACATAACTTAAATTAAATTATACCCTACTTAACCATCATTAATGGTCATTATAATTCATGGAACTATAGTCTAAGCCTACACCATAGATATTACACCCACGATATTGGGTGTAATTGTAATATCTATGCCTACACCCACGATTGATTGATGAGGGGTTAAAATTAAATTTGATTTTTGTT
Promoter_60	13225	32987	33186	+	Bidirectional	ATGGCCTGTCCTCATAGCAGCTGCAATGTCACCTGATGAACACTTTTGAACAGGGAGAGAGAAAGTAAACAAATATAATAATAATTATTATTATTACAATTATTATTATTATTACTGTTGTTGTTGTTATTGTTGTTGTTTTTACTCCAGTTGTGCTTCAGGGGTTATCAATTGTTTGGATTGTATTCATCAAATGAAGA
Promoter_61	13231	109193	109392	-	Bidirectional	AAATCCTTACAGTAGCTAAAGTAGAAAAAATTATCTTAAAGCTAAAATGATAGTTGTAAAAAGAGAAATTAAAGAAATAGTGCAGTCCGCCATGTTGGTAATAAATCCGGAAGCCACACCTATTCACGTGTAAACTGTTAATTGCATAAACTTACAAGATGACAGCTATGGAAGAAAGCAACGATCCATCTCTCACCAAA
Promoter_62	13231	109381	109580	+	Bidirectional	CTGTAAGGATTTATATAGCACTTAATATAGGTTCAAATCTTGATTTAAAAGTCAGGAAACAACTGTTGATTTTTTTTGCTAAATTTGCATTTGTAGGTGTGGGTTAACTAGGTGTGGCTAAACTAGGTGTGGCTGAAATTCTGCAAAATCATCTTCATGCTCCAGTAATGAGTGAGTATAAAAAGAAGAGAAAGGCGCTT
Promoter_63	13232	79975	80174	-	Bidirectional	TACTATTCATGCTATTCATATGCATATTTCTATTCATAGTATGAATAGCATGAATACTATTCATGCTCTATGTATTCATGCTTTGAATGCATGTATTTATACTATTCATGCAGTCAAGTAGCTGTCACTCCATTTCAGTCGCTATCTTCTACTAGTACTACTAATAAAATTATAACAATGGCAATGGCAGATGACTCATC
Promoter_64	13232	80134	80333	+	Bidirectional	TACTATGAATAGAAATATGCATATGAATAGCATGAATAGTATACATAGCAGTAGGGCTCAGTGATAGTGCACTGAAATTTGATTGGTCATTTGTTATCGCCATTACTTTATTATTTATGTCAAAACTGGCTGTTTTGGCTTGACTTGTTTTGATGTAGAAAGATAATACTACATACAGAATAGCAGCCAACTAGCCTCGT
Promoter_65	13236	90857	91056	-	Bidirectional	TTGTGGTTTTGTCCGGTTATTCTAACCACGTGGAAATGGCGGATTTAAAACGATAAAGTCCCGTTTGTTTTTTTAGTTTTTTTTCTCCTTTATCAAGGCTATAAGGTCCTTACTCCTACATAATAAAATAATAAATTAATTATACAACAATTACTTTAAGTACCAGCCAGTATGGCTCCACTCACTCAACTGAGTGTGAT
Promoter_66	13236	90915	91114	+	Bidirectional	TAATTAATTTATTATTTTATTATGTAGGAGTAAGGACCTTATAGCCTTGATAAAGGAGAAAAAAAACTAAAAAAACAAACGGGACTTTATCGTTTTAAATCCGCCATTTCCACGTGGTTAGAATAACCGGACAAAACCACAACTCCGTTTATTTCAACCACGTGCTCTTATCTTGAGTACAGTTCTGTGAAGATGAGCAG
Promoter_67	13237	32010	32209	-	Bidirectional	AGTACACACTACTGTTATCATAAACAATGCATAAAATCTAGTAGGCATACTATATGCTCTGACCAATTTCTACTAAGACAGTAAGACTACTACTAGTACTAGATCTATATATCTATGCAAATAAATATTAAATTTTCACAAACCACACCCAACAGAGCTCAGAGGTGCGGCATAGCAAATGGTGCCTGTGGCTCATCTTA
Promoter_68	13237	32352	32551	+	Bidirectional	CTATATTATTATCATTGTGATTCTTTGTAAAAGTATAACCCAATTCATTCCAACTGTTGTTTGTCTTTGTGTATAAACATCAATAATCGAGTTGACACATCTGTCGCTGTCAGTTTATTTGCAAAATGCAAGTTTTGTCATTTCAGTTCAGACGAAGGAAAAGAACAAACAAGCAATTAACTAGAAATGTACGGAAGAGT
Promoter_69	13251	93757	93956	-	Bidirectional	CTTCATAGCTAAATCCGGTTTAACATGGACCTGCTTTGAGCTGAAACATGTGAAAATTACCAAATTTTATGTGAATAGCAATAATTATGTAACACTGATAATGAGCCACGCCCTGGAGTTTTAACTGGGGGTGGGGCTGATGAGGGACACGTGACCTATTATTAAACATATAAAGCTCCTCCTTTCTCCTCTGTCAGTCA
Promoter_70	13251	93918	94117	+	Bidirectional	TCAAAGCAGGTCCATGTTAAACCGGATTTAGCTATGAAGCACCGTTTGCATGCAAAAGTTTACTAGTAACTAAAAGAATAGTCTGTATATATCTATGCACGATCTAATGAGATTCATCACCGTGACTTAAAGCACCCAATCATCACATGACCATAGAGGAGGAGTAGGAGCTAGAGAAATGTCTGAAAAGGAGTCCCTCT
Promoter_71	13255	97671	97870	-	Bidirectional	TCCCTATGTATGAGTGATCAAACCCATAGATACGTCTAACCATACTTCTGATATACAGCCTAACAGGTGGATCTAGTAGTACATTCTAGGATGACACTGTGTGCTTTGTATGGTTTCTCAATTTTGTATAAAATATCCCTGCTCTACCCCAATAGCTAGAGTAGTATAGCACTTAGACAATAGGCCCTGGTACAGTATTG
Promoter_72	13255	97851	98050	+	Bidirectional	TGATCACTCATACATAGGGAGTAAGCCTAAGGCTATACTTTTATGCATTTACATATGCTCTGTCAGTGACTGAATGGTGACAAAGCCAGGACAATAAAATTCATGAAATTCAGATAGTCTCATTGACATTAACTATGTGAAGTGGTTAAGTGTTTAATTATTAGTGGTGTGTTTGTGTGTACATGTATGCCTAATAATTC
Promoter_73	13263	127499	127698	-	Bidirectional	AGAGAGAAACCAAAATTAATAATTACCGATTATTAAACCACGCCCACGGTTATTATTCCCGGGAGTTCTCCCACCAATGAGTGGGCGTTAGATTTGAGCCCCACCCACTGAAGGTGGTGCTATATAGTAGATCATGCTACGCCTATAGCGGATCTTACAGTTACAGGGTCAATGATGAAGCAGCTTTTATACCTTCTCTC
Promoter_74	13263	127573	127772	+	Bidirectional	TATATAGCACCACCTTCAGTGGGTGGGGCTCAAATCTAACGCCCACTCATTGGTGGGAGAACTCCCGGGAATAATAACCGTGGGCGTGGTTTAATAATCGGTAATTATTAATTTTGGTTTCTCTCTTCGACCCTCTTTGCTCTTTCTCTTTCCCCCTCTCTCCCTCTCTCTCCTGGCAATGGCTGACGGGGCAGGAGGTC
Promoter_75	13268	40867	41066	-	Bidirectional	GGTCTCTATAAGCCAGCATAATTATATGAGGTATGGGTGGAGTTGAGGTTGCAGAAGAAAATTTTGGCTAGTGCTTATTATTATTATTATTATTATTATTATTATTATTATTATTATTATTATTATTATTATTATTATTATTATTATTATTATTATTATTATTATTATTATTGGAAGACCTATTTTGAAAACACTACTGG
Promoter_76	13268	41313	41512	+	Bidirectional	TCCAATGCACTGTTGATTGCTTCATTTCCTTTGTTAGGTCATGTGTCTGGAAGAGACTGTGCCTTCGAGTTCAAAAGTACATACAGTAGTGTTTTCCTTTCGATTGGTGCTAGTTTTCAAAAGGAGTGTGTGTATCAATCCAACTGCCTCTCGGAGGTCAATGTGTACTTAGCAAACAAACCCAATGTGTGCTTTTCTGA
Promoter_77	13274	115215	115414	-	Bidirectional	AAAAAATTAGTCTACACCCAAAATATGAAATCACCTCATCATTCATGTGACTATGAATGGACTATCAATGAGTAGATATAATAATGATTGGATTCATAGATCTAATAATGATATCAACGCCCACGTCTTCCTGGTGTGAGTAATCAGATCTATTCACTAGGTGAAAATGAGGTGCCTCGAGATAGGGCTGCTTCTGCCGT
Promoter_78	13274	115276	115475	+	Bidirectional	TCACACCAGGAAGACGTGGGCGTTGATATCATTATTAGATCTATGAATCCAATCATTATTATATCTACTCATTGATAGTCCATTCATAGTCACATGAATGATGAGGTGATTTCATATTTTGGGTGTAGACTAATTTTTTATAGAAGATACAATAAAACAAAAATGAGTCTTACAGCTCTTTTAATTGCTACTATCCTTTC
Promoter_79	13276	45565	45764	-	Bidirectional	GGTGGGCGTGGCTATCGATTATTATTAGAAAATATCCGGAGAAAAACGCTAGGATACTTACTAACCGGAAGTGACATCTTAACGAACTTGTTTCCTGTGATATACGGTGGTAGTATCCGGAGTTAATTAATGTTCTTCCGCAATCGGGCGGGATAAAGGCAAACTGCAAAACGGAAAAAGAAGCATTCATAAACTTTGCT
Promoter_80	13276	45616	45815	+	Bidirectional	GCCCGATTGCGGAAGAACATTAATTAACTCCGGATACTACCACCGTATATCACAGGAAACAAGTTCGTTAAGATGTCACTTCCGGTTAGTAAGTATCCTAGCGTTTTTCTCCGGATATTTTCTAATAATAATCGATAGCCACGCCCACCACACAACTTGAGCAGCACATTCCAGTGTGTACTGTACTGGAGTAGAGATAT
Promoter_81	13284	45483	45682	-	Bidirectional	TATTAAATGGGAATTCCCCTAATTCCTCTCTGACCAATGAGAATGCAGGTAGGAATTTGGTGGGAACAATCTGACCAATCAGATATAACAAAGGAGGTGGGGGTGGTCACATCCTGTGACGTCACTTGTATTAAAATGGCGTCACAGAGGGAAGGGTATTAGTCATTGGCTGGTTTACGTTCTTGTCATTCTTTCAATTC
Promoter_82	13284	51991	52190	-	Bidirectional	CATCAATCAATAACTAGTTAATATTCATAACAGGATGCATCACGTGAGAAGAAGATCCCACGGAGTATACGTATAGTACGAGTACTGACTACTGAGCTGAGCATGAGTGGGTGGTGTTGAGGGTGTGGTTTGGGACACACCTTTTGCCTTCAATAAATCAATCCCAGAGAATCAATCCGCGGCAGTTGTAGTGCTCCGGC
Promoter_83	13284	72213	72412	-	Bidirectional	TACTTTTCAGCTAATTATTTCCATTCTTTTCCACTCCCTGCATTAATTCAATTACCCATTGCCAGCTGCTGCTGTCAGGGCACATGATTCAAATGCCTCCAGCCCATCTCTTTCTATAAAAGTCCTGGAACATGATGTTGATTTGCTGCCTCTAGCCTTAGGAGGTGTAGCATTCCATAGTCCACCCACTGAACTGAAGC
Promoter_84	13284	122813	123012	-	Bidirectional	GCCCACGCAGGAAAATTAATAATTAATTTTTATTGAAGCCATGCCCATTAATATTTTTACCGTATTCTGTTTATTTTAAAGGTTTTAAAAGTAATATTAAACGCCACGCCCACAAGATCAGTTTGCTGGTTTACCTCATAATATTCACGACTTCCTTTTTGTCTTCTCTCTCTCTCTCGCTCTCCCCCTCTCTCCCTCTC
Promoter_85	13284	45601	45800	+	Bidirectional	CTGATTGGTCAGATTGTTCCCACCAAATTCCTACCTGCATTCTCATTGGTCAGAGAGGAATTAGGGGAATTCCCATTTAATAACTTACATTTTTAATAACTACAATACCGAAATTACTCTATTTTAGAGAATATTTTTCTTTTAGAAATAATATCAGAATGTATGTCAATGGTGTAAGATAAGTACAAGATGCCAGTGAA
Promoter_86	13284	52084	52283	+	Bidirectional	CTCATGCTCAGCTCAGTAGTCAGTACTCGTACTATACGTATACTCCGTGGGATCTTCTTCTCACGTGATGCATCCTGTTATGAATATTAACTAGTTATTGATTGATGAATATTAATTGGGTAGTTATTTATCGTTAATCAACTAGCTAGTAGCTACACCTACATAATTTAATATGGCTACAGGCTACCAACCTTTAGAAG
Promoter_87	13284	72567	72766	+	Bidirectional	TTCTTTCTCTTTTTCTAGACTAACGGAGGGATGGGTCGTGTAATGAAGAAAAGTAAAGGAGGAGGAGGGAGTAAGAACAGAAGGAGCAGTAATGGCGGGAATTCTTTAAAGAAATCAAACTCAAGCACTAACCCAGGTAGCTTATGATAATTCTATTTAATGCCCTTCCTTCAGACAGGGTATCAACTGGTAAGCACATG
Promoter_88	13284	122912	123111	+	Bidirectional	TTTAATATTACTTTTAAAACCTTTAAAATAAACAGAATACGGTAAAAATATTAATGGGCATGGCTTCAATAAAAATTAATTATTAATTTTCCTGCGTGGGCGTTGGGGACTGCTGCACACATTGATAACATCATAATGCATATCTATAATCTTTTAACCTTCAACCCTTACCTTGTCCTTGTGATAATCTTTTCAATCCA
Promoter_89	13285	62144	62343	-	Bidirectional	CACATGAACACAACTTATGAACTTAATAAACTAGCTCTAGACTAAATTATAAAATACCACGTAACCACACCACTTCCTCTTTCCTCTTTTAAAATTAGTACCTCTGGAATTTAACATAGTTATTTTTCCAAATATTCTCAAAGCAATGGAGGCACGAGCAGACTCTCTTATCATTTCTTCTTTTCTTCTCTTGATTGCAA
Promoter_90	13285	62198	62397	+	Bidirectional	TTGCTTTGAGAATATTTGGAAAAATAACTATGTTAAATTCCAGAGGTACTAATTTTAAAAGAGGAAAGAGGAAGTGGTGTGGTTACGTGGTATTTTATAATTTAGTCTAGAGCTAGTTTATTAAGTTCATAAGTTGTGTTCATGTGTGGCTGGCCTCGTTCATCATTTTCGAGGTTTGTTTAGCTGCTTTCTTTCTGTGT
Promoter_91	13286	109132	109331	-	Bidirectional	GCCAAGATCCTTTCAAGCATACTGCCATGTTACTGGTACTTCTGATTGCTCCTTAAAGCACTGGAAACTGCTGAAATCATGATAAGGGGGCTAGATAACTTTGTTAAGAGGCTTGGTAGTGATGCAAGAGTCCAGGACTTCAGTAATTTTTTCTGAGCCCAGCCATGAGGGGGGCTCAAGCACCATTCAGCCCCATGCTA
Promoter_92	13286	109245	109444	+	Bidirectional	CCTTATCATGATTTCAGCAGTTTCCAGTGCTTTAAGGAGCAATCAGAAGTACCAGTAACATGGCAGTATGCTTGAAAGGATCTTGGCCCCACCCATAATTGACGAAAATGCAGAAAAAGGCCGTTTTACCGCCGTAAAACTGGGTGTGGCCAAAATTGCGGCGCGCTTCGCGCCCTCAGCTCCCCCTTCCTCAATTCCTA
Promoter_93	13294	46953	47152	-	Bidirectional	TTCTGTTTGCATACTGGAACACTTTCAACTTAGTATAAATTAACAAAATAGTTATGAAGAATTATTTTACAATTAGAAGCTTACACAATAGAATACCCACATATCATTACTAAGAATGCAAATTTACCTGTATGATGTTACTTAAATTTTGCTTATAATGTCTATGCATTTTTTACCTCAAAGTATTACAAAGTTTGAAA
Promoter_94	13294	47851	48050	+	Bidirectional	AAGGACAACCTGACCGGAGCAGATCCTGTGAACACTCTCCTTATCAATCCTCTGTAAGGATGACATGGATGACATGTATCTTGTATCTTTCCACAAAGTTCCACGTGTGTAGCCACACCCCTTGTTCATACGCGTATGTGACTCTTTATGACCGGCCATGATGTGCATGTGACACTCACAAGCAAGTGCAAAGGACAATT
Promoter_95	13320	47481	47680	-	Bidirectional	ACTGGGAGAAGTGTGAGGAAGCAACAATGCAATTATGTCATTGTGTAAATTATGCAAATTATTGAAAATATGAGAAGAGTAGGGGTCAAGATTGCAACCTCTGCACTTTCAGAGACACTGGCTATAAAAGACACTAAACTTTAATCCAGTGTAGACAAAATAAAACTTCTTAGTTCAGTGAAGCAAAGTTACAGTACCAC
Promoter_96	13320	47958	48157	+	Bidirectional	TCAGTGGCCAATACATCCCCGCACCAATCTACGTGTCTAGACTTCTTACTTCATGATGCCTATGGCACCGATCGTATGGCACAGAATTTTGACAACATTGCTCGAGAAGTAACTTGACTTGGATACTGGCCCACGTGCTACCACGTGGGTATCTATAGCCACACCCCAACGCAATGTCCTACATTCCTCCACTAACTAGG
Promoter_97	13323	13365	13564	-	Bidirectional	ATGCAAGACTATGTAGTCTGATCACAAGATTATTTAATATTTTTCCAAGTTTGTTTTTCTAAATCAAGCCGTTTATATTTGAAAGCTCTTAATCATTTCTAAGGCTCTCAGCTTCCAGTCATTTGTACTCTTTTTCTTTTACTATGTGATGATGATGATGAATTGTTGATCTTGAATTCATTGAATTGGGACACGCCCTA
Promoter_98	13323	32216	32415	-	Bidirectional	ATTTTAGGTTATATACATCAACCGATTTCAGTTAATACAACCTTGAATGCAACAGTTAACTTCACGTGTCAAGCAAGTGGTGTACATTTGATGAACTTTTTTGTCAATGGCACACCAGCAATTGAACGTTCCATTGTGGACAAAGGTTTTTGGCTAAGTCAAAGTACAAGTAATGGCATTACTACGACTGTGTTAACTGT
Promoter_99	13323	14127	14326	+	Bidirectional	CAATCAATTGGTATTTGCTTAAGGGGAGGCAGAATGTCAAATTTTGAGTAGTACAATGTTTAAGTTTTGTAAGTTTGTCTTTCAATGAATGATTATGATAACATCAACAAAGTGAGTTGTAACCTGATATCCAAATGATAACAATAATCATAGTGGGTGGGTGTAGCATCGTTTGACCATAGTTATAGTAGCCCTGAAGC
Promoter_100	13323	32963	33162	+	Bidirectional	CCAAAAATTTTGACTGGAAATAAAAATTTAATTGTTAGTCATAAAAATTGCCATGGTAATTAAAAGTCATAAAAATTCTGCTTTCCTTTGTCAACAAGCCTTCCAGGAGGATGCAGGACTAGCACTTTACAGATTGGATAGAGCTTTACAGATAAGATAGGGTGCCTTTTAGGCGTATTTTTATGGTATATCATATTGTA
Promoter_101	13328	9505	9704	-	Bidirectional	TATGCATAGCAGAGCCAATTTTGACGACATTCTGCGTACGCAGCAAGCCCAGCCCCTCCTCCAACACCCACGCATTATCAGCCCCGCCCATTGGGCTTGGTTGCATGTATAAAATTCCTTTAAAAACACACAAGCAGAAGTTGTGCTTGAAAGCAGAGAAAGAAGCGACTAGAAGTGAATCATGACCTCTGACTACGTTC
Promoter_102	13328	9580	9779	+	Bidirectional	TTTTAAAGGAATTTTATACATGCAACCAAGCCCAATGGGCGGGGCTGATAATGCGTGGGTGTTGGAGGAGGGGCTGGGCTTGCTGCGTACGCAGAATGTCGTCAAAATTGGCTCTGCTATGCATACTGTTTTCAACCAGTGTGAACAAGCCTGGCTTTATTCAAAACATGTCTAAAGATCTATTGAATGGGTCCATTTGC
Promoter_103	13334	16645	16844	-	Bidirectional	TGGCAAACTGTGCTAATAACACAATTTAAAGTACAACTACCAATCACAAACTGCAATCACTACTGAACTACAACCATAAGTTACATCACTCACTGCACTAGCTGCAGCATTCACTGCACTGCAATATTGACCATAGCCACGCCTCCCATTTCTGCACACTCATCAGTACAATCATGACCTCGATCATGACGCCTCTTTTT
Promoter_104	13334	16951	17150	+	Bidirectional	TATCTGTACCAATAATAGCAGCTCATAAATTTATTATCAATAATTATACATGTAAGTATTCCCATTTCTCATTGAAGAAAATTAATTTACCAACATTCATTATCTGTGTACATATCAATGATTGTCTAAACAATCATGAGTCTTTAGGTGTGGTTTCCAAAGCAATCAGCCCATGCCATCACTTAATCATGGCAATGTTT
Promoter_105	13335	140186	140385	-	Bidirectional	AACTTTCTACGCAACATAAAAACATGTACATATTTATAAAATTATAAAAATAGAAAATTTTCTATTGTTTATTTTTGACAAAAGCCACTTTGACCGATAATTTCATTTACTCTACTATTCAAAATTAAGCTACAGTACATACAGTTGTCAGTTGCCACACCCAAGGAGGTCAGGTAGTTGAAAATGGCTGAACCAGCTGA
Promoter_106	13335	140674	140873	+	Bidirectional	CAAAACTAAAAAGTAGAGAATTTTTCAACCAATTAACCCACAATTAGCTAACAAGTAATAAAGACATAGTCTGTTTATAGTTTGTTTTGGCTGACACTTAAAGGAATCACTGCATCACAAAAAATTATAAATAATTTAGATCTAACAGCTAATCTTTAGTATAAACGCAGCGTGAGAGATGGCAGTCACTGAATCACTAA
Promoter_107	13344	95091	95290	-	Bidirectional	TTTTGGTGATTTAAATTTTACTAACAATAAACGGAGACTTCTGCGCAAGCGCAGTATGTCACATTCAAGCACCGCCTTTTTTAATTTTTCTGGTCTATCCACAAAAATTTTATCGAGTTGTGTAGTCTCCACCCATTAACTCCTCCTCTTTCTCGCTTGAATATACGTGAGGGTACACACTTACAATAGAGGTGGTTCTC
Promoter_108	13344	95293	95492	+	Bidirectional	TTATACACGAAGGAATGAGAAAAATGAAATTACCGGATACTTGCACTTGGGAGTATCCGGAAAATGAAAAAAATGCCATTTTTTCATTCCTTTGTGTATAAAGTTTTGGTGATTTCAATTTTACTAATAATATACGGACTTGTAAATCACAACCAAACAAAATGGCGGCTTTCTCACATAGATCCCTAATCCTAAAACCA
Promoter_109	13345	4765	4964	-	Bidirectional	ACAGAGAGGGAGCATGTCTAAGTGACAATATAGTGGGCAATGGTTTTAGCTGGGGTGAGAGTAGTGAGACACGTGCTACCACGTGGTTGTGGAACCCATCCCATATTATGTGGCCTTTCCTCAATTATTAAGCGGCCCAGGGCTCCAGGCCAATTTGCCCGCTACTCTACAGATCCTCCTTCTTTTGTGTCACTTTTGCA
Promoter_110	13345	5421	5620	+	Bidirectional	TATGCTTATAATAATCGAGAATAGTATTTTGATATTCTCTTCAAATCTCATAGTCACTGATTACACCAACGAGTCAACAGAGCAGCAGAAGCCAAGGACCATCTCACACGTACACGCAGCCATGACTTTCAGAGTTGGGATGGGCTTACTTTGGGCGTGGCAAAGAAAAACATGGCCGCCATTAGGATAGCAGTATCAAG
Promoter_111	13347	165853	166052	-	Bidirectional	TGTCTAGGGTCTCCATTTTCATAATTAATTTTTGATTTTGAAATTGAAAATGAAATCAGAAACGGAGCATCTGCGCATGCGCAGTACAAATGGCTGGATTTAAAAAAAATTTGGAGCGCCCCCGGAGATAATAATATTCATATCATTACTTGATTAGTGGGTGTGGTTTTACACTTGGACACCAATTGGATTGTAAACTT
Promoter_112	13347	166164	166363	+	Bidirectional	TTATTGTTTTTAAATTGATTTTTTTACTAATATTTTATTGTTGTGTAATTTCTGATTTTAAGTGATTGAGTCAACAAGTACTACAAAGACCGCCAAAGCCCGGTAAGCTAGCAACGTCATATGACGCAATCATTAATAACTTCGCATAAGTAGCCCCGCCCAACTCATAAACGGCAATATGGCTGGTCTTCCAAAGCTGG
Promoter_113	13364	47786	47985	-	Bidirectional	CTTAGAGTAGTCTCATCCACAAGACTATCCTTAGATTTATGCTTCATTCAAGCTAAAACTTTGCACTGATAAGACAGTTTGCTAGTGCTAGCAGTGCAAAATCATTATAGTCTACTTTAGTGCCAGTCTAGCACATGATCAGCAGCACCCTGATGATATGACATTGCATGAATGCATTGTTTTTTTAACACCTTTAGTAA
Promoter_114	13364	80883	81082	-	Bidirectional	ATTTACCTACTGCAAATCCATCAATCCCACCACAGAAATCATGCAGTAGCACGTGGAATTTTCATAACACGGACCATAACCGATCGGGCCCGGTTTGCTTATTGATGCGCATGCGCATTCCGTTATTAAAGCAAGGCCCCTCCCCAGCCCCTCCCCAATTTCCATGCTGTTCAAGTTGACTAGTGACTACTTAACTGTGT
Promoter_115	13364	48125	48324	+	Bidirectional	CAATATAGCCAGCTTAAATTTTCTGTGGAGACTAAGAATGATGGACACTATTTTTTAGTTTAGAGGAGGAGAATGATAGCATATCAGTCATCAGCCAAGATCAGCTCATGTAATCATTATTCAAATCATATGCTATTATGACGTCATAGTGCAATCTTGCATTTTGACGGTTACGGCCTGTGGTAAAGGCAGGCTCACCT
Promoter_116	13364	81306	81505	+	Bidirectional	GAATGTAATTAACTGGAGGGTGGAGCTACACTGTCTGCCATCTGGAGTTGCTGAGAATGTACAGTCCACAAATGGAGGAATAGAAACAAACTGGGATTTTTTATCTAGGAGATGTACTTCGCTGTAGAACTCGATATCTTGCATTAGCCTTTACTCCTACCTTGCATTAGCCTGATGCAGAATTTATTCATATTGTTTCT
Promoter_117	13365	146745	146944	-	Bidirectional	CAATGGGTGGGGTTGAGGTTAATGGTAATTGCAGAAGAAATTTTTTTCAAATTTTGGCTAGTAGATATGCACATATATAATGGGGGAAAATATTGAGAATTTCCAGAAAGAATAATGGGAAAATTTATGAGCATAATAGGCTCAGGCCTAATCACGTGGTATAAGGTGGTCATTGGTCAAGATGAAGGGAGTGTCTTTTA
Promoter_118	13365	147399	147598	+	Bidirectional	TGATCAAAAACGCTAAATTAAGTACCAGCTAAATGTCAGTTTCATGAAAATCGATAAAATAAGTATACGCTAATAATAATTTATTAATAATGAGGAAGCCTCTATTATTCCTAGAACCTACTACGCATGCTCATTCATACTTCCCGCCATATTAAAAGTTACCTCACACGTGTTCATCAATGATCACGTGCCATTTTCTC
Promoter_119	13375	147179	147378	-	Bidirectional	GTGGATGCATGGAATGCATCATTGGGTAATTGCTATTATAATGTACTGTATAGCTACAGGAAATGTTTTCAATGGTGGAACTGGTAACTAAGAGGGATAACTTACAATGCAAGAGCTAGTATAAAAAGGCTAGCTTAAGATCACTTCAACATCACAGTTCTTTTCTCATAGTGAAAGTTTAACTATTCAAGCATCATTCA
Promoter_120	13375	148023	148222	+	Bidirectional	AGCAATAGGAACTGATATCAATGAAACAAATCATGGCAATGCAAAGTAGCTTATTTCATATGCAAGCATGCATGCATGCATGCAGCCTATATTGCATTATGCAATATATTGGTCTATATAAGGAATTGTATATGCATCAGTATTGTGTAATTGAAATCAGAGAGACAAAGTAACTAGTTTTAGAACTTAAGGGAGTGTAT
Promoter_121	13382	8301	8500	-	Bidirectional	ATTAATATCAATTTGCATAATATTCATAGTTTCAATAATATTCACCGCATAAATTAATTCAGTATATACATATTATTATTTGTTATTATTATTATTATGCGAGTTGGACCAACCCATGAACAAACCTTTTGAGAGTTGAGGTGGAGGGAAGGAGAAGAGAAAGAGCCTAGAATAGACCTAGTCTGGTGACTGACCAGAGA
Promoter_122	13382	8501	8700	+	Bidirectional	GATTTTCATATTACTTTGGGACTAAGTTACCTTTATCCCAAATGTGTAACTGAACTGTGAATATTATTAGTGGAGGGGAAAATGATATTAATGATTTTCATATTATTTTTAGACTAAGTTCTCTTTATCCCGAATGTCTAACTATACAGTCTCTGAAAAACATGTTTATATAGTTCCTAAAAACATGTTTACAGTTCAGT
Promoter_123	13410	91861	92060	-	Bidirectional	AGCTTTTTGCCATTTTCGCTACGCCCACATCCAATAATAATTTTAGACCACGCCTTTTAATTAATTTTAAAGGTCGAGGTCTAGTTATTTTTATTAAAATTATCTGACCATTCAAAATAGTTTATTAAATTTAATATAATAACCAGCCCCTCCTTCTTAAAAATGTCAGAACCATCTTATCAAAGGGAGTATTCAGTCAG
Promoter_124	13410	91912	92111	+	Bidirectional	GGGCTGGTTATTATATTAAATTTAATAAACTATTTTGAATGGTCAGATAATTTTAATAAAAATAACTAGACCTCGACCTTTAAAATTAATTAAAAGGCGTGGTCTAAAATTATTATTGGATGTGGGCGTAGCGAAAATGGCAAAAAGCTCCTCCTCTAGGAATTTCTTTGCAGGCCAGAAATACCATTAGTACTCTCGCC
Promoter_125	13416	143317	143516	-	Bidirectional	AAACAACTAGAGCCAGATTATATATATCTGTAAAGATACAGTGCTTTTGTTAGCTGTGATTTTATATTTTACAAGACTTGGGGCTTGTAATTTTTCTGTTTGCATTTTGCAAGTTTCAGCCACACCTCTAAAAAATTAACCACCACGCCTATAACTGGAGGCACGCCCATTTTAAGACACGCCCCGATAATTCCCAACAA
Promoter_126	13416	143551	143750	+	Bidirectional	TTATTTTTGCTATAGATCTAGAATCTAGGTGTGGCTGTAGGTGGGCTTATTTCTCTATTCAGAGCCTGCATGCTTTTGATTAAAACAAGTGGCCGTTCAGTTGACTTTGCAAATTACGGTGATATTAATACACCCCTTCCTCTTTCCCTGTCTCTTGCTTTATCTCTCTCTCTCCTGTCGGAACAGTCCTAGGATCCTGT
Promoter_127	13420	211119	211318	-	Bidirectional	TTGATAATCACCTCTCTCAGGTTGTCAGGGGCTGAAAATTATGCTAAACATTGTTGTGCAAGAACAATTAATGCTTCCTTAGATGCATCAATAGTAGATAATAATAGGCTTAAAGTTAAATGATTTTTAATAACAAGTCACATGACATAGGAGAAAAGCACGTGCGTTCTAATAACAAGTAGGCGTGGCCTATTCTTTGC
Promoter_128	13420	211358	211557	+	Bidirectional	TGTCTGCCGTGTTTTCATTTACGTACAATTATGTTGCATAACAAAATGCTAGTCTCATAGTCTGCTGAGGTGATAATTTGCTTAAGAATGGCAATCTCTTTTACTATCTATCTATAAAAGGATTTTAATTAATATAGTTAGCCGACACGCCCACTAATTAAGAATAAGCACGTGATGCCACTGTACTGCTTATTATTGTA
Promoter_129	13421	95018	95217	-	Bidirectional	AAGGAGAGAAAGCCTATACTTTTTACTTATTGTTTAATCGATATAGTTTTAAATTGCAAGAAATATAAAAGCCAAATGCTCCACAATGCTCCACGTGTCCGCATAATATACAGGAAGCTTAGAGGAGGAGCTAGTCGCCTAATATAATAACTGCTAGCTCAGTTTGCCAACCGCCCTCCTCTCTTTCGGCTCCTTCTCCT
Promoter_130	13421	95196	95395	+	Bidirectional	AAAGTATAGGCTTTCTCTCCTTTATATGTATATCATCTCTATATAATGAAGAGGAGTCTTTTCCAGGATAGTTTCTATTAAGTTACACTATCAGCCATTTTGACAGTGACCTTTCCTAAAACATGGCGGCAGAGTCTATTGCGCATGCGCAAGAACTAGCAACGTGGTAAGAACGACACATCTTGGAAGGGCATAAAGAT
Promoter_131	13424	182022	182221	-	Bidirectional	ACAAGAGAGGGAGGGAGGGAGACAGAGAGAGAAATGGACTAGAGACAGTGGAACTCTCTTCCTTCTTGTTTGCAAATAATCATTATCAGCCACGCCCACACACAATCGTTTACATCAGGGCACGCCCTTTTCCGTTGACCAACTCCCACGCAACCACACCAAATCTGAGCCTCCCACGCATTTTGGACTTGAGGTTTTGA
Promoter_132	13424	230267	230466	-	Bidirectional	CTCGGCTGCACTGCTATCTTCATCTTAAAGAATTATTGCACAATGAGACAACTGCATTATTTACATGCATTTTACTACTATTAGTCATTCATTAACTAATAATTAATCATCATTCTAATTACTTATTATTCATTGTTATGCTTGACCACACCCACATATTTGATTCTTAAAAGCTAGTCTGAAAAGTTCATCCAGTCCAG
Promoter_133	13424	182623	182822	+	Bidirectional	TGTGTGTTTACTAAAGTGCATAAGTCTCTTTAGTCAGTTGCAATTGAGCTGTGCTGTCTTGTCTTGTTATTTCACCTCATTTTACAAGCTAATACTTGTTCTGTTTTCTTTTGTTTCTCTGTTTGCAGGGGTTACAGGAGAAGAGAGGATCATCATCATCATCATCATCATCATGGCACTCAACGGGTCAGAGCAGTCTG
Promoter_134	13424	231080	231279	+	Bidirectional	CAGTCCATGCAGGACATGCAAAATTATCAAAACTCACAAATGCAATGAAACAGAGCTCTAAAGCATCTTTTGGCAGCCAATTTTCCAAGCAATTTTCCTAAAAATGACAAAAAAAATTATGCAAAAAAAATAGATGTCAAGTTATTAACCACACCCATTATTTCCAGCCACGCCCTCCTTGATCCATCATGTTGGATGCA
Promoter_135	13427	80880	81079	-	Bidirectional	AGATTACTTTAATATGTGTTTCTTTGATAGTCAAATTGTCTCTTTCCATTCCAGGCTCTATGTAAACAGGCCTACTCTACTCTACCATTGCTTACATATGAAAGTTATTAAAACACTAGTAGTGATTCTAATCCCCGCCTTTTGTCATAACTGCAGAGCTATCTTGGCTCTATCTTCTATAAAGCAGCTAGTGTTCCCAA
Promoter_136	13427	81062	81261	+	Bidirectional	CACATATTAAAGTAATCTAGTTTAAATTAAGCTGCATTAAACTAGGGATCTATCTATACAAATTTTCAAATTCCCCGGGCTAATTAATATTCATGATCACTCAGTTATGAGCCTATTGGTTAGTTAACTATTCAAGTTATTCAAATATTTATGGGTGTGGCACAGTCAGATTTTTTTGATAAAGAACTCACATGGCGACC
Promoter_137	13429	61275	61474	-	Bidirectional	TATAGATTCTCAAATTACTTTATCTCAAGAGCATAAATTATTGATGTTTTGAGTTGCACAAAAATCTTTTTTGTGCAACTCTACAAAAAATACCATATCACGTGATTGGAGGTGTGATGGAGGCGGATCACGTGGTCTCCAGGTGGGAGTGGCTGTGCATCTGAGTGTAGCAATGGCCACCACTACCAAGCTTGGCACTA
Promoter_138	13429	98733	98932	-	Bidirectional	TTTCTTAACTTCTTAACTTATTGTAGTTTTATTCAAGCTATTACCTATTGGAATCCATCTTTGTTTTTGTAGTATTTTTTAAGGACTGTAATGAATCGATGCGTCATATTGTAGGTGTTGAAAAAAAGCAGCATTGTTTTTTAACCTCCACTCCTCTTTGTCGAGAAATATGGGGGCAGTCAAGTCTTTGTTGAGACTGA
Promoter_139	13429	61467	61666	+	Bidirectional	AATCTATATAAACTACTGGATCTATTCTTAACTATAGGCTATAGCACATCTCCAACCTTCTAAAGTTTAGCGGAAAAGAGATAGCATGCACTGCAAAAGCAGTCACATTTTGCTTAGTTGTTACTAATGCATAGGGACAAGAGGGTGATGGAGACGATTTATTTACAATTCATTTATTTTTCTTCAACTTGCATTGAGGT
Promoter_140	13429	98881	99080	+	Bidirectional	TCCAATAGGTAATAGCTTGAATAAAACTACAATAAGTTAAGAAGTTAAGAAAAAGCGAAGAGCCAAAATAGTTTCCTTGCTACCCAGTCGTGGCCCACGTGTCTCCACGTGGGTCATTGGAACACTTGGTAGGTGTGGAGGTTAAAGGACTAAAATCAATAAATCTCCGCCTTCCCATAGCAACAACAAGTTATGTGTCA
Promoter_141	13433	144291	144490	-	Bidirectional	GAGAGATAACTGCTGCTAAAGTGAAAGAGAGAGAATCCTCCATTTTATGAAGGTAAAGTAGGTATCTAGAGGAAGTGACATCATCATCACATGACGCGCGCATATGATGCAATGAGCATGCAACCTCCTATCCTGCCACTGGACTAGTACAGTGCAGTCTATTCTAGTCTAGTCTAGACATGCTATTAGTGCATGGTGGA
Promoter_142	13433	230733	230932	-	Bidirectional	AATGAAGTACATTAAATTGATTACTTCCACAGCTTCTCAATTGTGCACTGCTGGTGTAGTGGTATCATGCAAGATTCCCATTCTTGCGACCCGGGTTCGATTCCCGGGCAGTGCATGTTTTCTTTTTCTTTTTTTTTGCTACAAAGCTCCGCCCAGATTATTTTTTTAACCCCCCACGTGTAGACCATCATGCCTGTTGT
Promoter_143	13433	248959	249158	-	Bidirectional	TCATGAGATAATCATAGTTTTATTATCTAATATCTATGAGATAATAAAGTAATTATGACCACACCCACATATTTCTACTATGCTCTCGGGGGAGGGTAGACTCAATTTTTGAGTCTAAAAATTGAGTTTGGCCCCGCGAGACTGACTATAGATCAGCCGGCCAGGTAATCTCAATCTCATATGCTGCTTTCTATGTTTCT
Promoter_144	13433	267067	267266	-	Bidirectional	GATTAAAGTATACGGACTTGACTATTGTGTTTTACGATTGCCTAAACGGAGAAATGGCGATGCTTTGATGCAGAATCATGATCTTAGATCTAGAGATCATCATCTACTTGATTTTGATTTTTAAAACTAAAAGTTAATAAACTGGTTTTCTATTTAGTGCCCAATAAGAGGGTCCACTCACTCGAGGATACTTTCCCGAT
Promoter_145	13433	144698	144897	+	Bidirectional	ATTTTAGAGGTGCAGTATCTTTTCCTTTGCTAGAAAAGTGGTTTAGCTAGATAGAGAACAAGTTTGTGCTGACTGAGCAGAAGGTATTATGTTTATTAGTCTTTTAAATAGATGCATTGAACTTTTTGAGTCAATTGCAAGTATTATTAGTGAGATAACTGCTGCTAAAGTGAAAAGAGAGAGAATACTCCATTTTTAAA
Promoter_146	13433	230806	231005	+	Bidirectional	AAAAAGAAAACATGCACTGCCCGGGAATCGAACCCGGGTCGCAAGAATGGGAATCTTGCATGATACCACTACACCAGCAGTGCACAATTGAGAAGCTGTGGAAGTAATCAATTTAATGTACTTCATTAGAAATTTGCATAGCTTAATGCCCATCCCACATCCTACAAGTGTGTATTTAAGGTGTTTCTTACCTTTCTACT
Promoter_147	13433	249321	249520	+	Bidirectional	CACTACAAATAATTATTATGCACAGTACACTATACATGTACACATTAAAACTGTTATTTTGAGAGAATGGTAAACTATTTTGTGAAGTACATGTATTGAAAGAAATCCTGCACAGTGATTATATTACAGGTGTGGGCTTGATTTTTAGCTGTGGGCAGTGGGTGTGGTGTATCCAGAGAAACACACCACAAATCAACAAG
Promoter_148	13433	267148	267347	+	Bidirectional	AATCAAAATCAAGTAGATGATGATCTCTAGATCTAAGATCATGATTCTGCATCAAAGCATCGCCATTTCTCCGTTTAGGCAATCGTAAAACACAATAGTCAAGTCCGTATACTTTAATCACATGTACTCTTTGGAGAATGAAAAGACAATTTTAACCCGTTATCCACCAGAGAACTGACATGCAGCAAGTATCTTCTTAG
Promoter_149	13434	265536	265735	-	Bidirectional	TAATAATAATAATAATAATAATAATAATAAAAATGGCGGGTAGCAGGTGTTGTGCTTGTAATGGGCCCAACGCTGTCTGTAAGTCTTGCTCCTGTGTTAAGAGTGAACTACCTTGCTCTTCCTGCCGCCCTGGAAGTTCTTCGTCCTGTCATAATCCTTTTGGGGTACCTTCAGCCCCTCAGCGCAGCGCCTCTCCTTCG
Promoter_150	13434	265638	265837	+	Bidirectional	AACACAGGAGCAAGACTTACAGACAGCGTTGGGCCCATTACAAGCACAACACCTGCTACCCGCCATTTTTATTATTATTATTATTATTATTATTATTATTATTATTATTATTATTATTATTATTATTATTATTGTTATTATTATTATTATTTGGTATGTAATTGTTTGTGGTTAGAAACTTTATTGAGGCTCAGCAGACC
Promoter_151	13438	103129	103328	-	Bidirectional	AAAAACTCTTAGCTACATGATGTTTCATTTTTCATTGCAAAAAGCAAAAAATTCTTAATATCTTTTTGTAGCATTTCCTGATGCCCACCCGTGATTGGTTTAATAAATAATAACTACATTAACTAGTCAATTAATATTTCCTGCGGGTGTAATTTTAGAATTTAGGATAGTGCATGTGGTAAGTAGTCTTCAAAGGCGAG
Promoter_152	13438	103422	103621	+	Bidirectional	ATTGCTTTGTGTGAACTTCTGTTTGCAACACAAAGTAGTACCATCATACCAGGAACTGCTGCTCTAATATCATGCAACCTAAACCACAAGCTGTTTCCATCCATTCAGAAACGGGCCAAACATACCAACAAATTACCCGTTGTCACAGCAACGGGAGCCACACCTCATTTGTGGACAAAGCAAAGCAAGCACAAGGTGCG
Promoter_153	13441	116584	116783	-	Bidirectional	ACTACAGCCAATCCAAGTGCCAATAACTGTCAATAATAGGTACAGCAAGTGTCAGTAAGTGATACAGTAAGTGTCATTATGAAGTGTCAATACTATAAGTTTGCATAAAGGCTGATTTACACTGCACAATTAATGTTATACGGTACGACAGGAAGTGCTGTATAAACCAATGGCGAGTAGAGATAATCTATGATATAATC
Promoter_154	13441	117192	117391	+	Bidirectional	ATACATATTGATGACGTACACACAGTGAGGGACTTTTTCTTGCACTGATAATCATTGATTTCTTTATTCCTTTAAGTGTATGACTGTGTCTGTGTACAAGGTGTTGAGTGTGTATAGTTTATTGTGACAGTGTTTAGTTAACTATTGTGTTCAATGCTTGTCAGATGAGCTGATAATATTGCTGAGTGTTACTGTCAACT
Promoter_155	13446	92702	92901	-	Bidirectional	TTGCAACATACCATTTTTTATTTTGCATGTTCCATTGATTTTTCTGTTGTATGCAAAAAAATGCTGCATGGTGTAGATATAGGTAGGCTAATTATAAAAGCATGGGCGTGTCTATTACTCAGTATTATTTAATAAATAATAGCATGGCCGGCATGAAAAAGGATCACAGGAAAGTTTTCAAGTACAATATCTTGTGCAGG
Promoter_156	13446	93039	93238	+	Bidirectional	GAGTGAGACCGTAAAGTTTAGATCTATTCACAAATTATTTTTTCACAATATATCATTTGCAGAGTGTTAGTATACAATCTAGCCTATTTCCTGCTATTTTCACCTTTGGTATAAAAAGAGGAGAGAGCCTGCTCATCTCGGATCACCACACTTATAGCAGTGCATATATTAACTTATCATTGACTGACGTGGACTCTTAA
Promoter_157	13448	250676	250875	-	Bidirectional	TGCAACTAAAACTATGACTTCTTTGAAAGTCCCTATCTAATCTCTTTGCTGTAATATATCAAAGCTTAGCAAATGGAATTTTTCCTTTCCTACATTGCCCACGTGTATACACGTGGGCTCACTAGTACCGGCCACGCCTATCTATAACATTAAATTAATAACTAAAAATAATCACCTAATCATGGCGACTTCTCCTTCTG
Promoter_158	13448	250841	251040	+	Bidirectional	TAGGGACTTTCAAAGAAGTCATAGTTTTAGTTGCAGTGATTACAGTAGTAGCTCTATAGTAGTAGCTCTACGAGTGTAGTGAAGACGTTCAAGTTTCATCGTATACCCCATAACGAGTGGGTGGGTAATAGATCTAATATGGGCTTGGCTTGTTGTTTTTATAATGACTTCCTGAAGACGTCACGCTCTCCTGCTCATGC
Promoter_159	13450	76496	76695	-	Bidirectional	CATTATCTAATGAACAGGAAGAAGGTGTCCATTCCAAGACAGCCACAGGAATTTCGCCTCACGGGATTCCACGTGACTACTTCCTGTTAACCCGGAAGTAATAGGCGGTAACTTCACTTTGTCTCCGTATACTTCCGGTTGTGCTGCTGCTGCACAAGGCAGCTCCACCCAAGTTAACCTTGCACCTCATCTCTCTCCAT
Promoter_160	13450	76568	76767	+	Bidirectional	ACGGAGACAAAGTGAAGTTACCGCCTATTACTTCCGGGTTAACAGGAAGTAGTCACGTGGAATCCCGTGAGGCGAAATTCCTGTGGCTGTCTTGGAATGGACACCTTCTTCCTGTTCATTAGATAATGCGTCATTAGTACCTCTTTCCTTTTACGCTCTCCAGCTCCTTTCTTGTAGAGAAAAGGTTTTGATACTGGTTG
Promoter_161	13453	71277	71476	-	Bidirectional	ATGTGATGATTCAGCTAAACTGAATTTCGCAGACAACCGCAGCATCTGCGCATGCGTATTGGGACTTGGCGGGGATAATTAAACTCGGCGAATGAATTTCATAAAAATAGCTTCGTGCGTGTGGTGGGCGTATTTTTATTCGCAACAAGCAAGAGATTCTCTTTCCTCAGCTATGGCTGACGGAGAGAAGGTACCACCAC
Promoter_162	13453	71327	71526	+	Bidirectional	GCTTGTTGCGAATAAAAATACGCCCACCACACGCACGAAGCTATTTTTATGAAATTCATTCGCCGAGTTTAATTATCCCCGCCAAGTCCCAATACGCATGCGCAGATGCTGCGGTTGTCTGCGAAATTCAGTTTAGCTGAATCATCACATTCATCAGACATCTCGTCAAAATGTCTTTGTTTCTCCTCATTTCTCTTCTC
Promoter_163	13455	225645	225844	-	Bidirectional	TTATAACACCACGCCTACTTTATACACCCACGCAATTCAGTGGGTTTAGACCACACCTAGTTTATTTAAGCCACGCCTTCTATTTGTACTCCCACGCAGTTGCATGCATGGGTTACAAGCCCCTCCTAACAATTAGGGTTGCTAGCTTTTATAATTTCATCTCTCTAGCTCGCACGCTGCACTTTATCATCTGTTTCTCT
Promoter_164	13455	280122	280321	-	Bidirectional	TAATGAAAATCATACACCTACCGAATGCCGCCCAACACCCCGCCTTTAAAAAATACACCACGTGTTTTCCGTAGAACTTTGCGATATGGTAAAATCCTGATCATAGCCGTATCTCCGCTCATGCTCGGAAACTTGTTGCAAAAACCACGCCTACTAATTATTCTAGTAAACAGTCACGTGATTTTGAAGTGTCCCATGAT
Promoter_165	13455	310392	310591	-	Bidirectional	ACATGCTTCGAATAAACGGAATTTTACGGAAATAGGATACGCACCATATTGAAGGCGTGGTTAGTTATGAATTAAGTGTTGCCCGGCAACTGACGTTGCTAAGAAACTGTCGTCCTAGGAAACAAAATGGCCGCCGAACTGTTTATCCTCGTGTTTGTCAGCAAATAAACACAAAAGAAAAGCAGATACTGTACCTCAGT
Promoter_166	13455	225701	225900	+	Bidirectional	TAGCAACCCTAATTGTTAGGAGGGGCTTGTAACCCATGCATGCAACTGCGTGGGAGTACAAATAGAAGGCGTGGCTTAAATAAACTAGGTGTGGTCTAAACCCACTGAATTGCGTGGGTGTATAAAGTAGGCGTGGTGTTATAATTTGTTTCTCTCTCCATACACACACATACACACACAATCTCATCTCTCTCTCTTTC
Promoter_167	13455	280187	280386	+	Bidirectional	CAAGTTTCCGAGCATGAGCGGAGATACGGCTATGATCAGGATTTTACCATATCGCAAAGTTCTACGGAAAACACGTGGTGTATTTTTTAAAGGCGGGGTGTTGGGCGGCATTCGGTAGGTGTATGATTTTCATTAAGAAATTTATTTACCCTAATCACTTTAAAAATGGCGTGTGGGGGTGAAATGACTGATCTAACACA
Promoter_168	13455	310469	310668	+	Bidirectional	GTTTCCTAGGACGACAGTTTCTTAGCAACGTCAGTTGCCGGGCAACACTTAATTCATAACTAACCACGCCTTCAATATGGTGCGTATCCTATTTCCGTAAAATTCCGTTTATTCGAAGCATGTTGCTAGGTAACAGTGTCGCTAGGCAACGTGTTTTGATATACAATATGGTGGTTTGAGTTGCCTAGCACGAGATTGTG
Promoter_169	13456	246793	246992	-	Bidirectional	TGTATCCTCCCCTTGTACTCTTTCAGAGAATTTATATGAGCGAATTGAGTCTAGCCGTCCCACCTCAGCTTTCGATTTCTTAGCAAATGGAAACATTTTGTGGTAAATGTGGTCAATGAAAATAAACCTATTACGTATAGCTGAGCAGGAAAACGGATGTAGGGAAGGCTGGCTATAAAAGAAATGCTGGTTCTATCACT
Promoter_170	13456	289989	290188	-	Bidirectional	CGCAATCTCTCTGTACCATGTACCATTTCGCAATAATGTTATTCATCATAATTATTTCGCAATCATGTATTTCGCAATAAGGTCTACGTAATAATGACACAATAGCTTGCATTTTGCATGCTATTTAATGCAGCCTCAAGCTGTTTTATCATAACTATTTATTTCATATTATGCAAAAAGATTCCAAAGAAGAAACTACA
Promoter_171	13456	246995	247194	+	Bidirectional	AGGCAATTCGATTGAACCGCAGCAAAGCAGTCCCTTTCAGCATTGGTTTTATAGTCAGCATTCCTTTCTCAAACCACCAGTTTCAGTTCATGAATGCTATACCAGCACGTGTTTAAAAACTACGGAATAAAAATACTAGATCTGTGTCCAGTAAATTTGTAATGGGCGTGGTTGTTATCACGTGATAACAAAATGGCGGC
Promoter_172	13456	290122	290321	+	Bidirectional	CATGATTGCGAAATAATTATGATGAATAACATTATTGCGAAATGGTACATGGTACAGAGAGATTGCGAAATAGTACGACCTCGTGTGCGCACGTGGGCTGACGCATGCGCAGTATCCCACTTCATTCCAATAAATTTTCTGGTCACTCCCTCTCAATGAACGTTGAAGAAGCTTGAGAAGGTGAGGGGGAGAATGGGAGT
Promoter_173	13457	269389	269588	-	Bidirectional	AATATCGACTATCAAGATTGCATAGATTTTTAGCATAATTTTACCATAGATATCATTAACAAACGAAAACACTACAAAATCTACAAACTACAAACATTACAAACGTAATACACTATAATTTTACGTCGTTTATAACAATAATATAATGGTTGTTAGTGGGAGGGGCATGTCTATAAACATGGCTTCTCACTCAAAAGAAG
Promoter_174	13457	270219	270418	+	Bidirectional	ATTATACGTAACCGTAGTACTCATTATGTCTGGTTGGCTTAACGACTGAAAACATTGTCAGCCCTACGCTCAAATTTTCTAGACGGCGCCAAGGCGGACAAATTAACACGATGTATGGCGAGATACAGTATTATACGTCATCTATGTTATATAATGAGCTATCCCCTTCATACAGATTTAAAATCTACTGCTGCTAATCA
Promoter_175	13460	87823	88022	-	Bidirectional	CCACGCCCATAAATTTTGAGTTACGTAATCTATGATTATGGGAATTATCATGTGGGAATATGGGTCATTAGCTGGGCGTCGACGCGGCCGGGCATATGGGCATCAGATGCAGATCATATGATCAGACAGAAAAATATTAGCTGAGTCCGGCATGTTGTTTACTTGAGTTGTTGATTTTTATCAGGGATATAAAAGACTAA
Promoter_176	13460	305745	305944	-	Bidirectional	ATAAATTATCGCCTAGCTTGATCTTTAATCAGCTCAATGAAGCCAAGAGTAATTGATTGATGGCTTGCTGCAACCTGATAATTTTATGCTACAACATTACAGTTAATTTTTAAAACTCGGGTTAAATTCCAACCACCCACCCCAAACACAATCCCACCTACAACTGTCATGGCTGCCCCCTCTGTGTCAGGGTCTGTTCT
Promoter_177	13460	87890	88089	+	Bidirectional	TTTTCTGTCTGATCATATGATCTGCATCTGATGCCCATATGCCCGGCCGCGTCGACGCCCAGCTAATGACCCATATTCCCACATGATAATTCCCATAATCATAGATTACGTAACTCAAAATTTATGGGCGTGGCTTTGCTGAATTTTTAATTTGCATGATTTGGTCGACTCATCAACCTCGACTCAAACTCGAGCTCAAA
Promoter_178	13460	306099	306298	+	Bidirectional	AATGTGATTATGAATGTATGGTTTCTCTTGGCATTATAGCCATGTGAATTGGCATAACTTGATTTGACTCATAAAATTCATTTAGGATGTTGTGACTGTATTTAATCTGTGTACAGCCTACACCTCATCATCAGTCATTCTTCCAGACAAGAAGAATGCATCTTCTACTAGCAACTGCTCTGTTTGTCATCAGCTGCAAA
Promoter_179	13465	313997	314196	-	Bidirectional	TGAGTTACTATGGTTAGTGATCGACCAATCAAATTCTACCCTCCCACGCAAAGGATTACAGCATCAACGGGGAAGAAAGCAAAAAAGCAGTTGCGCAAAACTGACTGACTCCTTGGCCCGTTAAGTTCAGCTAATCACTCACTCAGGACTAACAAGAAACCATGGCCTCTGGTGAGACACATTGACTTATTTTAGCGTGG
Promoter_180	13465	314239	314438	+	Bidirectional	GCTCAATACAGCACCCTACACTACAGTCTGGTCATCAAGGGGACTAATCAAAGCATAATAAACCTATCTACTACATACTACATCTATCCAATAACTCTGCGACCAACAGTATATAACAAATAAGGGTATTTGTAATGTACTCTTGCAGCGACACATTATAAAATGAGCATAAAACAATTAGAATCATTGGAAAAAAATAT
Promoter_181	13466	118403	118602	-	Bidirectional	AGATGTACTGATTTTTCTTATCCTCTTACTAGGAGGCTCGGGGTCCTCTCTGGTATCTTCTACTGCCTTTCTTCTCTCATCCGCGCTATCCGCCATTTTATTTTTAATAATTAATTTCAATATTATTAATAACTAGATTAAGCCACTCCCATTTGATAGCCTGCAGAGCCAGCCACACCTCTAAAATGGCTCTGTCATCA
Promoter_182	13466	119188	119387	+	Bidirectional	ATGACTAGGCAAAATTCTCCATTTATATTAGATTTTCAAATGGGTACATTGTATATGTATACTGTACATGTCCTTATGTTGGATTTTTTATTTGTTTAGCCATGTGTGAAAGTACATGTACATATAATTTGCTTATTTTATTAATATTAGGTCTTCCTTATGAGTGGGTGTATCTTGAGAACCTCCCCTCTGCTTCTATG
Promoter_183	13468	10297	10496	-	Bidirectional	TACACTGTGCACTTAACTGGATTCTATCTACCTACTAGTCTAGATTAGTCTTATGTCTTATTTCTTTCATATTTTACTGATAACAAAATCATTCAACCTAAAGCTGAACCAATCTCTTTTCTTGACTTTTTGACACTGTGTAGTCTGCAGCTTCCTTTGTGTGAACCCATATATCTGCTGTGTGTAGTTACTGGTTGACC
Promoter_184	13468	128857	129056	-	Bidirectional	AAATATGACGTCATGAAAACATTGAAAGCTTAATTAAGACACTATCTCTATAATAGTAATACAGTTGATAATGTTCTCTCTATTGTGATTAAATGACCTTTTGGGCATTAACACTAAACAGTGACAATTGACGCCATTGACCTCTTTACTATAGTTATAATACACACACCATACTAGCTAATGTAAATTAGGCCAACACT
Promoter_185	13468	186582	186781	-	Bidirectional	TGCCTCTCCTGATTCTCCAGACACTTGAGAGCCTACTTGCATTTGCCCCATATTGTTGCTTTTGCTTATCTTCTCCAAAGGTGTGGCTCCTTTCAAAATTCAAATTTCGCACCTTGTAGGCGTGGCTAGTGGTCACCATGGAAACAATCCCTTAATAAACAACTCTGAATAACAGGACGGACTCTCTCTCTCTCTCTTTC
Promoter_186	13468	215588	215787	-	Bidirectional	GTTCTCTTTTTAAATGTAAGAGAAAAAATTAGTCATTTTTAGCTAGCAAAAGCTGCAAAAAATACGATTCTTTCTGCAAAAGTTTTTAATGGGAGGGGCTAAGTAGCTTCTGCGCATGCGCAGTAGCTCGCTTGTGTATGTACTGGAGTCTCTCTCCATGCAGAACCAGCAAAGGAAAAACTTTCTTTTTCATCATAGAA
Promoter_187	13468	10575	10774	+	Bidirectional	TCCTAGCAGCAGGCTTTGACTTAAACGCCCATTTTCATAAGGACTCATAGATTAGATAGTTGCACACGATGACACACGTGGTATAAGTATCCTAATAATAATACAATCAAGTATCCAAACACGAGCGGAGATCAGGATACTAAGAAAGGCGTGGCCAATAAAGAAAAAATGGCGGATCCAGTTCGAACACGTCTTGGTCG
Promoter_188	13468	128949	129148	+	Bidirectional	ATGCCCAAAAGGTCATTTAATCACAATAGAGAGAACATTATCAACTGTATTACTATTATAGAGATAGTGTCTTAATTAAGCTTTCAATGTTTTCATGACGTCATATTTGCTTACGTCAGATAATGAATATTAAACAGTTGTTGTCATGGTTACTGGAGTAAAACAAAATGGCGGCTGATGAAGCAAGCAGCAGCACTTAT
Promoter_189	13468	187277	187476	+	Bidirectional	ATAGTTTATGGCTATTTGTGGTAAAGTTTCCTCTGCATAAAATTCAAATTAATTGCAATTTTCATTAAGTGGGCGTGACTGTAAAGAACTAAAGATTCAAAAAAGAATCCGGCATTCCGTACACTATCGTATATGTTAAAGTAAAGCCCCACCCACTAAAAAAATGGAGGCGTGCTTGGCTGTCGAGAAAGAACACACTA
Promoter_190	13468	215727	215926	+	Bidirectional	TTTTTGCAGCTTTTGCTAGCTAAAAATGACTAATTTTTTCTCTTACATTTAAAAAGAGAACAATAAGTGTTGAGTAGTGCTAGAAAAAGACAATAGATAGAGTGTCAACAAAAATTGAAACAAATGAACACTTTGGGTCATTTTCCGTATTCTAGCACCGTATTCTCTTTACCCTGAAAACTGTCATGGCGACTGTGTAC
Promoter_191	13470	58281	58480	-	Bidirectional	ATCACTAATTTTTGAAAGGGTAAAGTTGAGTGTATCAATACTGTGTACTCTCAATGAACGCCCTGATCTTAATTAAAATAATGGGATATTTTTGATGAGTCTGTGTGACAAGTTTTGCACGTGTAGCACGTGGGTTTAATAGGCGTGGTTAGCAAAAACACCACGCCTTTTTCAAACATGGAGGTTGATGAGGAAACTTT
Promoter_192	13470	103952	104151	-	Bidirectional	TCGAGGATCCAATGTAAATGGGAGTGGCTTGTACGTTCGCTCTAGAAACTGATTGGTCAGTCTAAGGGGAGGAGCTCCCGTCGTTAAGGCAACGTCTCTGTCGTCATAGTAACGTCGGCTTGCCGGATAAATAAACAATATTTTTATAGTACGGACATACGAAAAAATTTCATAAACCAAACACCAACAGTACCCTCTCA
Promoter_193	13470	111497	111696	-	Bidirectional	GCTCACGTGATGCTAGTTATAAAATTAAAATCATAGTATCTTAACTTTTAAAATGATGTCATAGACCCAGCCCATTTTCTTTGCCATTCATTTCATTTCTATTTCTGCCTGAAATTGGGTGTCATTTCATATTTTCTGATTCTTCTCTGTTATGGCTGCGCAGTATTTAGTCTCTGTTCCTGCAAAGGCCACAAAGTCTG
Promoter_194	13470	58487	58686	+	Bidirectional	AGATGCCAGGATGCCCTATGGGACACTAAAGCAGTGCTGTCCTTATAAAGGATACTTTTAGTAAAGGCTATTGTGGGTTGTATTTAATTGTATTCATTATGTCAGACTTTGTCACATCTAGCCACGTGCGTCCACGTGTGTAATATTCATATTTTAACCCCATGCGTCCTCATGAGTGTCTCTCTTCTCCCTTCATCTCA
Promoter_195	13470	104003	104202	+	Bidirectional	CTATAAAAATATTGTTTATTTATCCGGCAAGCCGACGTTACTATGACGACAGAGACGTTGCCTTAACGACGGGAGCTCCTCCCCTTAGACTGACCAATCAGTTTCTAGAGCGAACGTACAAGCCACTCCCATTTACATTGGATCCTCGAGCTCCTATAAAAAGAGATGCGCCGTCTCCTCCTTTTGTGTGTGCAAGCTCA
Promoter_196	13470	111652	111851	+	Bidirectional	GTTAAGATACTATGATTTTAATTTTATAACTAGCATCACGTGAGCACAATCACGTGAGCTCTAGTTTTATAACTATTCATAACTGGGTGTTCAGTGTCACGTGTAGGGTGGAGCCCTGTGACCATATATGGTAATTCCATTACCCTGGCCCCCACAGCTATGTGTTCGGTTCCTTCATGACCTGTGTATGGAGCACATGG
Promoter_197	13472	145845	146044	-	Bidirectional	TACACAGCACCGCCTAATTGTGTGCTGATTGACTGATTCGATTCCATGATTAATTTTTTATTGATTTAGCTACCTGATTTACCCAAATTCAATGATTCATATCTGATTTCAGCTTGACTCAAGGAGAGGCTGTGTATTTAACTTTACCATAAAGAGAGTTTGAAAAGGTGAAGAGTCCTGTGAAGGATTAGCAGTAGTGC
Promoter_198	13472	146713	146912	+	Bidirectional	TTTTGGGCTGATTCTGATCAAAATTGAATTTTTAAAGGTGTCATATGCTGTTGGCTAAGTAGTAGGAAGTTGTAATTTTGAAATAACTAGACTGTGTATCTAATATATTGATGCTGAGCCAAGTTTTGAGTAGTAAAAGCAATTTTTGCCAAAGTTAGATGTAGATGGATCGTCCAGTGCATGAAGGTGACTTTATAAAT
Promoter_199	13474	210648	210847	-	Bidirectional	TTTTGTTGCTGTTGCTGGTAAACTATTATCAAGAGTAGATAATTATTATCCACTCTTGCTATTATGCAAAGCAATAAAAATTTTATGATACTGGTATCATTTTTAGCAAGAGTATTTTAGCAAGCGGCTCGATTTTGGGCGGAGTCAGGTATAAAATGGAGCTGGTTCTTGGAGTTGATGTTGGAGGCACGTACACAGAT
Promoter_200	13474	211114	211313	+	Bidirectional	ATAGCTATAGACTAAGTCAGGCTCCACCTGACTAGCTATAGAACTATAACTTAACAAGTATACTAACTGTAAACCTAATGTCACAGCACAAAAGCAACTTCATGTAATAGTACTATTGGCACAAACAAGGAAATAGCAGTTTGAATAGAAAAGGTGTTAAGGTGTGATCATAGATGGTGTGATACAGTCATGAATGTCCA
Promoter_201	13478	78766	78965	-	Bidirectional	AAAATAATTTCCTATTGATGATGAATTACAGTCTATGAAGGTCAAATACTAATGATAAGAATGAATAGGATCAATGACAGTTGGCCCAGGACTCCAGCCTCAGGGGAAAGCCTATATAAAGGTAGTTCAGCAGTGACTCTCATTGCATTAGATCCATAGCTATATACAAGTGAATCAATAAAAAGAAATGGCAAAGGCTC
Promoter_202	13478	79177	79376	+	Bidirectional	TGAAATTATGTGTGCAGCTGTGTTAAAGTTTAATTCATCAATAGAAAGCTATGATCATTCTATTTTCAGCACTGAATTGATATCATGTACTCTTGATCGAGCTCTTGATAATAATTGATCCCTAAAAATAAAAAAAATTAATCTTGTCCAGACCACGCCCTATAACAAAATGGCTGACAGGTGCTATGGGTGCACTAGTA
Promoter_203	13479	355683	355882	-	Bidirectional	ATTAACTTTTATTAAAAATGAATTATGAAACAGGAAGTGAGGTGCTGCTAATTAACTTTTATTAAAAAACAGGAATTTCATTAAAAATTAATTTATTTTTTTTTAATTTTCTGTTTCATTTTATTTCCGGTTTCATTTCACTTCCAGTTTCATTTCATTTCCAAATTAACTTGGAAATGTTTTTAAATTTAAAATTGAAA
Promoter_204	13479	381541	381740	-	Bidirectional	CAGTATTGTCTGGAATATTCCAAACGTTTGTCTACTATGGAAAGACGAGGAAAGAAACCAGAAGAGAGAACTTCAATCTTTTTGACATCACTGTTCCTAAAAAGTTAGAAATAAAAAATTTTAGATGCAAGTTTGGTATCACTTTATTAGGTGGTTTGCATATTTCTACCTGTGGGGTCTTATTTGGACCGTTTTTATAT
Promoter_205	13479	356377	356576	+	Bidirectional	GTTAATTAGCATCACCCCATTTCCTGTTTCATAATTCATTTTTAATAAAAGTTAATTAGCAGCACCTCATTTCCTGTTTCATAATTCATTTTTGAATAATTAATAATAATTATTATTGAATTTTAATTTTTAATAATTATTGTTAAGGCGGGGATTTGGGGAAAGAAACAGCTGACTTTAGGATTTAGTGTAGTACTTTC
Promoter_206	13479	381768	381967	+	Bidirectional	AGAGAGACAGAGAAATTGAGCAAAAATATGGCAGCAACAAAATCTCCATTTTTCTTTAATAACTAGTTTATAACTAGCTTATTAATAACTTTTAATAAGCAGAATTACTGCCGTATTATACCTAAATATCTAATTAATCGTATAAAAGTAATATTGAGTAATTAATTTGTTTTTGTAGGAAATTCTGCCAGTTTCTTGTA
Promoter_207	13481	70750	70949	-	Bidirectional	CAAATGAAAATGGGCGTTGTTATATTATACCCACGTGACAAAACGTGCTCTTGAAATATCATTTTTACTCAGAAAGTAAAAATTAGACCTAATGCGGTAGATCTATTTGCCTTTGGGGCGGGTCGGCCACACCTTCGAAAATCAAACAGGCCACACCTCTCTTTCTTGGCGTTGTGTGTGGTGATCCTCTACCTTCTCTT
Promoter_208	13481	237245	237444	-	Bidirectional	AATAGTCTCTCCATCAAGCAATGAGGAAATATATCTACTTGCACTTGAACTTAAACTTGGCTGTGCATGTCTGAGCTCCACCCACTTCTTGCTGGCATATAAATGTGATATTCATGCTTTATTGAATGAATGAGGTTAGCTCAGTGACATCATGTGATGCATAAATTAGCATTTGTTGATCTAGCTTGTATTCAGAAAGG
Promoter_209	13481	398268	398467	-	Bidirectional	ACTAAATGGATAAACAATGGCTCTAATGATGAATATGGTTAAAGACATTAATCACTATGGTGAAAATTACATGTCATTTCTCCAATATGCAGTAAACAATTTCACCTATATAAAGGCAGCAGGATTGTTTTTGATCCAGATCTATAGAGTCTAAAAACATGAATTACTTTACATTCACTTTTGTAGTCATTTGTATCTAC
Promoter_210	13481	70805	71004	+	Bidirectional	TTGATTTTCGAAGGTGTGGCCGACCCGCCCCAAAGGCAAATAGATCTACCGCATTAGGTCTAATTTTTACTTTCTGAGTAAAAATGATATTTCAAGAGCACGTTTTGTCACGTGGGTATAATATAACAACGCCCATTTTCATTTGAATAAAAATGGCGTCTGTTTTGGATGTTGTTCTTGACGAGATTGGTCTTTCTGGA
Promoter_211	13481	237556	237755	+	Bidirectional	CAATGGAGTACCTTTAGGACTGTCTACTGTCAGGGCTGTGTCTTTAGTCTACTCCCTAGGCCATTGAGTAGTGACTTTATACCTTGTCTCTCAACATCCAGCTCAAAATCTTATAGCCACGTGAAGTCATGTGACAAGAAAGAGAGGTGTGGTGAAGGGGAAAAGAAGGTGTGGCTCAAGGCTAACATGGAGTCTTTTGA
Promoter_212	13481	398332	398531	+	Bidirectional	GATCAAAAACAATCCTGCTGCCTTTATATAGGTGAAATTGTTTACTGCATATTGGAGAAATGACATGTAATTTTCACCATAGTGATTAATGTCTTTAACCATATTCATCATTAGAGCCATTGTTTATCCATTTAGTGTCAGACCACCCAAAAATCAAGGTGGAGCTGTTTTCTAGACAAAATGGATTTCAAAGTGTTTCT
Promoter_213	13482	322706	322905	-	Bidirectional	TGAGTTTGAAATGGGAGAGAAGAGAGGTGCCCCGTCTTGTACCTGGACCAATCCTCTCCATATGTCTTGCTCTTCGCCTTCTTTCTCTGGACTAGCCATCACATGATTCACTTCAGATAGCAGCCATTTTGAAACATGGGCGTGGTTTATCACAGCTTGAATATAAAAGCCTGTTGTGATGATTTTCACTTTACCTTTTG
Promoter_214	13482	338834	339033	-	Bidirectional	TATTTTCTGTAGCTTCTGCTTGTATTGCTTAGTATCATAGTATGGATTCTACAAAGAAGTCCATAACTTTTATTAATAGTAATAATAATTATTATTAATTATTATTGCTGCTAACCATAAACAAATGAATATCATTATAATCTACCAGGTCACGTTCATAACTCATGAATATTATTAGTAAAACAATGATCACGTGATCT
Promoter_215	13482	323218	323417	+	Bidirectional	TTGTGGCAGGAGGTCATAATGTTTGCTTCTGGGAGCATAACCTTCTCAACGGCAGCATTGAAGCTAAAGTAAGCTATGTTATCACGCCTCCATTTAACAGACAGCACCTAGTATACCAATTACAGTATACAATATACAAATCTCCTTGTACCAAAGTGTTCATTACATAAAGGCTTCATTGTATTATTACTGTTCCTATT
Promoter_216	13482	339023	339222	+	Bidirectional	TACAGAAAATATAAGAGAAGAGAGAGGAGTCAGTGTTTTTAAGAGAGAGAGTTTAGATGAGCTCCCGTGAGAGCCTGGGCTGAGACCTCCATTGGTGACATCCCACCTGCTAATTACCTCCAGGAGCTGACGAGCCCCTCCCTGCGAGTTGATGTGCAGAGGAAAAAATAAAAGTTGATACTCCAACACAAAGCAGCATA
Promoter_217	13484	138540	138739	-	Bidirectional	GGGATTCGAACCCGGACCTTCTTGCCTCAAGGTCTGGGCCCATCCCCTCAACCACTAGGCTACCCGGACCGCCGGGCAACAGCACGTGATTTTTCCACCTACACATACTAACGGGCACTACAATACTGCATTATACACTGTGTAAATGCGTTATAGCCATGTACTGCTAATCTAATGAAACTTTTGACACTTACAGCTTC
Promoter_218	13484	195275	195474	-	Bidirectional	TACGGAAGAAAACAAATTTCCGTAGATAATGAACTGCAAATAAGTTTACGGAATAAATTTCCGTAAAATAACTAATCAACTGCGCATGCGCAATAGTAGACCCAAATTTTAAAAATGGGTGGGGAAAGAGGCGGGGATTTGTTCATACCATAACAATATCACGTGACCTCCATGTGTACTGTGACTAAAATCAGTAAAAA
Promoter_219	13484	256553	256752	-	Bidirectional	TCATGGCAAAGCAGCGCGCGCCATTTTCCCCGGGAAACTTAATTTTTCCCGGGAAACTTAATTTTTCCCGGGAAACTTTATTTCTCGCGGAGAATTTACCGGGAAACTTCATTTTTCCCGGGAAATAGTTACCTAGCAACCATAATTGCGTATAATTTTTATAACTTAAAAGGAGGAGGGACGCCCACGTCCACGTGGAG
Promoter_220	13484	363396	363595	-	Bidirectional	ATGCATCCTCTTAATTAAAAATTAGAGCTTTTACGGTTACTTTAGACCACACCTTTTCTACTACGCCCTTCATTGCAAGATTTAATTTTTGCCTTTGATTTTATTATCAAATAAAATAGAATATTAATAATATTCATGATTGTATAGATGCAGCTGGTTTCCTTAATAGTTTCTTAGTTTGAGGATTATCTATTTCAAAA
Promoter_221	13484	139201	139400	+	Bidirectional	GAAATGAAAATAAAAATCAATAAGTTAAAAATAATAAGTGAAAATAAGTTAATAAAATAATAAAAATAATAAGTTCAAAGAAATAAAAATAGAATTTAAATTAATTTCAATAAATAAATAAAATAAAATAACATTTAAATTAATTTCAAGTAGTAAAAATTAAGGTTTGTTATTAATTATTTTAAGTTAATAGATCTATG
Promoter_222	13484	195325	195524	+	Bidirectional	TGGTATGAACAAATCCCCGCCTCTTTCCCCACCCATTTTTAAAATTTGGGTCTACTATTGCGCATGCGCAGTTGATTAGTTATTTTACGGAAATTTATTCCGTAAACTTATTTGCAGTTCATTATCTACGGAAATTTGTTTTCTTCCGTAGATTCAAAGTCAAGATCACGTGACTGGGTTGGTGCGAAGGCGGGCAAAAT
Promoter_223	13484	256635	256834	+	Bidirectional	GGAAAAATGAAGTTTCCCGGTAAATTCTCCGCGAGAAATAAAGTTTCCCGGGAAAAATTAAGTTTCCCGGGAAAAATTAAGTTTCCCGGGGAAAATGGCGCGCGCTGCTTTGCCATGACGTCATGTGTATTCCACGCCTATTTCTCCTCCCATTCATTACTTCACATGGCCTGATTAGTCTCAGTATGTCAATTTCTCTC
Promoter_224	13484	363449	363648	+	Bidirectional	CTATACAATCATGAATATTATTAATATTCTATTTTATTTGATAATAAAATCAAAGGCAAAAATTAAATCTTGCAATGAAGGGCGTAGTAGAAAAGGTGTGGTCTAAAGTAACCGTAAAAGCTCTAATTTTTAATTAAGAGGATGCATAGTAAAATCAAATAAGAAAAATTATCATGCTAGTCTGGAAACTAAAGAAGGAG
Promoter_225	13485	179895	180094	-	Bidirectional	ACACTAATGATTGTAATGAAGCGTGGGGGCATTGAAGAAACCGTATCTATCAGCAACTGTCTCTTTTTATTGGGACAGAGGGATTGTTGGAAATCACTTTCAAGTTATTTGACTAGTGGTTAGTTAACTGATGGTTAATTAACCACCAGTAGATTAACTACCAGTTAGTTAGTTAACTAAAATAAAATGGCGGGATCTCT
Promoter_226	13485	308806	309005	-	Bidirectional	AGTGACTCACATTATTTCTGGTTAGTCTAATTATTCCTAACACTGAAGGTTTCCCATTCAAAGTTACATTAACATCATAGTCTTCATTCATTTTATGGCACCACGTGGTTTACGTTTACTATTCTAGGATGTTTCCGTAATCTTATACTTAACCCCGCCTCTCACTCAAAATGGCGGATCCTGGAGAGGTCCAGCCACGT
Promoter_227	13485	337979	338178	-	Bidirectional	GTCATAATAACCTGATAATTTAATAAAGTGTCTAAATCTCACAATTATACATCGACAAAATAAGTAATAAGTTAACGGTACTTACTCAACCCTTGCACAAATTAGCCTACTAGCCACACACGTGCTATCACGTGTGCTACTATAGTATGAGCCACGCCCATTTACAATGGCATTATTGGTTGAAAGTCCAAAGCATCAGT
Promoter_228	13485	179944	180143	+	Bidirectional	TACTGGTGGTTAATTAACCATCAGTTAACTAACCACTAGTCAAATAACTTGAAAGTGATTTCCAACAATCCCTCTGTCCCAATAAAAAGAGACAGTTGCTGATAGATACGGTTTCTTCAATGCCCCCACGCTTCATTACAATCATTAGTGTAGGATCTGATCCGTCTCAGTCAAAACTGTAGTTGCAGAAAATAATCTTT
Promoter_229	13485	308912	309111	+	Bidirectional	AAAATGAATGAAGACTATGATGTTAATGTAACTTTGAATGGGAAACCTTCAGTGTTAGGAATAATTAGACTAACCAGAAATAATGTGAGTCACTGTACCCACCCTATACTTAGACTGAATTATATTGAAAGGTTGAAATACAGTCAGGAGGAGGAGGAGGAGGAGGAGGGAGGGATGGGCTTCAGTTGATTATTAGATTA
Promoter_230	13485	338279	338478	+	Bidirectional	ATCTACAAACTCTAGTGAATGCTAATCTCATTTAGTAATGGTTGCTAATCATTACATTTTATCACAGTGGTGTCTTTAAAATCACAATTAGTTAGTGATTATAAACTACAATTTTACTATATAAAGCTGCTGTGTCAAACTAAACTTCACCTCAATATCAACAAGTAATAATTATGAAGCTTTACCTTGTACTATTTCTT
Promoter_231	13487	408107	408306	-	Bidirectional	GAATCAGTTCAAACTTTCTGCACAACATAAGAACATGTATATGCATTAGAAAAACTGGAAAACTTTCACCTTGACATTGCTGATAATTAGGTCAAACAGTATACATTAAAATGATGTCATGATGACGTTTGCATTTTAAAAGTAGCTGAGTCAGCTTCTTGATTGAAAATGACAAACGTAGCTCCTGCTCCTTCTGCTCA
Promoter_232	13487	408722	408921	+	Bidirectional	AAATTTCACAAAAATTGACAAGTAGAAAATTCCTCAATTTTATTACATTTTCTGATGCATATACATGTACTTAAGTTGCGTAGAAAGTTTGAACTGATTCCAATCAAAATTTGAATTTTTACAATTATTGTGCTTTGCTTATTGGGTGCAAATTGTGTAAAATTTCAAAATTTCACTTGTACGGATAATTAGAAAGGAAA
Promoter_233	13490	162344	162543	-	Bidirectional	GAACCATAGATGATCTTTGGCCAAATTTTAAAGAGTAAATACTCTAAACTAATATCTATGGCTGGGCCATACATAATCTATAAAATCATGCACATTAGCTATGATCATTATCTATGATCTATATGATCATGCATGATTACTTGAGACCACACCCACAATGTGTTGCTACCATAGGAACTGAAAAATAAAGATGTCTACCG
Promoter_234	13490	162394	162593	+	Bidirectional	GTGGTCTCAAGTAATCATGCATGATCATATAGATCATAGATAATGATCATAGCTAATGTGCATGATTTTATAGATTATGTATGGCCCAGCCATAGATATTAGTTTAGAGTATTTACTCTTTAAAATTTGGCCAAAGATCATCTATGGTTCACTAGGAGAATTTTTTTAAATTTTTATCTCAATAGTCAATTCACTAATTC
Promoter_235	13491	231280	231479	-	Bidirectional	ATGGAATAATCTAGCCTATATTTATGTGTGGATGGTACCTGCAAAAGGTGTTAATTGGTTGAGCTGAATTGTTTAACTTTTTTGCAGCATGCAACAATTAAATTTATTTGTTTACTTTTCTGGCTCTTTTAAAATTATTCATGCACCCTGCTAAAACAACACACTCAAGGCGTGGCTCCTTAATATGAGGTGACCTTTAA
Promoter_236	13491	231481	231680	+	Bidirectional	ATTATTCTTTATACTCCAAAAACCATTCTGCAGGAGTAACCTTATATCTTAGCAAGTAAAAATAGCTGTAAATGTAAAAAAGAGACGGTATTGGCTAATTAAATATTCATCATTATCGTTTAATTTAATTAGATTAACTGACTCCTCCCCTTCATAATTTTTCTAAACACCACCACACACAAGTCAGTTAAGTCTATCAT
Promoter_237	13492	4418	4617	-	Bidirectional	AAAATTTTCTGCCTAACAAGGGAATGAAGAAAGTCAACTTCCGTATACTCTCCCATTGGTTTCTATGGTGTAGGAGTGGTTTATTAATGTCACCTTGCGGTTAATTAAGTTCCTTTTATTGGAGGACTCCCCCACTCCTCTCTCTCACTCTCCGACTTGTGGACCTTCTCTTCTTTCTTCTCTGTCTGTACCATCTCTCT
Promoter_238	13492	4652	4851	+	Bidirectional	ATAACTAACCCCCGGACCCCCTGGAATTTATTAACACAACTCCACCTCTTTTAATTAATTAAAATGACGTCATCAGTACTAACTATCCACGCCTATTTTAATAACTATACCCGCCTTTTCGCAGTAAAGGGCGGGAAACCGCGCCCATTCAAAGGTTAGAATTTCAGAGTTCAGACACTCTGCACTTTTCCTCTCTTTCT
Promoter_239	13495	273900	274099	-	Bidirectional	TTATACACGAAGGAACGAAAAACCACTCATTTATCAATTTTCCGTATATTTTATATTGCCAATATACGGAAAATGGAAAACGAGCGATTTTTCATTCCTTCGTGTATAAAATTCTATCAATTTCAATTTTACTAATAATACACGGAATCAATTATAGGCGGGGCTTGTAGTGAAAATGTCTGGAACCCAATCTACTGAGT
Promoter_240	13495	324610	324809	-	Bidirectional	GTACTATTTTAATCATCACTCAATAATATTATTCATAGAATTTATTATACCGGTACTTCCTTATCAACACTAAAGTGGTGTTTCCCCCATACCTACTAGTCTATATATATATAGCTAACGTGCATGTACTGTGGTCATCCTTCCTTTAGCATGTTAATCTAGTGGGCCAAATCTGACTTCTCTTCGCTCACTGTCCCTCT
Promoter_241	13495	273994	274193	+	Bidirectional	TACACGAAGGAATGAAAAATCGCTCGTTTTCCATTTTCCGTATATTGGCAATATAAAATATACGGAAAATTGATAAATGAGTGGTTTTTCGTTCCTTCGTGTATAAAATTGTATCGATTTCAATTTTACAAATAATATACGGAATTACAACATCATCAAGACACCAACATGGCGATTGATTGCCCAAAGAATTGCTGCGA
Promoter_242	13495	325135	325334	+	Bidirectional	GCAGCCATTCTTTATTTTTAAGTTTGCAGAAACTTTTTTGGTGGAGCTCAGAAGGTGCAAACAAGAGTGTTGTTAAAATTTTAACTAATTTTAATAATATTTAATAAGTCAATAATTAATAAGTCAATGAATAATTAATTAGTGTGTGAGTAACGCCCTTTTACTAACTGGGCACGCCTGGCAGAGAAGAATCTGCCATT
Promoter_243	13496	39691	39890	-	Bidirectional	GACTAATTGACATTAGTCACATTACTTCCCATTGCAGTTTAGACTTGTACATTAATACCCAATTATAGGCTTCATTTTTTAATAGTACATGCATAAAACTCTGTAATTAGTTGCTGTGGCAATATTCAGTAAATTAATTCTCTAGATGAACAAGCCATGAAGTTGGTTTATGTATTGTGGTTATAGTTTGATTTGCCTTA
Promoter_244	13496	39761	39960	+	Bidirectional	ACTGAATATTGCCACAGCAACTAATTACAGAGTTTTATGCATGTACTATTAAAAAATGAAGCCTATAATTGGGTATTAATGTACAAGTCTAAACTGCAATGGGAAGTAATGTGACTAATGTCAATTAGTCTGCAGTGTAGGTGGAGTATTGTCTAACCACACTACCACAAAAGGTCCACAATAGCCATACAAATGATCCA
Promoter_245	13500	83034	83233	-	Bidirectional	AGCTCCTGGCCCTTATCTCTCCCACGTCTATAGTCGTCTCCTCTTGTATCTCTTGCTCTGCCCCCTCCGTCTAAACAGAGTGACTGGACTCCCCACAGTTCATTTCCGACTGCATTGGCAGGCTACTGTACCATTATCTGAACTAAAGGACTCTCTCTCTCTCTCTCTTTCTCTCTCAAAGAGCTAAAGAATTATTATCT
Promoter_246	13500	83306	83505	+	Bidirectional	AAATAACAGACAATTATGAGAGGGCGTGGTTTAGACTGGTATGAATATCATTAAAAAATAATTGCGGTTTAGTAGGCGTGGTTTAACGAAAAATTGCGTTTTCTCATCATCATGATCTTGTACGATTAATTCTGTTGATGCTTTAAATGCTACAGGAGACTCTAGTAGCTTGCAGTATTTCATTATTTAGCTTGCATTAG
Promoter_247	13501	66088	66287	-	Bidirectional	AATTTTAATTGTATTCAAAATATCTTTTTAAAATTTTGCAAATAGTAGACAAGCATTCTTTTAAGAGAGAGGGCAAGAATCTTCCAAGAAAGAGCATTTTATGTATGGAAAGGGTTTGATTGTTTTAACAGCTTGTTTGAATTTGCAAATTGAACACAATTCGAGTTGCACTGCACAAAATTCTGAAATTTGAAGCTAAA
Promoter_248	13501	133496	133695	-	Bidirectional	CACAAACAACTTAATATTGCCCCAAAGCACTTGCTTTAAATTTAAAAGTCACGTGAATTATCTTTGATCATAGCAATCCTCGTGACAGGATGTTATGGTTTATTAATAGACTGATCATATAACAACCATAGAAAGCCACAACTTTACTGTCACAACTCACAAGAAGTAGAGAAACCAGTAACTGAAGTCATCAATCATGG
Promoter_249	13501	419842	420041	-	Bidirectional	AATAAGTTTGTGAATAACATTTTTCTTTTCAGTGATCCATGAGTGATCTCTCCGCACCGCCGTCATGAAAATGGGAGTGTAGATATTCATGTCATAATGGGCGTGGATTTCTAATAAAATAATTTGATAATTTCCTTTATGCTTCCAATTAAGCAGGTCAGGGTCCTTACAGTTAATAAATCTTGACATCGGCTCAACTC
Promoter_250	13501	66199	66398	+	Bidirectional	TCTTGGAAGATTCTTGCCCTCTCTCTTAAAAGAATGCTTGTCTACTATTTGCAAAATTTTAAAAAGATATTTTGAATACAATTAAAATTTTGCCTTTAAAAAAATTCATCTGTAAAAAGAAACAGGAGTCTGATAAAATATCATAGCGCACGTGTGTATCTAGGGTGTGGCTCATTGAGGCCACGCCCAGAGACCTGTTG
Promoter_251	13501	133783	133982	+	Bidirectional	TCGATTCAAAATTTCATTTGTATGTCCGAATTATTAAAATTTGCATATGCGGTAGATTGCCGCGGGTAAAGGCGGGAAAATAATAAATCATTAATAAACTTTAATTTAATATTATTATTGCATTGTGAGGTTTGCATTGGAATGCAGTTCATGTGTAACTAATTTGCCTCCTCCTCCTTTCTCTGTATAATTTGCTTACC
Promoter_252	13501	419947	420146	+	Bidirectional	ATGACATGAATATCTACACTCCCATTTTCATGACGGCGGTGCGGAGAGATCACTCATGGATCACTGAAAAGAAAAATGTTATTCACAAACTTATTGGAACCAAAGGAGTTTATTCATATAAGCCGGCAATTCTATCAAAATAAACACTGTTTTACAGTGTTTTGACTTATGCAACATGGAGATAATAGCAATGAAATGCT
Promoter_253	13503	82144	82343	-	Bidirectional	AGTGCAAAACTTATTTTTATGATGGGCCATCATAAAAATAAGTTTTGCATATTCAGAATGTCACTACATACAATACTATCATGTAGCATAAAAATTACTGCAATCAATGTAAGATCTAATAATTAATCTCACCTTACATCATGCACCCACTAGACTGAATGTGTGAATTGCATCATTACATAGTCCTATCAAAACAATCC
Promoter_254	13503	82410	82609	+	Bidirectional	TCATTGATAAATCTAATGGACTGAATCACTGTCTATGTTATAGCTAAAATTGTTATAATGAAAGTGCCAGGGTAGATGTGCCAGGGCTATAGTAGGTAGAGCTAAATAGTGTGTGGGCGGTTGACTAATTGACTTACCCACTTAGGCAGTTGTTTAATTTTCTCACCTCGTTTCTCACTCAGTCTCTAGAGTCGAGGATG
Promoter_255	13504	52538	52737	-	Bidirectional	CTCTACTAAAAACCTTTTAAGTTCAATTCCAGTCCAGTTTACAGCACTGTCTAGTCACTCTAGTATGTGAACTAAAGCATAGACACATTATGACTCAAGACTTAGCAAGTTTGGGTGGAGCTCACCATGCATGCATCGCATGCATTACATGCAAGTTTTAAAGGGGAGGGCGCTAGCACTAATATTATTAATAATGATAA
Promoter_256	13504	52647	52846	+	Bidirectional	ATAATGTGTCTATGCTTTAGTTCACATACTAGAGTGACTAGACAGTGCTGTAAACTGGACTGGAATTGAACTTAAAAGGTTTTTAGTAGAGCAACAGTAGACAAGCAAGTGTTGTTCAATTAACAAGCTCTATTATCAGTGCATGGTTCCTCTGAGCAGTAATATTTTATCTGAAAATGATCACTAAAATTAATCTTAGT
Promoter_257	13507	264790	264989	-	Bidirectional	TAATTAATTAGATTTCGACCTTGCGGATCACTTGGCCCTGTGGGTTGGCGCCAAAACTTAGCTCACGTGACTGCTGAGCTCAGCAATAATATCACGATGCCATCCAGGAGGCTATTTCATATAAAAGGTTGAGCTGAGCCCAAGACAGTCACTGTCAAGTTGAAGTTCACTCTCAGTTGCTCTAATCTCTTAAACAAGAA
Promoter_258	13507	341952	342151	-	Bidirectional	ACGCATAACGCAGCTCTTAATTACCCACGTGCAGAAACGTGGTCTGTGTGGACCCGTAGATAATTGTTATTATCAAAGTACCCACGCCTCTCATTAACCTGCAAACCTAGATAATGCAAACCACGAGAGTTTGTGGCCCAGCCGCCCAGCTACATGGAAATTATGGCTGATGCTGTCCCTCAGCTCGATATGTCTCCTCA
Promoter_259	13507	264872	265071	+	Bidirectional	GAAATAGCCTCCTGGATGGCATCGTGATATTATTGCTGAGCTCAGCAGTCACGTGAGCTAAGTTTTGGCGCCAACCCACAGGGCCAAGTGATCCGCAAGGTCGAAATCTAATTAATTATTCATAGTTATTAATTATTCATAGTTAATAAGTTTATTAAGGAGAGTTAGCCACGCCTTTCTTTCAATCAAGAAAGGACACC
Promoter_260	13507	342018	342217	+	Bidirectional	ACAAACTCTCGTGGTTTGCATTATCTAGGTTTGCAGGTTAATGAGAGGCGTGGGTACTTTGATAATAACAATTATCTACGGGTCCACACAGACCACGTTTCTGCACGTGGGTAATTAAGAGCTGCGTTATGCGTGGGCAGGCCTGTGGTTACAATGTTAGTTTATACTACAAGGGAGCCCTGACAAGTGAGCCCTGGGTG
Promoter_261	13508	406595	406794	-	Bidirectional	AGAAGCTAGGAGCCTAGGAGCCTGCAAAGCCTGAATGCAAGCATTGCTGCAATGATGCAAACTCCAATCCATAAAGCTAGCCATTTTTGTTTACATGCTCATTTTACTTAAATTACAGAAACAATTCCAGAGCTTTGTTGCTACCAGCTGAACTACTATGATATAAAATTGTGATGGAAGGTGTCAGAATGACGAGAACT
Promoter_262	13508	406723	406922	+	Bidirectional	ATGGATTGGAGTTTGCATCATTGCAGCAATGCTTGCATTCAGGCTTTGCAGGCTCCTAGGCTCCTAGCTTCTGCATAAAGTGGGCAGGGCTCATGGCATGTTTGGGCGTGGCTTAGAGCACATTTTGCGCATGCGCACAAAATCCATTTCAGGGACACGTCTCGAGGAGAACAAAATGGCGGCTGCTTTGCGTGGTTTGT
Promoter_263	13509	26783	26982	-	Bidirectional	TAGGAGATGAACTCGTGTCCATGTTCTTTCTCTCCTTTTCTCTCCTCAAGTTTGGTTCTCTTCGATCGATGCTAATTTTAATTAACTTGTTAATTAAATTAATTAAGAAATGGGTGTGGTCCGTCAGGATCTGATTGACCACGCCCAACCACACGTGCTTTGTAATGGCCACCAATAATAATCCAGAGACAAGAGAAGAT
Promoter_264	13509	26947	27146	+	Bidirectional	AGGAGAGAAAGAACATGGACACGAGTTCATCTCCTACTGCTTCTGCCATTCTCATCCCTGCTTCACCTGGAGAGGGTGCAGAAGAAAAGGAAAATGGTACCAATACTACTTTCCCTGTCCCCTTCACCAACTCTTTTGTGTCCCCTCCTCTTTCTTTCTCTCTTTTTCTAGACCCAAGCCTGACTCTTCTAAGCACCAGC
Promoter_265	13511	252447	252646	-	Bidirectional	GCATCTACTGTTGCTTGTGTATGATTAATAAACTATAATTAACTGTTGAGTTATTTGAGTAAACTGAGAGGAGTAAACATTTTTCGAGGTGGCCACGAGCCCGCCCACGCCTAAAAAAGTAAGACTTCGTTATGCGTGGGCGAAGGTCAGCTGGATCACGTGACGTACGCAAATAAATCCTCGAGTACCTTCCCCTCCAG
Promoter_266	13511	366061	366260	-	Bidirectional	GCAAAAATTGCAAAAAGAATGCAAAAGGCCACACTGGCCGCACTGTAATCTGCATGCATTGTTCGTATCTATGGATGCACGTGAAGTGCATGAATCAAATCATCCAGCGCACATGATATACACGAGTTGACATGCCCATATCCTCTAATATCAGGCTAGATATTGAATTCCATCCCTCCTTCAGCTTCACAACAGCCCCG
Promoter_267	13511	388332	388531	-	Bidirectional	CACGTGGTGAGCAAGGGAGGGAATTTTTTATTGTGGAATGTTATTAGAGCGACTACAGGCATTAGACCATATAATAAGCTTTTATGTGTACATTACTATACACAACAGCTGCCCCCACGCTTCAGTAAAGAGGTTTAACGAGTCTGGAGTCTTTATAAGCTGTAGAGTATAGACTGAAGCCAGCTTTTGCTGCACTCAAG
Promoter_268	13511	252512	252711	+	Bidirectional	GCATAACGAAGTCTTACTTTTTTAGGCGTGGGCGGGCTCGTGGCCACCTCGAAAAATGTTTACTCCTCTCAGTTTACTCAAATAACTCAACAGTTAATTATAGTTTATTAATCATACACAAGCAACAGTAGATGCACTATAGCCATGCAACATTTTTAAAAAGTATCAAATTAAGTTAGTGTCCCAATATTCTATTAAAT
Promoter_269	13511	366162	366361	+	Bidirectional	TTTGATTCATGCACTTCACGTGCATCCATAGATACGAACAATGCATGCAGATTACAGTGCGGCCAGTGTGGCCTTTTGCATTCTTTTTGCAATTTTTGCTTCAAAGAGAAATGCTTTTTATTTTTCTGTGGAGTCGATTTGATCATAGAAGATTATGATTTAACTGATCTTAGTATAACACCAATTAAGCCTGGGCTTAG
Promoter_270	13511	388421	388620	+	Bidirectional	CAGCTGTTGTGTATAGTAATGTACACATAAAAGCTTATTATATGGTCTAATGCCTGTAGTCGCTCTAATAACATTCCACAATAAAAAATTCCCTCCCTTGCTCACCACGTGGGAACCATCCACACCCTTTTCAGGCAAACTTTAGTGCGCATGCTCACTAAAGGAGGACCCTCTTTGCGACGTGTGGAGAGATAGGAGAA
Promoter_271	13512	480831	481030	-	Bidirectional	ACAATTATAGTGAAAAATAAACTCTCCTCCCCCTTTTTTGCATTCTAGCATGGCAGTTGTTACAGAGAAGAGCCTTCTTCTCGAGGGCAACAAATCCTTTTCGGAGGATGAATCTTCATTGTCCTTTAGGGGGAGGTACCGCTATGGCAGCACACCCTCCTCATTTTTAGCTGATCATCACAAAATGGCGGCTGGACACA
Promoter_272	13512	503442	503641	-	Bidirectional	TTACAATAAAGGCACAATAACAGAGTAAATTAGATCATAGATATTAGAATATTATTCCTGTATACTCTGAGGTATATTCTCTAATGATTAATAAAGCATAATCTAAATCCATCCACCCTCTCTTATCACGTGATTTGATTGAACATGTGCTTTGCCACGCCCATACACTACACAACAACTTCTAGCAGGGACAATGGCAG
Promoter_273	13512	481326	481525	+	Bidirectional	GTCCAGCACCAGAATTTGACCAGTATTACGTATAGAATCAATCTAATAAAGCACAGAAGCAGCAAATAACCATGAGCAAATGCAATTATGAATTGTTAAGTTCACCACGCCCCTTGCAATTTAATGAATTTCGAGGTGTCATCGTGTCAACTCCGCCCAGGCCAGTTTGCAAAGAAGAGCAATGGCTGATGAACAAGTGG
Promoter_274	13512	503595	503794	+	Bidirectional	CTAATATCTATGATCTAATTTACTCTGTTATTGTGCCTTTATTGTAAAAATAATTATGTCTGCATGCAACTATCTTTAACAGATTCTAATAATTTTGTGTGGTAGACTCTAGTTCAGAAAACAAATCACGTGATCCTTTTAATTGAACGAATTGAAAGTATGTGGCGAGTATATACGGTACTTCTAAATCAGAAAGACAA
Promoter_275	13513	196770	196969	-	Bidirectional	TCTTAATTTAGTGGAATATTAGCTGCTAAGTAATTAATGGGCTGATGACCACATTTTCACTTAAATTTTCACCTCAAAGTGGGTTATATACAATTTTAAAAATTTTTACCTAAAATTAAAGTCAAAATTGAAGCTATTGAATCTCATTTAAAGGGGTGGGGCAGTAGGCGGGATCAGAAAGAGTACAAAGCTGCTACTGA
Promoter_276	13513	344662	344861	-	Bidirectional	CTCTCTCTTTTTATTTCGATCAATCGGATCACTTGCTAGGATCACTTGACCCCCTGACCAATCCGATTAGAGTTTTGAGATGACGTCATACAAAGCCTCGATCGGATTGGTTGGATGGATGAACGATCCACTCTTTTGGCGGGAATGTATGTGGGCGGGATGTATCAAATTTCTGGTCCCGCCTCTTTTTTTGAGATTGA
Promoter_277	13513	543816	544015	-	Bidirectional	GGTGAAACTGTTTCTAAAAACAAGAATAACTCGGTCTCTCGAGGAGATTTTCCGGTTGTGGAAGTCGCCTTTGGGTCTTAGAGTCCTCTGGGACGAAACAAGACCAGGATATGGAGGTGTTTTTGACTCTTTCACACAGAGACAACGCCAGCAAAAACGACAGTACTGATACACGCTGCTGTGGCACTCTGGCACGCCCG
Promoter_278	13513	704561	704760	-	Bidirectional	GGAAGAAATAATAGCAACTGAGAAAGGACCTTTATTAACTATTATTAGAGCTAGATCAACTGGAATGCATTATTTAATAAAAGAAATTAAGTGTAAAGAGTATGTCGCCATGTTTTTTTTTACATATTGAGCCCCGCCCATCTACTAAAATTTAACCCTTTGCTTTTAAAGTTAAGGCGGGAAAATGGCGGATTGTTTGT
Promoter_279	13513	708079	708278	-	Bidirectional	ATGCAAATAATAGCTGTAGTGATTCTCTCCAGTTATTATAAAGGAAAACAAATCATTATTATTCATAGATCTATATCTCATTGAATATTCATAGCTCAACTCATTAAATATTCATTACGTAAAATTAATGAATAATTAATTAGTTTAAAACTTGAATATTGAATAATAGTTTTATAAATGCAGTGTTGGCAGTGATACAG
Promoter_280	13513	197015	197214	+	Bidirectional	CAAACACTCAGTGGTTTAATAATTGACCTTAAAATAACCAATAATCAGCTATAAATCATCACTGAGCCAGATACATTAAACAAACACAGGATTGATTAATCATCAGTGAAGAGACTATAAAAGAAGTAAGACTTAGTCACTTATGACCATTAAGAAAAAGAATTATCGCAAAAGAGAAAAGTAGAAATGAAACTCTTATT
Promoter_281	13513	344730	344929	+	Bidirectional	AGTGGATCGTTCATCCATCCAACCAATCCGATCGAGGCTTTGTATGACGTCATCTCAAAACTCTAATCGGATTGGTCAGGGGGTCAAGTGATCCTAGCAAGTGATCCGATTGATCGAAATAAAAAGAGAGAGCCTCAGACTGTACACTTCAGTCACAGTTTTGGAGATCACCGAGCAAAGACACTTTCAAATCTAAAGAT
Promoter_282	13513	544080	544279	+	Bidirectional	TTCTTCATCCTCGTCCACTTCAGAAGGAAGGCAAGAGCCAGAAAAGTGAGTCCAGTCCTACAAGCTAACCCTCTTCTCCTTCGGCCCCTCTTGTCCAGCGTAGGCTGTGCCCATAGAATGCCACGAGGGTTGTTTACATTAGCGCTCCCCACGTGGCTATCTCTTTCGAAAAGAAAGAGATAGAAAGAAAGAGAGACCCA
Promoter_283	13513	704860	705059	+	Bidirectional	CTCACTGTTTCTAGTATATCCATAAGCTAATCCTACTGTCAGAGCACTGTATCTTGAAAACTAAACAAGAGAAGTTTAACGAAAAGAAGGAAAATACTAACCTTTATCAGCGAAGACACTGGCATCTTGGAAATTTTATTTTGAGCCCCGCCCAGGTGAACTCCGGATACTCTTGACAGTTATCCGTACTTTCTTGTATT
Promoter_284	13513	708132	708331	+	Bidirectional	TAAACTAATTAATTATTCATTAATTTTACGTAATGAATATTTAATGAGTTGAGCTATGAATATTCAATGAGATATAGATCTATGAATAATAATGATTTGTTTTCCTTTATAATAACTGGAGAGAATCACTACAGCTATTATTTGCATTCCATCTCCTTGAGTGAGTGAAGAGAGCGAGAAAAAAGAACTTGAAACTATTT
Promoter_285	13514	328480	328679	-	Bidirectional	TGAGACAAGAAGGAAAAGAGAAGAGACAAAATACTAAACCCAAAAAGGACGTCCCAGCGTCCAGCACCTAATTAATAATTACCAATGCTCGTGAATAATTGATTTAATTAGTAGAACCACGCCTTTTTAATTATTAAAAGAGGTGTGGTCAAGTGGTTGTTGTCACGCCCTTTTCAAGATGGCTTCCAGGAGAAGAGGAA
Promoter_286	13514	386377	386576	-	Bidirectional	TAATATACTCCCACGCAAAATTCGCTGTCACGCACCCATAAAATTTTAATCGCGTGACTCCTTCTTGATGTCTGGCCGGGATCTCCCTGCAACTATAAGTTAAAGGCCATTGGGGGTAATAACCCTTTTGTACATAAACATATAACACACAAAGCAATATATCATTTACTAATAAAACAACTCCCTCTCGGCCGTCTCTC
Promoter_287	13514	536502	536701	-	Bidirectional	GTTAACATTAATTTCTTGGTAATCTAGAATTAGGTGAATACTGCACTTATTAAAAGATTTTATTAATTAATTTATTTATTTGTTATTTATAATAGTCCATCATGACACATGACAATATTAAAGATCTAGACTAGCTCCTCCTCCTATCTTTAGTAGCTAAAATATGGAGGCTTACACCAATTCAAGATGGCGTGACAGCA
Promoter_288	13514	613038	613237	-	Bidirectional	AAAAATATTTTAAAGTTTCTACTCTTTATAAGGCATAAAAAAGAAAACTTAGGTGTTGGTTGGTACATACTGCCATTTTTTTCAATTTAATAAAGGTGAAAATAAATTTAGAAATAGAAGAAAGAAATAAATCATAGATATATAAATCATTATCTATGAATAAATAAACCACAAACCAGTTCCCCGCCCACTCCCACGTG
Promoter_289	13514	747800	747999	-	Bidirectional	TTTTTATAATTTTACTGATACATATATACACATAGTCTTATGTTGTATAGAAAGTTTGAGCTGATTATCTTGATACCAATGGCAATGCCCATTCAAATTCCATTGTGCTATGTAAACTGAGAATACTAATACTCCTATGACCTCATTGACCTGCTGTCACTGCAACTACCAGCTGCCCTGACAAATCTAATGGATACTCT
Promoter_290	13514	328530	328729	+	Bidirectional	GACCACACCTCTTTTAATAATTAAAAAGGCGTGGTTCTACTAATTAAATCAATTATTCACGAGCATTGGTAATTATTAATTAGGTGCTGGACGCTGGGACGTCCTTTTTGGGTTTAGTATTTTGTCTCTTCTCTTTTCCTTCTTGTCTCAAGCAACTCTAAAAGGAATCATTAGCTCTGTGATAACCGCCTCGCCTAGCC
Promoter_291	13514	386776	386975	+	Bidirectional	ATCTATGGTATGGACTGTAAGACAATAGTTCTTTTAAAAAAGTAGCTACTTCAAAATCATGGAAAATCATAGTTATATGGACGATTTCGGTAAATTAAAACACGTGTTAATTAATTGGTTAATTATTCATCCTAAGGGGGCGTGCACCCTATTAGGGCGTGGTCAGGACAATGCTGGCTGGTCTGTTTGATGAAGATGCA
Promoter_292	13514	536599	536798	+	Bidirectional	ATGATGGACTATTATAAATAACAAATAAATAAATTAATTAATAAAATCTTTTAATAAGTGCAGTATTCACCTAATTCTAGATTACCAAGAAATTAATGTTAACTGGAGTTTTTATGATGTTTTTTATTTTTCATTAGTGAGCCCCACCCATTCTACGTGGGTGTTAAATGGCCACGCCCATTTCAAAGTTTCGCAAAAAC
Promoter_293	13514	613882	614081	+	Bidirectional	CGCCTTATACAGCCACATAGTGTTAATTTGAGCTTAGATGGGGCTTTTATAACTTCTTTGTAACTTATGCTAACAGCTTAGATCTAAAGCTTGGTAGAGGCTCTGTCTAAAATAACATTAATAGTCTAGATACTATAAAATCATTAGTTTAAAGCCTCGCTCTAGTACTTTTGAAGGTTCTCCATAGGCTTCTCTGGCTA
Promoter_294	13514	748011	748210	+	Bidirectional	CTTCTTTTCATTTTTGGTGAAATTTGGCCAATATCCCTGTAGAGTGGACTTAAATTTGACCATCGAATGAATTTATGCGTGGGTGTTCAACTGAGCTACACCCACTGATAAATTACAAGCCACACCCTTTCCTTCCCTTTGCTCAGGTGATCTCCCTCTCCCTCTCTCCTTTCCTCTCCTCGCCATTTTGAGTCTGTCGT
Promoter_295	13516	381291	381490	-	Bidirectional	TCAGGCTATCAATTCATAATGATTTTCCTTTTTAAACCTAACATGGTAGGCAACATGTTACTATGTGGTTACTATCTAAGAATAGAAATATCAAATGTGTTCTATTTTTGCAACTATTGCAGGGATGCCATGGGCGTAGCCCTTAATTTGGGTGGGCGTTGGTAACGATCGTAGAATGGCTACTCCCGGTGAGGTGCTGG
Promoter_296	13516	562035	562234	-	Bidirectional	CCTGGCAATATCACCATGGAAACAAAAGTAGGTGGAGAGAAGGCGTGGTTTGTACGGGTTCTGGTCTGCCAGAAAATTTAAACTTCGGGGGGCCGAGGTGCGGTAGATCTATCACGTGATGCATGGACTTTGCAAGAGTCGCCCACGTGCAAACACGTTTCCTTTGGAGCATTAAAGATGGCTGGTCTTCTACGAGTGAG
Promoter_297	13516	787967	788166	-	Bidirectional	CTCCTTCAATGCAAATACACAGTATAAAACATACTCCTGGATTCATCTGCAAATAAGAAGTAAGTGCCAGAAGCTCACAGCCTCACAGAGCAAGCAACTTTTAGCAAAGAGTATAGTCTACGGATTGTTTATTCATACAAAAGGGCGTGGCTTAAATAAAATTATTGCATGCTGTGCTTTTTTTGCCTGTTTTGAGTCTC
Promoter_298	13516	799913	800112	-	Bidirectional	ATTACCCTGCAAGTCAATGAGGCATTAAATTGAAACTGCAGGATAAAAGATTATGATGGCAGGCACAGCAGATGGATAAACAGGATAAACTCATTAAACTCACATGGATAAAAATCTGAGGTTAACGCCCTCTTTATTTCATTTTGCATGAATACACCCACGCCTGCGTGAAATTAAAGACAAGCAGAACTGAAGAAATG
Promoter_299	13516	807868	808067	-	Bidirectional	TACATTCTAGTTTTAATATTGTAGAGTATATCTGTCAGTCCCAAACTGTATAACTTTTACGTCTATTCATATGTACATGTAAGCACTTTAATTAGTTCATGCAGTTGAGGAATGAGATAATTCATGACATGAATACTAGTAATATAAGTTTGGGTGTGTCTCCTTGTCTCTAATAAAGATGCTTGCAGTTTTAGCTGTTG
Promoter_300	13516	381595	381794	+	Bidirectional	AAGTAACCGCAAAATTTGCTAGCAACATGTCGCCTTGTGTATGTTGGGCTTAAAGAGATCTACTCTTTCAGCTTTCCGCTGAAGCAGATTGAGCTAACGCCCACTCAAATTCAACGCCCACTCAAATTCAACGCCCACGTGTTGAGTAAGCCACGCCTTTACCCTCAACATGGCCAACGAGAGCAAGCTCTTGATGGCAG
Promoter_301	13516	562085	562284	+	Bidirectional	GCACGTGGGCGACTCTTGCAAAGTCCATGCATCACGTGATAGATCTACCGCACCTCGGCCCCCCGAAGTTTAAATTTTCTGGCAGACCAGAACCCGTACAAACCACGCCTTCTCTCCACCTACTTTTGTTTCCATGGTGATATTGCCAGGTAACAAAATTTAATGTTCACAAGATGGCCGCTGTATCTCTTCTTTCTAAA
Promoter_302	13516	788095	788294	+	Bidirectional	TTCTGGCACTTACTTCTTATTTGCAGATGAATCCAGGAGTATGTTTTATACTGTGTATTTGCATTGAAGGAGAAACCTAAGACTTTAAATGCTTTTAAGCAAGCAATGATTTTAAGATTTTTTTTAATTTTCATAATTCAAACGCCCACTCATGACTCATTTAAAAACACGCCCTCGTGTCGCACATGGCCGCCGCTGGT
Promoter_303	13516	800144	800343	+	Bidirectional	TAGTAGATCTAGAACAATTATTTTCAAAATTCAAAATTTTGAATTTAAAAATCCATTTAAAATTAAAAATTTGAAATTTATACGCACAAAAGAAATTTTGATATCATTAAAAAATAAGAAGGTCTATTATATTTATATTAACGCCCAGCTTGTTTAGGGCGTAAATTTTAATTTAATTAAGATTTAAGTTCCTTGGGCGT
Promoter_304	13516	808055	808254	+	Bidirectional	AAACTAGAATGTACTTTATACTTACCAATTATGTTTGCTAGAGCATACAGGCTCCAGTGGTGGCAAAGTATATTCATGATACAGCAAATCTTTTGGGTAAAACTAGCCCACGTTGTTTCACGTGTTTCATGTTTGTGCATGCTTGCTTTTCTCTGGATCCTACAGTCAATCATGGCTGACAGTCCCTCTGACAGTCCTGG
Promoter_305	13519	397679	397878	-	Bidirectional	TCTTGTTACTCCTATAATTATTGCTATCGCTACTTTTCTGCTTACTACTGCTATAACTTTACTCCTTTTCTGCCTTGTGCTGTATGAAAGAAGCTGTGGAAGAAGCAACTTTACTGCTGTAAACAAATGAGGCTCATTAATTTTTGCCATACGGAAGTAATTATGACGTCAAAAGTGACGTCACTGAAACCGCTCTATCT
Promoter_306	13519	467606	467805	-	Bidirectional	TTTCTCTGAGAATGCTCATTGTTCACTGAATGCTTTAAGTTGAACTTAAGTTTTTATCACTGATTAGATCTATGATGCAACGTGGTGCGAGTACAATTTTAAAAATTTGCATGCATAATAATGTTAAGTATTAAGTTACATAAATTGGCCACTCCTATCAGTAATACGTAATAATTAGCTCTACTCTGACCATGGTTTGG
Promoter_307	13519	541629	541828	-	Bidirectional	TGGCATTTGCCTCACTTTAAAAAAACTTTTAGCAAGCCAAAAGGCCCTTCAGTTTACTCCTAAACTAGAAAAAAGAAAGAGCGCGCGTCTTCTCAGCGAAAAGAGAAGGGCGTATTCTCGCGTGCCACGCCCAAAATTTTTTTGCAGCAAAAAAAATAGGGCGGGGCTCAGTGTTTTGAATGAAGCAGGGGAACAAAATG
Promoter_308	13519	960850	961049	-	Bidirectional	CTAGTGTACCAATTCATTTGTCAATTGCAAGTACTACAATGGTAGCAGATATAATTTTGTTAAGAATAATTATTTTGAATGCCATGAGACAGTAAAGAGTAGGCGTGGTTAAGTAAAATCACACCCACTTAACGTCACGTGACCATAACCAGCCACACCCCCAGCCCAGACTGAGCTCAGTGAGCTGCTGAAATCCAAGA
Promoter_309	13519	397972	398171	+	Bidirectional	GCACGAATTAGCCATGCTCATAGTTAAGGAAGCCTGCCAGAAGAGTTTATAGCGCTGTACAAATGAATGGCAAAGTAGCCATTTTGCCATACGGAAGTAATTATGACGCATTCCGTGACGTCATATGAAACCGCTCTATTAGATTTAATAAAATTATAAAAAGAGCAGCTCTTCTGCATCATATGCATCTTGTGACGATT
Promoter_310	13519	467908	468107	+	Bidirectional	AACACACACAAACAAACAAAGATGAAATAGATAACGAGATCGCGCCCCCGCCGCCTCAAAAAGTTGTTACGATAGTAATTAGACTAGGTTTCCATGACAACAGCAATGTGGGCGTAGGCTCAAGGGCGGGGTGTTGATCACGTGACCTAACTTAAACCCAACCAAGTCTCCATATACCCACCAGCAAGAACTCATACCAC
Promoter_311	13519	541724	541923	+	Bidirectional	CTCTTTTCGCTGAGAAGACGCGCGCTCTTTCTTTTTTCTAGTTTAGGAGTAAACTGAAGGGCCTTTTGGCTTGCTAAAAGTTTTTTTAAAGTGAGGCAAATGCCAATACTTATAAATTAATTGCAGGAATAGCTGCAGCTCTTGTAGGCCCGGAGGAGGATGGCGGACGATGAACAAGATGGAGGAGCTGGTGATCCTAG
Promoter_312	13519	960970	961169	+	Bidirectional	ATTCAAAATAATTATTCTTAACAAAATTATATCTGCTACCATTGTAGTACTTGCAATTGACAAATGAATTGGTACACTAGTGTAAATTATTGTTTTTAGTTTGCGTGCCAGTTTCAGTTAGTTTTTGACTTGTAATTCCTGCAAAAAGACCTCAATAGAACAATAGATAGAGTCTCAATTCTAAAATTAAGACCAATACG
Promoter_313	13520	89672	89871	-	Bidirectional	AAGACAGCAAAACTTACCAGCCCAGTGTGATAGTCCACGTGTTGTCACGTGTGTAAATCACGTGAAAAAATTGTGAGAAAATTGCAAGAAAAATTTTACGGGCGTTAATTTAGGTAAATTACGGAATTAGGTTGTGGGTGGTGAAACTCCGCCCAATTCCAGCAAACAACAACAAAATGGCAGACGCCAGAGGGGAGGAA
Promoter_314	13520	285344	285543	-	Bidirectional	TTATGAAACCGGATGTGATTATGAAACCGGATGTGATTATGAAACCGGAAATCGATTATGAAACCGGAAGTGAATATAAAACAGGAAGTGACGAAATAGATTTTGGTTTTTCTGCATGCTATAAATTCATACAAAAAGCTACAATATGCCATACAGCTAAAGGAAAAGGCCCTCTCCTGCAATGATCAAAATACTACCAG
Promoter_315	13520	822394	822593	-	Bidirectional	CAGTTGGCATGAATGTTTTCAAAAACAAACATCAACTAGAAAATAATCTATTGTAATCAGACACAGTAGCTTCAAGCTTGCTGAACAGTGGAAAATGAACATCATGATTGCATTTGTGTCCATGTCAGATCACGTGAGTAACCTTATACGTCACTAACCTAATAAGAGGTGTGGTCGTTTTTGTTGTAGGAGGTTTTACT
Promoter_316	13520	1000354	1000553	-	Bidirectional	CTTTAGGCACTGGATTTAGTAGAATTTAGAAATTAAAATGCACAATTAATGCTGTCTGAAAGGAAGTGAGTCACAGTGTACTTTGTCTCGAGGTCACGTGTACCAAAACTTTTCAAACCACAGCTTCCGGAGCCACTCCTACTGGATCCAATCCATCCAAACCTTTTCTGCATAATAAAGGAGGAGAAACTAAAGGACTT
Promoter_317	13520	1027051	1027250	-	Bidirectional	TGTGCATAACATCCCATCTTCAATATTACACAGCAGATTGAGTGTTTACGGTATCCAGTAAAACTTGCGCATGCGCAGAAAGGCCACCCACGTGCAGGTTTAAGAATGCTGGGCGTGGCTGGAATTAGTTATTAACACCTTGTAGTTACTGTAGGTGGGGCTGAGTATTTTTTGGAGAAGAAGGAATATGAAGAAAAACA
Promoter_318	13520	90165	90364	+	Bidirectional	TTTTATATGATCATTGCTTAAGGCCACTTTTACCAGATACTATAGAAATTTTAGTAGAAAGGCTTGAAAAGGGAATTTTAATGAATCTAAAGTATTTATGAAATGCAATTCATGCGAATTTTTAAAAGACGCCTATTTTGGGGGTGGGACAAGTAGTGGGCGTGGTTTTATAAAGTGAGGCCTTGGTTACATTGGGGGAA
Promoter_319	13520	285422	285621	+	Bidirectional	ATAGCATGCAGAAAAACCAAAATCTATTTCGTCACTTCCTGTTTTATATTCACTTCCGGTTTCATAATCGATTTCCGGTTTCATAATCACATCCGGTTTCATAATCACATCCGGTTTCATAATCACATCCGGTTCCATCATCACATCCGGTTTCATAATCACATCCGGTTTCATCATCCACGTGCCACCCCCGGTTTTGT
Promoter_320	13520	822585	822784	+	Bidirectional	TGCCAACTGATACAATTAGATTTAGGCATCATCTGTTAATAGGCTTTCATGCTTGCAGCTTGCAATAAACCGGTCTGGATTTATAGCCCTGCATTTAGAGGTATATACAGCAATTAGTAGAACAAAAATGCTGCTAGATCTACTCAGCATCAGTGAAGCATCTATCATGTAGCATAAGATCTAATTGCATCAGGTCAGTG
Promoter_321	13520	1000568	1000767	+	Bidirectional	CAAAGAGCAAGGAATGCATGGAGTGGTGGAAATCTCTCTCAGCTGGAATATGCACATGATTGAAATAACACTTGTGATGGTAACAAGTTTGAGACAGTGCATTGAAGGATTGGCTATGCGATAAGTAGCACAATCCAGATTATCATACCACATCAGAAGGGAAGGAGAGAAAGAGAGAGTAGTGTTCTAGAGTCAGTGGA
Promoter_322	13520	1027122	1027321	+	Bidirectional	ACTAATTCCAGCCACGCCCAGCATTCTTAAACCTGCACGTGGGTGGCCTTTCTGCGCATGCGCAAGTTTTACTGGATACCGTAAACACTCAATCTGCTGTGTAATATTGAAGATGGGATGTTATGCACAAAACTTTTAATGAGGGTGGAGTCTCAGTCTGGTGAGTGAATATTTTTCTCTCTTCCTCTACTCTATTCCTC
Promoter_323	13521	848559	848758	-	Bidirectional	TGTGAAAGCCAAATCATCATTGCTACTGTATTGCGAATTGCATGCAACAAGACTATCTAGGTGGAGCTCATTAAGTTACCAAGGTAACGAGGTAATTGCTGACGCGGTACGCCCACGTAAAAGCTAAGAGCTCACGGGGAAAGGCGTGGCTGGGTGAGCAAGTTTCCATCATGTTTGGCTCTCTCAATGCCTTTCAACAC
Promoter_324	13521	978285	978484	-	Bidirectional	ACTCCCATATTGTAGGAGGGGTTTAATTTTAAACCACTCCTTTTCTATGCCACGTTGTTCCACGTGTCCTTTTGTTCATCACGTGATGCCTACGTGTTTGATATGACGTCACAAGTATACTGCTAAAATTAAAAGTCTTTGTTCCCTCTTCTTCTGTGTACATATCTTCTCTCTTTACTTTAGAATAGTAAGAATAATGT
Promoter_325	13521	1105004	1105203	-	Bidirectional	ACTTCTGACTTCATCAGCATACATTATACATATATGCATGCAGGACAAAGAAAAGGCGTGGTTCTACTTACCCACGTGACAACACGTGGTTGACCGGCCCACATAATGGGTGGTTCTGCGGGCGCGCCGCATTTTGATGATGCGACTCCATTCACTTGTACAAAGGAATCTCTGTCTTTAAGAGATCAGTCTCCTTAAGT
Promoter_326	13521	848828	849027	+	Bidirectional	TTACTATTAGACTAGTATCTAGATGACTAGATCTAAGCAACCGTTTCAAAAACAGTGGGCTGATTGTGACTTTCAACATAAACTATACACAATAAATTTACCAAAATATGCAATACAGAGTGATACACAAGAGTTTTTTTTGCACCCCATTACAGCTCATAAAATAGATTAGATCTAAGCCTACTCTTGTCATTCCGTGT
Promoter_327	13521	978409	978608	+	Bidirectional	AACAAAAGGACACGTGGAACAACGTGGCATAGAAAAGGAGTGGTTTAAAATTAAACCCCTCCTACAATATGGGAGTGGTTTAATTTTAAGACCACTCCTTTTGAAATTAAAAAGGAGCCACGTGCTTCCACGTGGGCTTAAACTCTCACGTGATTTTAATGAGTCCACCATCTTTGGGTTATGTCTAATTCTGAAGATCA
Promoter_328	13521	1105168	1105367	+	Bidirectional	CATATATGTATAATGTATGCTGATGAAGTCAGAAGTCTATTAAACTGCAAAATACTATCGTTACTTTATCACAAGGACTGTATTTAGTTGCATTTGACAATGATCATTATTGATAACTGGAGTTCCACCACCACTGCTGTTCTGTTGTCCGCGTATAAAAAATATAACCACGCCTATCAACGTTGTTGACGACTAGTATA
Promoter_329	13522	412070	412269	-	Bidirectional	ACGTGATTACGAGTTTGCAAGGTCAAGCAACCTGCAAAGCACGGTATGGTACGTGTCGAGGCCCCGGCCCCTCCCTTCATTGCCACGCCCTAGTCTATGGCCAGAAGTTAATCCCATAAATTAATTATATGGTCATTCGCTCCTCCCAGCTAGAATGGCGAGACTTGTAAAGAACTTCATTGGAGGCATTGCTTTTAAAG
Promoter_330	13522	412360	412559	+	Bidirectional	GCGCTTTGCACAAAACTTGCACCAGTCTGATCACGTGACTTCATAAAAATATTAAGTAAGCCTATGGCTAATCATCACGTGACTAAAACTGGTAGTGGCAAGTTTAGTGCAAAGGGCTGTACCGTTGGCGTCGCGACTGAAGGGAATGCCGGAATGGTGTGAACTGAAATAGCATGAGTTGTACATGAATGGTGTGGTGG
Promoter_331	11566	2307	2506	+	P. Bidirectional	GCAACAAATCTCAACTTGCTATGCTTGCAGCTAAAAGAACCGCAGATTGGTATTTTAATTTGCACGGAATGTAGGCGTGGTTTATTGAGCTATTTTAACCCTTTTAACACAGGATTTTCGTGACCAACACAACTCGAACACAACTGTGCCAAGAATAAAACTGAGCAGTCGGCACATAAAACAGCTCTTCTCCACTTGTT
Promoter_332	11570	4117	4316	-	P. Bidirectional	TCTCAACATATGCTAGGTCCAGGCAACATGTTGCTAGCAAAATTTGTGGAACTTTAAATTATGTAAGCAACATCTTGCCAGAAATAGCAGCATGTTGCTTACAAGACCAAAGCAACCACAAATGTTGTTAGTGACATGTTGCCTAGTGTATGCTGGGCTTTAAGTATTGGCCTAAAGAATACTCACATCAGGTCCAGAAA
Promoter_333	11611	9666	9865	+	P. Bidirectional	TCAGTGATCACAGATACTATATAGTATCTATGGTCGATCCACCTGTGTGGTCACAAACTCTTTCCAAGAAGTTTAATTGTATTCATAGTTTCTTGGAATAATCGCATGACTGGCCGTTTTGTTCACTATGTTCACACATAGAGCTACCATAATTCTGCGTGTTCACACGGCCGACTGCGCTTCCCCCACTGCCTTTTACC
Promoter_334	11658	3949	4148	+	P. Bidirectional	TTATGGTCATTTTTTAAAAACTCCAAATTTCGGAAAAATACCCTGTACTATAGCCCATGGTTTTTTCCAAAAATTGGCTAAAAAATGACCCCAAATTTTTATTACATTTTCTGATACACATCGATGTTCTTATGCTATGTAGCAAGTTTGAGCTGATTCCGACAAATATTTTTTTCAAGTTACGGTCATTTTAAAATTGT
Promoter_335	11738	6421	6620	+	P. Bidirectional	AAGGCTTTCTGTAGGCTCCATTTTACAAGCCAGCCCACAAAAAATCAACACCCACGCAATTTGAAACCGGATGTGAAAACTAAACCGGAAGTAGATTTATATCTACATCCGGTCCAAAAAACACTTTGCGTGGGTGTTGAATTGTATAGGAGTGGCTTGCAATTGACAAAAAATTAAAAATCATGGATCTTCATCCTGTG
Promoter_336	11744	2897	3096	-	P. Bidirectional	TTTCATCTAGGTTTTCAGCCATTGTTTGCTCTCTATCTTTCTTTACTAACGACAGGGGAATCCCCCAAATTAAAACGTCAGCATGACGTCATTTAGACTATTATTTTAATATTCTATTTAACGCGCAAGCGGGAACACTGACTGAAGTCTCTGAAGTAGCAGCAGAAGTACATCATTGAACAGGAGCTTAGCCTCAAGAA
Promoter_337	11792	9593	9792	-	P. Bidirectional	ATACCTTTCTTTCCTTTGTTTTTCCCCATCTCCTTGAAGTCTCATTTAGATTTATGCAACACGTGACTCAAAAGTACCAATAGTGAACGAAAATATGCGGAGAGACAGCAATGTTAGGTTAAATAATTTACTGACGTAAACGGAATAGTATACGCCCACTAAAGACAAAAAGAGGCATTTTCACTGTTGATTTTGGCTTT
Promoter_338	11847	6075	6274	-	P. Bidirectional	ACAATTACTACAATGGTAAGATACTGACAATGCTAATAGATAATAATATATATGCTTGCTTGAATTAACAAAAAGAATCTGCTGATAAAGGATACATGGATTGTTGTAAGTTCAGTAATACACTACATTATTTTGATGTATTTTCTCTGGCACATAACATGCAAGCTACTTCTCATGATTTTGGTGAAATAACAAATGTA
Promoter_339	11985	8821	9020	+	P. Bidirectional	TAATGTGATAGATTGTGACTTTTCCTCTTCTTTTTTTAATGTAGAGAATGACATTGTGAGAAAGAACAAGGCAGACAGCAGAAAAACAGCAAAAAATTAGGGTGGGGCTCATAAAAATGGGTGTGGCTCATTAAAAAGGTGTGGCTAGATGATTCATTGTGACTGTGACTATTCAGTTCATCATGATCAGAAGGGCACTG
Promoter_340	12020	5582	5781	+	P. Bidirectional	AAAATCTTTCGTTGTAAACTGATTTCATTGACATTTTAACTGTACCGTACAGGATCAACGTGCAAGGTAGGTGTGGCCCACATTTGGGCAGGTACCGCCCATTAAACACACCCACGGTCTGTTGGCACGTGAGACTCACGTGATTCATAAATCTGCCACGAGGCCTGAGGATGAGGTACTGAGTTCTCACATAGATTTTA
Promoter_341	12072	5376	5575	-	P. Bidirectional	ATAAATAAATTAAAATAAATTAAATTAAATTAAACTACAGGGCACACCTTTACAAATCCCACTAGCTCAGTTGGGATATTCGAGGTTGTATTTTACCACTGCTACTGGTAGTCTACTCTACACGTGATTTAAAAATACGGGGATCTGTAGATCTACAAGTACAACTTCCGTATACTATAAACACGTGGATGATAAAAGTT
Promoter_342	12154	12033	12232	-	P. Bidirectional	TATTTTCTTTCATAAGGATTAATCTAGTTTATTCTTTGGGTTGTGATGATGCCAGGATTGCTGGAATTTCACCAACTTCTGAAGTTTGGACATTGTCTGGAACTATCAATGAATAACACTAACCCCGCCCTTGTTCCCTCCCAGTATAGTAGTACTGCAGTGCAGCAGGCAGGAGATTTGGAGCGATCGAGGAGTCCGAG
Promoter_343	12180	14797	14996	-	P. Bidirectional	TTTCCCCTTTAAATTGTAAACTTGCATCTCACCAATGTTGTATTACTTGGTGAAAACTGATGATTGCTGGAATTCACAGTTATTACGAATTAACATATGATATGTGTACACACAAACTCGTATGACAAAACACAACATAAACTGAAAACAGCTAGAATACTTTAATAAAAATTGATACACACTTTACTGAATTATATTGT
Promoter_344	12233	13320	13519	+	P. Bidirectional	GCTCATTTATCAGTCTAAACAAATTAAAATAAATACAAAGGTTAATGGTAGAAAATTTTGTTGTGTCTGTACATAATTTACTACACAAAACCTAACAAGTTAAGTTGACTGATATAAAAGCAGTAAATTGCTGCAATTCAATTCAGCAATTCAAGTTAAAGCAATTTGATTCAAATTCAAGCAACTCTCTGTCCAATTGA
Promoter_345	12234	5521	5720	-	P. Bidirectional	ACATCCATCTTCCTGCAAGCACAGCAATAGCAGCCCCACCCTCCTAAGCCACACTCACTCGCAAATTATAATATACGGATATCCGTATACTATAACCACGTGTCGAAGTAGACGCGGTTTTAGATAAGATACTCCGTTAATGGAACGAGTATCTCCGTGTATGAATAAAGCATGGCGGATGATAAGAATGTTAGAACTAA
Promoter_346	12265	5108	5307	+	P. Bidirectional	TTCCAATATTGGTAGCAACTTCACTCTTTGAACTGAGCTCAATGACAGTAGTAGGAGTAGATGATTGTGATCCAGTGATTGTTGGTTGTGGTGTGTGAGATTGTGCAGTGACATCCACTGGTTGAAGTGGTCCTTTACTGACTGATGGTTGCTGCTCTAGATTAGGATCAACATCACCACCTTTTGTTTCTATTATAAAT
Promoter_347	12294	14337	14536	+	P. Bidirectional	GATGCTTAGCGTCTTCTGTAGCCATTCAATAGTAAAAATGGTGACTGAAAGATCAGACCATCTCTCCCAAGTCCTTATAAAGGCGTCTTAGCGTCAGTTCCGTGTATTATCCGTATATTAATACCGTGTATTCCCGTAAAACCTCCGGTTATCTTAGCAACGGGCATAGCAACGCTTGTCTTGTATTTGACAAAGAGAGA
Promoter_348	12334	16638	16837	+	P. Bidirectional	AGCAGTAAAAATATCATTTCTAACTGATAAGCACCACGAATGCTCATGCTTATATAGACCTGAATGAATTACGTCATAGATATAATATGATTACGTCAAAGAATGATATACGGCAAGGGGCGTGACTGAGCCTGGCTGACTCTGAACATAGATATTAGAGTAAATGAAAGGGATAGGAAACCACCGTTCCCGGCAGGAAA
Promoter_349	12374	868	1067	+	P. Bidirectional	GTGTTGTTTACTAGTTAAAAAATAATTATAAAAATAACTATCACGCTGCAGCAATTAAAAGGTGTGGCTGAATATAGGCGTGGCTCAAATCTGACCCGCCCACTCTGGATATTGCCATTATCACGTGATTTGAAAAATGACGTAATTGTATCAACAAGAAAGACAAAAGTCAGCGAAAATGGATGAAGGCTATGAGAAAA
Promoter_350	12407	15303	15502	-	P. Bidirectional	GTGGTAGCTCTGATGGAGGCCATTAAGATGAAAACGCCAAAGAAGTAGAAAGTAAAAACAACAGAGAAGCTAAAAAGTTTGCTGCAGAAAACGAGCCACACCCAAACACTTGTTGCACAACTTGACCACGCCCATCACATGAGCCTAGCTACCACGCCCATAGCATGAGCAAGGACAGTAAATTGAGTGCAGGACATAAA
Promoter_351	12417	14579	14778	-	P. Bidirectional	ATGAGTTAGAATAAGGACAGAATACAGAGGAGTAAAGTAAGTGAGAGAGTAAGAGAGACAAAGAATGAATGAAAGAGATACAAAGAGAAGAGAATAGTGGCCCTCACTTTTAGATGCCATTCTTCCAAAATACCAGCTCTACCCAAACTATGCAACATAAGACCACACCCATTTATCCAAAATTCATAAAATGAGTTCCA
Promoter_352	12432	16184	16383	+	P. Bidirectional	CCTCCAGAGATCAGGTGCAGTATTGAGACTGATCTTCCACCAATTGCATTGACTGATGAGAGACAAAGTTGCTGGCTATTAGGTAAGTTATTGAGCATACACCACTAGATTTGAAAGTATTGTTGTATTTTATAAAATCATATTTTACAGATCCAATTGCTTCATCAGATGTTTATATAGACAATTTTCTGCCAGAAGGT
Promoter_353	12437	15177	15376	-	P. Bidirectional	TTATTTAACCTTACACTTTAGTTAACCTTACGTTTTAGACTTCACATTTTATCTAAACCATATGTTTTATTTTCTATTTTTATAACCTTACGTTCTAGTTTATTGTTAATAATAATAACATTGAAGGGGTGGGGTAGTCAATTCATGCATGCCGCGCCCATTGCCCAATAACAAAATGGCAGTAGCTGAAAGTCGTGATT
Promoter_354	12452	2376	2575	-	P. Bidirectional	GCATCATCATCTTGAGCTGAGAAGAAAAGAAGACCCTTTGGCTTTTGAAACTAGCACTATCCAAGGACGCTTGGTGGAAACCGCCTCAACCCGGGAAAGTTACTGCGCATGCGTCCTCTCAACACCCACGCCTTGTTGCACCTTGAGCTACCACCCACGCGAGGCCTCGTGTTTTCTGGAGATCAAAATGGAAGGACTTA
Promoter_355	12455	19278	19477	+	P. Bidirectional	GTAAACTATAAAGTATCTAAACACTAAATAGTCATAGATTATCCGGAGGGATCCGGATATAGATCTAATCTAATTTAGAGCTTAGTAAACACTAAACAAAGCAAAGCTAGCCGGGCTAGCTCAGCAGGTACACGTAGCTCGATCTTCTCTCTGAGGCCCTCTCGTTCTCTTAAAAAGACTAAAAAAGAATGTCGGCCGTT
Promoter_356	12463	8756	8955	-	P. Bidirectional	TGCTGTATCAGACATGCTTAGCTATAACTCTTGACTGTGATACTGACTATAGTATAGCTGGCAGTATCTAGCTGCTAGCTAGCTATGCAGATCCAGCCCCACCTTTTTATGAATAGATGACCACACCTCTTTTGACTCCACCTTCCTGGCAGGTGGAGTCAAAGTGAAGAAAGGCTGAGTGAAAAAAGTAAAGAGCAGGC
Promoter_357	12472	15422	15621	+	P. Bidirectional	CATCGAATTGCGAGGCCATAGCTAGAAGACGTTGTCTTGCATGCAGTGTATTGCGCATGCGCATGCTAATTAGAAAAAATCTAAAAAATTAGATTTTTTCTAATTAAAAAAAAATAATTAATTAACTGACTACACAAAAGCCAGACCACACCTACTCTATGAGTAGACCATACCCCCAATACACTTAAAATGGCGGAGAA
Promoter_358	12478	2434	2633	+	P. Bidirectional	AGGAGAGTCCAAGTACTTGGTTAGTCCTTGTATCCGCCCCATTTCTCTGCAGCTAGTATCTATGAGCTAGCTAGCTACGCGCGCGCTAGCAAGCATAGGAGCAGCACGCACAGTTGTTAGGAGGGGCTAGTCAATTGCTAGTTATAAATATTAAAATGGCGTCTGGTTTTACAGTTCCGGAAGAATGGAAAGACGAGGCA
Promoter_359	12494	6127	6326	+	P. Bidirectional	GATTTTTCTTCTGTAACTCTCTCTTCTTCTTCTCATTCTGATAACTAGCAAACAACAAAACACAATAAATAAATCATTAATTTATTTTTACTCACTCGGAAGACATTTTAAAAGGCGTGGCTAATTAAATTGAGCCACGCCTACCTCTAACCAGCCACGCCCTATTATTGTTTCTCCTCCTTCAGACTCCTTGTTGTAGC
Promoter_360	12495	14767	14966	+	P. Bidirectional	AATCAGCGTTTCTGTTCCAGCTCATTAGCTCCTAAAAAGGCTAACTGTTAACAAAAGTCATGACATTATCATTGCACTTGTACTCCGGGTTGTACTCCAACATGGCGGACGTGATAATTGGCCACGCCTACTGCAACCTATCTATTGTCTACTGTGATATGGAGGGTAGCTCTTATGATGGCCAAGGTGGCTGGATGAGA
Promoter_361	12514	8509	8708	+	P. Bidirectional	ACACAATTAGCTGTAGTGTCAATAAACTACAGGAAGCACTAATAGTTCTCCTCAACAGCTTTTATTGCTGTATTGGATTACAAATTCTGCTACTAATGCAGCACTAATGGTCCTTTTAAAATGTAATTTGCGACCGCATCACAGCCACGCCTACTGATAATTTGCAGATAACGAGCCCGGCCCACAATGGCGGAGGATTT
Promoter_362	12517	12670	12869	-	P. Bidirectional	ACATATAGATCTATATACTAACTTCGAGCATCAAAATCTTCCTTCAGGTTTTGCAAAACAATCACGTGATAATTGGTCCTGAACCACGTCACGTGATACTACACGAGTAACGTATAACTGGTACGCAGCAGTTGATTAAAAATTATAGTCTATTTGTAATTTGCATCAGAGCTTACATTTGACATCTTAATGTGGTCCGC
Promoter_363	12566	5745	5944	-	P. Bidirectional	CACTTTAAAGTTCAACCAATGTTTCTGATCCCCATACCTTATTAAGTAAATATCGGCAGATACTATTAATAGACCAAAGATTTGCTACTATTAATAGATTCTTCTCAGCAAAAATATAATAGATTGTTTGATACCGCCATAAACACTCCGTGGCACTGATCAACTGCCAGATGGTATATTTGTCCATCACTGAAGACAGC
Promoter_364	12601	16374	16573	-	P. Bidirectional	AAATGTCCTCATCTTCTTTGCTCATATTAATTTATGGTGCTAGTACTGCAGTTAAAAATGGTGGAGCTCAATTTAAACTAAAACTGAAAAAAGGAAGAAAAATGAAAAAATGTATGGGCGTGACCCACTAATTAATAATTACTGGGCGTGTCTTTGTTACCAAACAAAGATGGCGGAAGAGTACGAGTCGATACAGCTAG
Promoter_365	12610	2622	2821	+	P. Bidirectional	AGCTTTCAGAGTTCAGATTGAGTCTATGGGTAGATAAGTACAGACCAACCAACCTTAATAAACTCCATTATCATCAGGAGCAAGCTGCCAGCTTGAAAAGACTGGTAAAAAAAATTAGAATAATTATGAGAGGAATTTTATGTCTTTTTCGCCCCTCCCTTCATTGGGTCCAGTCTGATGATTTCCCTCATTTGCTAATT
Promoter_366	12644	24856	25055	+	P. Bidirectional	TTCTTTATTACAGCTTGCTTTCTGCATTAGCCCATTCATACTCCATAGAAAGTTGCCGTCCACGAAAATTATTTCAGAGTCAGACAGGCTCAGTCACGCCCCTTACCGTATATCATTCTTTGACGTAATTCATTCTCACCCAAAGAGGTTTATACCTTTCTAATGCAGCCACACCCTTAATTGGATTCAACGCCCACGCA
Promoter_367	12660	26263	26462	+	P. Bidirectional	GCAAGTAAATCTAGTAATGCCTATGGAGTAATAATGTAATTATACATGTAGCTTAGAGTAATAATTTAAGAGTATGAATACCAAAGTAGAGCATTATGTTACTAAAAATAAAGAGACACGCCTTTTGGCATGCATTAAAACATCACCGCAATTTAATTAGAAGTAGTGTTAGAGTTACACATATCTCAGTGCTATGGAAG
Promoter_368	12671	15215	15414	-	P. Bidirectional	AGTTCTTTATCCACCATTTTGAAGAAGAAAGCTGCAGCTGCATCATAGAGAGCTGCATCCACATGCAGCGTGGCTTGACCACGTGGTAGCACGTGTGAAGTAATGAGTGGTGGGAGTTAGTGGCCAGCCCCTCCCCTCACTTCTACTGCATGCAGCGCGGTTAAGGGTTGTTGTGTTGGTTGTTGCTCTACCACGTTTTC
Promoter_369	12692	2415	2614	-	P. Bidirectional	GATAGAGAGGTAATATGTCCTTATATCTAACAAAAGGTAGCCTTTCTTCATGTTTTAAGGCTAGATGGAGGCTAAACTTACATGATATAATCTCAGGGGAAAGAGACGAAATGGACACAGCAAAGTAGCAGAATACAGAAACAACGTGTTTCTGCGCATGCTCACTTACTCTTGCCGCTGTTGGTAAACAAATTGCAAAA
Promoter_370	12693	5425	5624	-	P. Bidirectional	TCACGACATTATGACAAATTCAAATCAAATGACAATAGTTGGTCACGTGATTTTAACTGTGGAGTACACACGGGTGTTTATTATTCAATTTATTGCTAATCTGATGACATCACACTATGTATAAGAAATTTTAAAATTTACATAGCAACATGCATAGCAACCAGAGTATCACGTGAAAAACAACATGTAGCCATTTAGGG
Promoter_371	12699	14943	15142	-	P. Bidirectional	TGCTAACTTCTAATTTACAAAATTTAAATGCTTTATAACAGTTACACATATGATGACATTGATACATACTTTAGCCTTGCAAGAGTGAAAGAAACTGCATTGATGCAGAGATCAATTTTAGCAGGAAAAAAATTAATTGATTGGGCGTGGTCATGTATCAATCTATTTGGGCGGAGTTTATGGAATTGTTATGAAAAGAT
Promoter_372	12705	9741	9940	+	P. Bidirectional	TAGTGTTGTACTATAGGAGTAACTATACACACAATGATTATAATCTAGATACATGCTTTGTTATTACAATAGAGGAACTGATTTCTAAATTCCAGGAATTGCTATCACAGCTTTAACACTGTACAAAACCCCCCCTTACAATATACATATATTGAAAGGGAGTTTTTTACAGCCGTGCTGAAGAGTTACTTTTGCTGTTG
Promoter_373	12712	20142	20341	+	P. Bidirectional	TACTCCCGTCCATTGGCACCCATAATCAGTGTTAGTACAATAAACTGCGAGAGACTGTATTCTTCATTCTGCTCTTCCATCTTTAAAGTACTTTCCTTAAACCAACTGTTGAGCTACCAGTTCCTACTTCACCTCAATCTGAGTCTTCAGTTGTTTCCGTTAAGAAGAAATCAATTGAATATTCACCAAATAGATCTAAC
Promoter_374	12715	6433	6632	-	P. Bidirectional	TGAAGCAGACATCCTTGGTCCTTGCAAGAAGTCTTTGTCTGCTGGTCTGCTTTTTGCATAAATTTACAACCTCAGCTGTTAAAACCACACCCAGTTTTACAATGACCACACCCAGTCATCACGTGACTAAAATGTGCTAGTATATTGTTGTTAATAAACTTCATCAACTGCAACCTCAAAGATAGAGAGGGCAAGAAATA
Promoter_375	12715	31823	32022	-	P. Bidirectional	AAAGCTTAAGTGATAGTTGTATCATCATGTATGAAATCATAGTATCTAAACTATCTATGATAAAACCATGATGATGATTTTTTTTGCTAAAAAAATAAAATGAAACCGTATTTTAATCTATTTATCCGGATGCACTGCTAACTCATGTGAAATATTGAAAGAGGTCGTCGACTCGGCATAACTGAGTAAAGGAGGAGCGA
Promoter_376	12718	19959	20158	+	P. Bidirectional	AATGATTGGTTAACTGTAAGTATTGCAACCGGATAGGTCGATATCAACTGATAACAAGCAGCAATCATCTCGACGAGTGTCCTGACCTCCCAGTCCAATGCAACAATGAAGGTTGCAATGAAAAGATACTGCGTCGCTCACTAGCATCACACAATGAGACCTGCCCTAAAGCTACCGTACCATGTGAATACAATACTCTT
Promoter_377	12722	13981	14180	-	P. Bidirectional	CTTTGTATTGTGGAGTAATGGGCTCTTCTTCCGAAGAATTAGCAGCCATGATTGAATGCAGGTTTTGAAACTCCCGCATACAATTGGGCGGGGCTCAATTCTGTAACAAGCCACACCTGTTTTAAAATTTCATTTTCTTATTATTGGGAATACAGTGAATACGGCAGTGTAGCTGTCATGGCGTCAGGAAGGGCAGGTCT
Promoter_378	12722	20211	20410	+	P. Bidirectional	TTTAATTATCGCCTCGGACATTATTGCTGCCAAAATTTGTTGGCTCAAGCTCAGGTGCGCTGGTTGGCATTGTTAGTTGTTCTGTTTTATGGTCATTGACTGTTAGATAACAAAATAAATTTCCACCTTTACGGGGAGAGAACAGGACGACATTCACTGCAGGTCAGCCCTTTATGGTGAAGTTATAAAGTGCTGTAATA
Promoter_379	12725	20656	20855	-	P. Bidirectional	TGTGGCTCATGTTCCATAGATCATAAACTCAGCATTCTTTCCATGACCTTGAGCGGAAAATAATCTTTTTAATTTTTGTTATAGAAGAAGGTGGGGCTCGTTACCATGGTAATTATAATGGACGTGGGTGGGCTCGTTACCATAGTAACAATCAGAAGGAACACATGCACAATGTTTTGCGGATCAGTGAATGAGGATTC
Promoter_380	12734	6650	6849	+	P. Bidirectional	GCACAACATGTACCATTTGCTGGTAGCTATGGTAACGGTGGGCGTGGTTCCCGCCAAAACACGTGGTGCAAAAAAGACCCTACAGAGATTTTATCCTCGATTTTGTCATTCCAGGCTTGTTGAGGTCTTATAAATCAATTAAAAAGATAGCAAAATTATGAGAAAGAAATGAAGACGTGGGTGGATAGTTATACTTTTGA
Promoter_381	12746	22098	22297	-	P. Bidirectional	TGCTTTTTTATCAGTAAAAGCATAATATGATTTTACAGGAAAGTTATAAATCGTATAACTTTAATTACTTACATAGTTATGGTACGTTTGCAGGTTTTTAAGCCGAATTTTAAAAACTTCTACCATGTAGACTACACCCACCAGTTCTTGGGTGTGGCTGGGTTTTGCAAAAATGGCGAGTCTCTTAGAAGCAAATTCTG
Promoter_382	12757	33415	33614	-	P. Bidirectional	ATTTGTGCATGCACTTAGGTATCAGTATTTGATTCCATCAATTCCAATCCCAGAAGAATTTGGATTCAATTGCAAATGATTTGATATTATGATGCATCGTTTAATGTTCATTAATTATTATGAGTCTCCATGGTGACAGTTATTAATCACGTGATCAAGAAGATAAAAAATGTCTTCTCACTCAGAGGCCCAGTGCTATC
Promoter_383	12764	37728	37927	-	P. Bidirectional	AAGGTTGTTTAGCCTGTCTTTCCCTCCAAAAATCCGCCATTTTACCACCACTTTGGGTGGGCGTTAATTAGAATCATTTCGGTGCATAAGGTCCATTGCAGCTGATTTAATTAATTAATTAATTAATTTAATCACTCTAAAATACTGAAAATATCCTGAATGTGACTCTTCAATCTTCATTCTTCAATTTCATTCTTCAA
Promoter_384	12767	11371	11570	+	P. Bidirectional	AAGCAGACACACCCCCAGTAGCAGTAGCTCCTCCTCATGCAGCCCCCATTCCACCTCCAACAACAGCTCCAACACCAGTTCCTATTGCAGTACCTACAATAAGTACTACAGAACCAATTGTAGCTCCAATGACAGTACCAACAGCACCTCCACCTACTGCACTTAACCGGCTAGTTGGCTACATAAAAAAGGTATTCTAT
Promoter_385	12783	19902	20101	+	P. Bidirectional	AAATTTCGAGAAAAGAATAAAATGGCGGGCGATGCCTCACGTGATCCACTAATTAACTAATCAGAGGTCACGTGATATATATGAATATAATTAAAATACGTGAAGCCAAAAAGAATAAAAAATGAGTTCGTCGGCGAGTGAAATGATGTGATTCTTTAATACAGGACTACTGCAGTACAATATAGTGTGTGTGTATATAT
Promoter_386	12803	38799	38998	+	P. Bidirectional	GCAGCAGTGATCCGTGTACATCATCAATGGCTTCAGTTTGCATGCCACTTTTCTAAATAAACTAGCCACAGCCTATGCCCATTGCTGTAGTAAGACAATTAAATTAGTCGTTATTAGTCTATGGCTTCAGGATACTACTGACAGCATATTATAGTGGGCCATTATGTATTAGCTACAATCAGTCTAGCCGTTGGCTATGT
Promoter_387	12805	17014	17213	+	P. Bidirectional	TTCCAGAATCACAATAGCAAAGAAATCTATTCAACAATGTATATGTTGTTCTGAGCAATGCGCAATACAATTATGAACACATAACTTTACATAAGTGATAATACACATATATACTCATAATAATAAGAATAATAATGTTATGATATTACATTCATCATCACATGTAACTAAAATACTTTTGACAGAAACAAGTTTTATGG
Promoter_388	12812	14026	14225	+	P. Bidirectional	ACCCTCGCCTTTACCCTCGAGTTTCAACTTTCGAGTTGTTTGTTTGTGATGAGTCAGTCACGATCACTCAGTGAGAGGGTGACGCCCATTATTAGCCACGCCTACTCGACCACACCCTAACATTTTCCCGGGTAATCAACCGCACCCCGACTGCAGTAGATTAAATTATCACTCCCTCACAGTCAACCATAACTACAGAG
Promoter_389	12814	30189	30388	+	P. Bidirectional	GCTCAATATCCGGTGAATTTCCTAATCTCCGGATAGAACAACCACGTGCGTGGGCATGACTTACTATCCGGAAAATTCCAAATCTCCGGATAGAGCAACCACGTGCGTTGCTTTTGTAAATTGTAACAGATCGACTCATCAAAATTTTAGCTGTACCTGACAAAATGGCGTCCAATCCAGAGGATTTTTATGAATGCGTG
Promoter_390	12845	6256	6455	-	P. Bidirectional	GATATTTTCAGCTTTCTTCCTGTCTTGTGTCCACAAGCAAGTCGCAGCGTGCAGCAATGCAGTCCAATGGAGCTTAGCAACACATGATGGAGGAGGGCGTGGCACCTCTCCTCATTACATAAACAAAATTCCATTCTTCTTTGATGAATCAAAGCAGCTAAAAAGGAGACTCGAAGTGAAGAATAAGAGACGGGCGAGCT
Promoter_391	12864	21144	21343	+	P. Bidirectional	TGGAACTGGTGGTAGTGGCTATACCGTAAATCTTCTAAAAATTCGGCAAATTAAATTCACCTTAAAATCAGTAATGAAAATTTGGTAAAAATTATTTAATTTGACGAAGTTAGAGTGTTGAATTTTTAGAAGATTTACGGTAATTGCACATCCACATGTGTTGATTCTCGACTTCTCGTGCTAACTTGCTTTCACCTCAT
Promoter_392	12875	36443	36642	+	P. Bidirectional	AAAGAAAGGGGAGAGAGGGTTTCTTTGTAAACAGTGTTAGATACTAGAGACATATTTTGTTAAGATAAGAGGATTAAACTCCATAAAAATAAGTAAATTAATGAAATAGATTATCAATTGTATTCATGATGGGAGTGTGCATTGGGCGAGGCTTCATTATCAGCAACAACCAAAGAGAGGAGTTCGAGTCTCCTGCTGTC
Promoter_393	12893	22865	23064	-	P. Bidirectional	TCCTAAATTTTTCCACGTGGTTTCCGTATACTTTTATTCAAAAACTGTAAATTCTTGGTTACTTTTTGTGCGTGGGCGATCACTTAGAATTTTCTATTTTAGAGTATTTAAGAACAAGTTAGCAATTTAGGCTATATACGGTATCTTCTCAGACTTCTAATTTTTTAGACAAGCAGCATGGCTGACGACTATATAGAAGA
Promoter_394	12899	49337	49536	-	P. Bidirectional	AAATGCAAAGTATCCTCCTGCTGCTGCTGCTGCCAAAGCCATGATATTACAGGCAAGTGATAGAATCAAGGATAGATTTTATTTGAGCTTTATAAAATTTCTGATCTTTATGGGGGGGGGGGGATATGTCTTTATAGGGGAATATGCACGACTATGGCGCCAATTTCTAAGAATTTCTTATGCATGACTATATAGTGCCT
Promoter_395	12905	49583	49782	+	P. Bidirectional	ACGACTGGTTCGACAAAGAGAGAGTGCTGCGTGTAAATCTTCCAATATTTTTGCTTAATTTGTATTGTTCGCATTTGACCTTTTGGTCATGTGAGCGCGCGGGAAAAATGCTCATTCAGCCCACGTGATGCCACGTGATATTAATAATAGATTAAATAGAAGAGGGTGTGGTGTCATGGAGCTGGAAGGACTTTCACTTA
Promoter_396	12912	50642	50841	-	P. Bidirectional	CCTCTGTCGTGGTGTGATTTGGAGCGGCCATTTTGTTACTCTAAAATTTGATTAATTACTAGACCACGCCCGCTCGGTAATTGAGCCCCGCCCCATTACAAGCCCCTCCCTCTCACAATTTGCAGCTTTCATAATAATAATACAACATTATACACAGCATTGCTTTTCACTGGTGACATGCTTGCTGTTTCATTTCTTTG
Promoter_397	12913	4315	4514	-	P. Bidirectional	TTTCTCTGTGTTAATAAAAAATCTGCAAACGACAGATATGGGCGGAGCTCAAAATAAGACCACGCCCATGGCAATGAATCTATTTTTAGCTTCATTAGCTATGACGTCAAGCCAGTGCCCATATTGCATTGTTCTATTTATAGTTTGCAAGCAGAGAGTCAGAAACGAAATTACGAGGAAGGGCAAAATCCTGACGTGTC
Promoter_398	12925	35323	35522	+	P. Bidirectional	GAATTACAAGGTCAGTATATCCCCTTACGTCATAAAGGCGTGGTATTATTTAAAACCACGCCTTCGCACTAATCTAATTTAACGTTGCAGGGTAATCTAAATTAACGTTTGGCGGGAAAAATTATTACTTTCTTTTTAGAAAAACTAAGAAGAAAATAATAATCAGAAGAAAATAATAATCAGAAGAAAATGCCTCGAAC
Promoter_399	12926	20389	20588	+	P. Bidirectional	ATTGTTAGTTTACGAAAGCATAGCAAATTCAGAAAATGTACGGAGTTTTACAAAACTGGTTAATTAACTATACATGGTCACGCCCATATTTTTATTCCCCGCGCCCGACTTTGTCAGCCAATTTGCTGTTGGTTGTTGTAGCTGAGACTATCTTTTTATCTTCTTTTTTAATGTAGTTATGTCTGCAAGTGATGCGCTAA
Promoter_400	12931	18639	18838	+	P. Bidirectional	TCAGTCCCCCTGTCTTTATTAAGGACTTACTTAAATGAAATACTCTTCTACTAGCCACTGCCATTGATCTGCTTGTTGATAGGCGTGGTGAGTGTTTTGTAATCGGTGGGTGTGGCTGATTCTGCAGAAATTTTGAAGAGTCAAATTGTGTGAAGAGTGCGTTAGTCGCTCAATGGCTACAGAGAGAAGGATTGCTCGGC
Promoter_401	12955	47308	47507	-	P. Bidirectional	CTATAGTTAATGTATCAAAACAATTTATTCCTAGAAAGTTCAGTCATTATTTTAATGAGTTGCGGTTGCAAGATTTGCAAATCGAGCCACGCCTAGTATTCAACGTCCGCCCACGCATTTCAGCTCCTCCCACACACACACCTCAGCAAAAGCAAAAATGGCTACTCCAAATACTAAAATTGTACTTTTATATTCTCTCT
Promoter_402	12958	8484	8683	+	P. Bidirectional	CATCCATCCTCTCCCCTCTCTCTTTTAGAGTCTTGCAGTCCTAACTATCAGGAGATAATGGATGGATCCGGAGTCCTCGAAAATGACGCACGATTTCAGTGCTTCTGGTAATGTCACGTGAATACTGAAGTAGGTGCGGTCATCTCAATCTCATATGATCATTGACTCGACTGAGTCGACTCTATGCTCGACTCAGCTCA
Promoter_403	12958	40607	40806	+	P. Bidirectional	TCCGCCATGTTGTTGTCTCGTTGCTATGCAACTAATCTCATTACGTCATTATTAGTAATGGACAAAATGGCAGACTTTTATCTATGGTTCATAGTACATGTTTACGTGTTTAGTTTCCTTTTTAGACATACAGAAGACTAAGAAAGCATTCTTTGTTATCATAAAAGTATCACAGCCTATTTTACTGGCGCCCATATTTA
Promoter_404	12965	48230	48429	+	P. Bidirectional	TATTTACTATACTGTCTGCCCCACAAACTTTCCGCCTTGAGAGAACTTATTCCAGATTTGGTGTTTTAGACAGTTCTGACAATACTGAAGCCTTAGTGGACAGCAACTGTCAACAAGTGGGAAGTTACAACTGCATTAATAATCCATTCGTCATGAATTGTCAGATAAAATTGTTTACATTACTTTGAGACAGGTGACTC
Promoter_405	12967	47219	47418	+	P. Bidirectional	AATGAACTCCTTTTTCTCCGTATAGGTCTACTCTCCAATACAAAAAATGGGGTACGTGGGCGGAGTTTCCGTATTCTTTAGTGTAACGGAAAATGCTTTTTTTCAGTAGGGGAAGGAATGAGAAACTTTACTCCGTATACTCCACCAATCACCACCTCCCACTAATGATGTCTGCCGCCTCTTCCCTTAGCAAAACAAAC
Promoter_406	12968	31816	32015	-	P. Bidirectional	AGGTTTTCGTGTGAAAATCTTGTACGGACTACGGAGTTAAAAACTTAAAATAAAAATTAAATCATTAGAGTTTGTTAGTTAACTATTATTTAAAGTTATAAATAAAGGTGCGGTCTATAAATAGGCGTGGTTTGTTGGATCACGTGATTCTCTCGTTACCATAGTAACGATTCTTTCTATCAATCTTTTCCAAATCCGCT
Promoter_407	12971	26775	26974	-	P. Bidirectional	AAAATGTGTTCTGTTGTGCAAACAATCGAAACAACAAACAACAAACTGAGATTATTTTTTATTAGAACTATGAATACATGTATCGCAAGTGAAAATCAAATGTGCCCGCTGTTTTTAACGCCCACTCAAATAAATTACGAGCCACGCCCTTCATAAACAGCAATCATGGAACTTTTAAAGATTGTTCTGTGCCTTCTCTT
Promoter_408	12971	41763	41962	-	P. Bidirectional	ATGACATAACATTAACATGTACTTGTAGTATAATTTTTAATAATTTTTTACATCACACCTCTAAAATATACCACGTGTTTAAGGAATACGGATTGTGAATGCTGGAGTGTTCGGAGTCCGTATTCTTTAAACACGTGGTTTTTTTTTTGGGTGTGGCTAATTTAATAAAGAAGGTGTGGCTACTTTGTTGCAAGTTTTAA
Promoter_409	12971	41845	42044	+	P. Bidirectional	GACTCCGAACACTCCAGCATTCACAATCCGTATTCCTTAAACACGTGGTATATTTTAGAGGTGTGATGTAAAAAATTATTAAAAATTATACTACAAGTACATGTTAATGTTATGTCATTTTCACACGTGTGTGTAGTCAAAGCTGCTGCTGCTGCTGCTGCTGCTGCTGAGGTTTCCTGTCAATAGTTGAATGGCTGTAG
Promoter_410	12980	13062	13261	+	P. Bidirectional	ATACTTTACACTGAGCAACAGATCTACTATAAACAACAACATTAGCTGCAAAAAAATAATTATGATTTTTAGTATCATGAACAAACAGTACACTCACGCAAAACGTGGGCGTATCTACTCTCCATCACGTGACTTTCCATGACGTCATATGGTACCACGTGCTAGTTCATGGCGGGTAACACGAAGGGAAAGAAGAGGAA
Promoter_411	12986	18968	19167	+	P. Bidirectional	AGAGACAAACAAATAAGAGGTGAGCTTTGTCTTCATTATAGGTCTCTTGATGCGTATCCTAGTCTACTATCTATGGTAAGACAGGCGTGCGCGCACGCTTAGCTCTTAATATAATGGTCCATATGGGGGCGTGATGTTTTCGTTACCATGGTAACGGAATCCAAAACAACAATGGCTACCAGTGTCAAACCTACCAAATG
Promoter_412	12986	39596	39795	+	P. Bidirectional	TTGAGGAGGGCCCGGGAACCGAGAGGAAGGAGAGGGTACTCACAAAAAGACCGCAGGATACGCCCAAATCTAATTAAACGAATTTTAAAATAATTTTCAAACTTTAAAAACAATACGGTATTGAGTTGTTTTAAATAGAAACATTACGGTATTAATGGCTGGATTGATAGATCCATCGAGAGGAATTTATGGTTTTGTAT
Promoter_413	12995	59026	59225	-	P. Bidirectional	CCATTTTAAGAAAACCCAAAAATTCAAAATACCCAAGGCTATAGATCTAGTCCATGTTTTTTTCCCAAAAAATGGCTCCGAAACCACTCCAAATTTTTATTTAAAATTTGGAGTGATTTCGTAAGTTTTTTAAACATTACAGAGCCTAATAGAGTTAGACAGTATAGTCTTGGTATATGGCTCATACTATACCACATAAC
Promoter_414	13003	40320	40519	+	P. Bidirectional	AGAAGGAGGAGGAGTAGGAGTCAAGATGTTCCAGGATACCTCCGGATACTAGCAGTAAAAGAGTATACGGACATAATCGTTAATTAGTGGGCGTGTCCTTATGCAGCCACACCCACTTTTGGGATTATATCCCGCCATTTTTCCCGCGGTTAAAGGGTTGGACAGTTCCTCATTAAATAAAAAAATGGAGGAAAGGGTCC
Promoter_415	13010	65406	65605	-	P. Bidirectional	CTTTGTTTATCAGTTACAGCAATTGTTTCACCCAATTATGCTACTCAATACTGTTGCATTACTATTAGGAGTGGAACTTATTCTACTTTACTCTGGATTGGGAGGTAAGCCACTAAAACGATTATATCATACATTATATATTTTACACAGATGGTGTTATCACTAACTTTCAATGTACTGATGAGCCAGTATGTGCAGGG
Promoter_416	13011	61987	62186	+	P. Bidirectional	ACTAATGGGTAGGTATTAATGATCTAGATGGTGTCTTACAGCTTCTTAAGGATTGTGACTTCTCTGACAAAGAATGGATGACCCTTGGCCTCAAGCTTGGCTTAACCAAAAGTACATTGGACAGCATTGAAGCAAATCACTCTAAGGATGTTCACCGTTGTTTAATGGAATGCCTGTCCAAGTGGCTCCAAAAAGCTGAT
Promoter_417	13016	31672	31871	-	P. Bidirectional	AAAGTGGCTCCTACAGCTAGAATGGATGGATAAAAGAGAAGATTGTTCAGCCTGTCTTTCCTCCAAAAATCCGCCATTTTACCACCACTTTGGGTGCGCGTTAATTAGAATCGCTTAAGTGCAAAAGGTCCATTAACTTTTGCCCAGCATTGCATAAGGGAAAATACCTCGGAAAAGCCTTGTTAAGATTTCAGATGAAC
Promoter_418	13019	7362	7561	+	P. Bidirectional	AGATCTATTTTAAAATAGATTTTCTTACCTCTACCTTTTTACAGTTAAATTTTTAAGTTGATGAACACCATTAACAGAAGCAGTTTCAATCTATGCATTTGCATCACTTAGCTTCAGTAATAATGATGGGCGGGGCTTAGATGGGTGGGGCTAGCTGGACTTCAGAAAATGACGGACACTACTCAGAGCTGCTCCAACTC
Promoter_419	13033	10057	10256	+	P. Bidirectional	TTAAAAGTTAGCTTTCCTCCGCCCAGAGTTGAATTGAATTTGGTTTCGCGGGAAAACACGTGTTACTGGCGGGTAAAAGGGCGTAGTTATAACCAGTATCCGGGAATATCCTAAGTGTTTACAACCTATAAAATCCAGTATTTTGTTGCCACACCTAAATTTTAAAATGGCTTGTTTCTGCTCCTGTATCTGGGGTAACC
Promoter_420	13034	3745	3944	+	P. Bidirectional	ATTACTCTTATGCAGAAGGATATCAGCAACACATTGTCATCACTTGGTGAGATTTGGTGTAATTATGTTGCAAAATTTTTGGAATATCTTGTAATCAATAGCTTATAGCTTACTCCTACACATGCTCTACTCCTACTCATACTTCTATACCCGTCTTTTCTACTAATCAGGAGATGAAGCTGCTCTCTTCACTTTCATTT
Promoter_421	13040	72403	72602	-	P. Bidirectional	GCCATGATGTCCTAAGTCAGGCTAGATCATAGGCGGCTTTTATTTTGCTATGCTCTGCTCTAGATCTAAGTCATGTGATGCATTCCTGCACAGTCAGCCCAGCCCAGCCCCTTTTTAGTCTCCCAGGCCCCGCCTGACTAGCCAAGTGCCAACCATTCCCAGCCTACAGTCATTGGGGCAGCAGTCCAGTATCAATGGCA
Promoter_422	13044	37440	37639	+	P. Bidirectional	GCTACCAGAGCTGGTCCTAAATAAAGGAGGGGAATCAGAGGGAGGGAAGAGGAGGAGAGAGAGCTGGAGGCAGCAGTAGACATATTTTTTGGGTGTTAGACAGGCAGCAAGGGTGTGTCCCTGCTAATTAAAGGGTAATTAAATATAACGTGCGTGTACTGTACCATCAAGCGATTTCGCACTTGTCACTCAACACTCCA
Promoter_423	13046	35352	35551	-	P. Bidirectional	ACATCTTATTAGACTCTAGAGCAATCCACTGAATCCAGGACACTTGGTTTTGTATAAAAGACGGTCTGAAGTAAGACTTGGGGAAGAAAAGTGGCAGCCTCACCTCTTGCTTGTTTGTTTGTAATTTTTAGTAGGCGTGGTCTGAGTCATTAATGGGCGTGGCATGGAAGCGTGGAGTCACGAGGCCATTGTCTCTGCTT
Promoter_424	13047	18218	18417	+	P. Bidirectional	CGGCGCAGAAAGTGGGTGTGGCAGTAGATTAATAGTTACTTAACTAGAATTAATAACTATTTTTATTTTAATATAGAAGTGCATTCATTTATGGTTGCTGCTATCTAAATGAAACTACTATCAGATTACAGTGGTCATCATACCACACCTGTGGAATGCACATCAACTGTTTCCTCCTCTTTCAAGAGAAAAATGGCTGC
Promoter_425	13050	74917	75116	-	P. Bidirectional	TTTTGTCAAAAATGCCTCCAAAAAGTCTCCATTTTAAAAGTTTTTCTCATTCATACACATGTACATAGTCTTATGTGTGTAGCAAGTTTGAGTTGATTCCATTATAGTTTAGCTCACTTAGCATTCATTATAGGAACCCAGATTCACATACCTTTTCCTCTCTTTCTTTATTAATTGCATCTCCTCCCTTGAGTGTCTCT
Promoter_426	13051	48029	48228	-	P. Bidirectional	TTAAATAAATGACACAGAAAAATGACTAAAGTGAGAATTTGCTTAAAATGCTACACGTGGGTGAGTTCAACTGAGCATGCGCAATAAAGTTATAAACAACAGCTAACTAACCATAATTAATAACTAGCAACACCTTTGTTAACGGCAACTTAACGCCTGTTGATTCAAAATGGCCGCCAGACCCTTTACAATTTCTGTGA
Promoter_427	13053	23070	23269	-	P. Bidirectional	AGCCATTTTTTGACCACACCCACCAAAATCCAATCACGGACCCTGTGTCAGCCGGTTTGTACTGGTTTGAATGGATCACGTGACCTAGTTTCCAATCCCGGTTACGTAGTCTATAATATCTATGGATCGATATAAATTAAGAAGGTGTGGCACAATCGATAATTATTATTGCACTTGTGTGGGTGTGGGTGTGTGCTAAT
Promoter_428	13054	74572	74771	+	P. Bidirectional	ACGAAGAGCAACATTCTCAGCCTCCAGTTCAGCTCGAGAGGGATGAGCCATCCTTCTTCTCTTTCTGACTTTCTCTCTGTCACTCTGTGGCACGCCCACAGTTTATAAACTCTGCTACACGTGTTTTCCGTATAATTCCGGATTCAGAGACACACCCACTTATACATTTGACCACGCCTTAAAAGATAAATCATTGTCAG
Promoter_429	13057	44610	44809	+	P. Bidirectional	CCTCCTTTTTTAGTCTAAAACCAAACACGCAACAAATCTCAACTTGCTATGCTTGCAGCCTAAAAGAACCGCAGATTAATAATAATAATAATAATCATTATTATTATTATAATTTGCACGGAATGTAGGCGTGGTTTATGGAGCTATTTTAACCCTTTTAACACAGGATTTTCGTGACCAACACAACTCGAACACAACTG
Promoter_430	13061	33339	33538	-	P. Bidirectional	GTTGTCTCTTTGACTGTTTTCAAAGTTTACACCTCTTGCTAAACTTCAAGTCTCAGCCCCACCCTTGAATCTGCAGCATCTACTGAGCATGCGCACCAGAGCAGTTATTTAAAATTCATAGCCAGAGCATTGAGACATAATTAATTATAGTTGAGGTTGCAAAACCAGCCCCACCCCCATTATTTACTACCAACTGAAAT
Promoter_431	13068	60145	60344	-	P. Bidirectional	ATTCTTTGGCCATAATCGCCTTAAAAGAAAAGAATTAAAAATAAAGAAATTTTTATTCTCGCCCCGCCCCTTAGAAAGATTTTTTAAAATTAATAGTCTGTTATAAAAATTAATTAATAGGTACTTCTTCGCAGTTCGCACAGGCTACCGGCAGCAATTAGATACAAGAGTCAGGTTAAATCTAATAATCAGACCCACGC
Promoter_432	13069	32382	32581	-	P. Bidirectional	CTAAGGCTCACTTTACTCTAACTGCCACGAACTGCCATCTACTAGAACTAGAATAACAATTTTAGAGACGTCAACAACTTCTTGTTATGACGTAAGAGCAACGAGTTGCGTTCATTTACGTCATAGCTAGCAGCCGAAACATGTGACGTCAAAATGGGCCGCTGCAGTTCGCGCTGAGAGTATAAAGAAGAGCTGTTGAT
Promoter_433	13074	38746	38945	-	P. Bidirectional	ATATGGATGAGTAAAGTTGATTGTACAGATATGATGTGTCTAGTGGATAACTCATAACTGCTGTAGTCACTAGTCAACAGGTCATCAAGCTGCAGCTCCATATTCATTAACTTCAATAGTTTATTTACTAGGCTAGTTTATTTACCATCTAGTCAGCAAAAAATGGTGAAACTGATTACTGCTCTGTTTTTTCTGCTCTT
Promoter_434	13075	48994	49193	-	P. Bidirectional	GAATCTCTCGTGTATTATTGTTTCTTCTTCAGAAAGAGTAGCCATTTTGAGAGTTCCCGCTTTTTGAAAACAATTTTAATAACTGGTTTTAATAACTAGTCAATTACTCAGCACCACCCACAATGAAATTAATGAGAAGAAATTTGAATTGTACGTATAATTAGAGAAAGGACGTGGGCCAGTTGGAAATTGGAATCTGC
Promoter_435	13075	77808	78007	-	P. Bidirectional	GCTGGTATTCTCTCTCTATGTTGTAAGAGATGTCTGGAGGGAAAGGTATGGAGATATTTAGACCATTAACCCAAATCCACACTACATGATGAGTGGAGCTGGGGTGGCCATAGCCATAAATGGGTGGGGCTGTGAGCAGGGATAAGTTACAGCCCCGCGCGATTGAGCGCGGAATTTGCAAAGTAGGCACAGCAACCAGT
Promoter_436	13079	24540	24739	+	P. Bidirectional	TAGGATCTGAGCAGGAGCTAAGGCTGTCAATTGGTTACCCATATCTCTTATACTTCTTGATTTTCTTCTCGAGTCAGGATTTCTTTGCAACGTGAGGTACCACGCCCATTTATAATTAATATCAGCCACGCCCTTTTTAAATTGTGAGCCACACCTCCAGTTAGTTGATTATAAACAGTAGTTCTATCAATTCTTTCTTC
Promoter_437	13087	26070	26269	+	P. Bidirectional	GACCAGAAACTCCATACATTTCTAATGAGTTTAATAGCTCAGCCATTAATAGAACTAACCCTTTAAAAGGAAATTTGCTGTACTTTATAAAGGCTATTTCTGGCAGTAAAATGAACTCAGTGATTTGATCTAGATCTACATCTATGCATGCATGAGTACGTACTCTAGACTCTAAATCAGAGATTGCATGATACCAGCTA
Promoter_438	13088	67490	67689	-	P. Bidirectional	TTAGAATAATTATTTATGATAAATTAAACTTTATGTAATACTTATAACATGGCTAGGAGTGATGTATCTAATTTACTGTCACCGATCCCGAGGGCGCGTGCGCCCGAGGGGGAGGGGACTGTAAATCAGATACATCACGAACTAGCCATGTTATAAGTTGCTTATGTCAGGATGACGCACATCAAAGGCTCTGCGCACAC
Promoter_439	13091	31583	31782	-	P. Bidirectional	AGGTAATGCGAGATGCTGCAGTCATGTTGCTGTTTGAAGCTGCTGCGCTGCAATAACTTTTATGGGGGTGGAGCTGATTAAAATAATTATCTAATAGGCGGGGATTGGTTTAAATAATCAAAGGCGTGGCCCATTATTAAGTTTTCACATGCATGCAGTAAATACTCAAACCAGTTGAGGTCATCATAAACATACAAGAA
Promoter_440	13091	71065	71264	-	P. Bidirectional	ACTCGACAAATCGGCAGGAGCGGAAGTTACTTTGCAATTAGCGACATCACGCGTCCTGTTTCGACATAGATGAATCATAGATATTATAGACTACGTAACGAAGTCTATAATATCTATGGATGAATTTCGATTTTGACACCGCTGCACCACCCACGCAATAAATTTTTCTTTTTAGTTTAAAAAAAGTTTATACGGTAACC
Promoter_441	13092	48849	49048	+	P. Bidirectional	AAAGTGGCAGACTAGGAAAGTCGAGGAGTGGCGAGATTACTCTATTATCTATGGTGGAAATTTTAAAACACACCACCACGCCCATTAGTGTCACGTGACATGACAAATCCTTGACCACGCCTATCAATACACGTAATTGCAGTGACGTTATAACCACCATTATTAATTTTTATTGATTGTCTTTCCTACTCTCTCTATCA
Promoter_442	13092	67259	67458	+	P. Bidirectional	TAGAAGGAAGAGAAGAATAACTGTTTTCATCTAGGTTTTCAGCCATTTTTGCTCTCTATCTTTCTTTACTAACGACAGGGGAATTCCCCAATTAAAACGTCAGCATGACGTCATTTAGACTATTATTTTAATATTCTATTTAACGCGCAAGCGGGAACACTGACTGAAGCCTAAAGTAGCAGCAGAAGTACATGATTATA
Promoter_443	13101	86496	86695	-	P. Bidirectional	CATCTTTCCCGCCCTGGCCCTGTGGCCCAACTGAAACCACGTGGCACAGCTGGCACGTGTTCTTTAACGTGAAGTTTTCGTTCACGTTTGTATATTTTCAAATTTAATATTCATAGATCACACTAATTTAAAATTCATTGAATAATAAAGGAGGAGGTCAGGCTTAGCATAGCAACGCAGCAGAAGATCAGAAGCAGTGA
Promoter_444	13103	78420	78619	-	P. Bidirectional	GAATTATCTTCAGGAACAGTTGGTGAGTTTCCCATCTTTCAGCCTAGCCAATTGCTAATGAGCCGATTGGAGGGCGGGGCCACAGTTAATGCTGAGTTTGCATTTTTTTCAGTCTTGATACCCAAAATTCGGTTCCCATTCTGTTACCATAGTAACGTCTACAAATAGACAGACAATACGAAGTCAGAGTAGTTGATCAT
Promoter_445	13108	64980	65179	+	P. Bidirectional	TGAGCTGTTGTGTGAGAGCTGATGTGACTTTCAAAGTTTGGGCGGGGCTCATGATTATTATGGTATCATCAATGAATAATAGATCAGATAAATCATTATTATTCATTGGATACCGATAGGCGTGGTCTAGACGACTTATTAATTGATGGGTGGGGTAGTAGGCGTGGTATCTAACAAATTCTAAAACGTTGGCTTGTCGT
Promoter_446	13109	75229	75428	-	P. Bidirectional	CTTCAATAGTGTAATTAGCCTATTCTGCATTGATTGTTGCAATAAGTTCAACCAAAAATCACAATAATAACAAAGAAATAAAACTACAGAGCTAGATCTATATTCAGCAAAACAATGTCAAAACAGTTCTTTAGCTCTTTCTTTGGCCAGAAGGTGTGGCTCCTACCAAAAAGGCGTGGCTCCTTAGCAAAAGGAGTGGC
Promoter_447	13110	13223	13422	+	P. Bidirectional	TTAGGATCATAGCGGCAAGCATGAATACACACATCACGTGAATCTCTTTAATTTTGGCGCCACACAACCAGTTTGACAGGCTTCCCAAACCGGTTTGACTCAACACGTGACTGGTCAGCCAGAGAGTATATAAAGAGCTCATTTCTCAAACGGTCTCAGTGCGGAGCTTTCTGCCGAAAGGACTGGAGTGCACGGAGACA
Promoter_448	13110	40853	41052	+	P. Bidirectional	CAAAGAGCAGAGCAGCAACTACGACAGCAAAGTACTTCATTTTTTCACTGCAAATAATTTGAATATAGAGTGACTCTTCAAATTCACAAAAACTGTGCTACTGTGTGCTAAATTCATGGTCCTTATAATAATTCTCATGATCTGATGACGTAAAAAAATTTAAACAGAAGAGCTAAATAGAACCTTTACGGTACAATTCA
Promoter_449	13111	68664	68863	-	P. Bidirectional	TACTGATATCATGCACCATAAAGGAACAACATCCTCCAATGCACAATAAAGCATAACAAGTTATTTTGTAAACATTATAGCCATTACATTAATTTGTATAACAATTATCACATTCTTAGCCATAAATAATAATTGATATTTCATTAATATTAATAGGTACAACATGGCGAGTCACATGGACGAAAGCATGACTGACGAGG
Promoter_450	13111	73785	73984	-	P. Bidirectional	TTTGAGGAGGGTCTCCTTCTTAATGTTATTAATGGTTATGAAAAGTAAAATGGACGTGACGCCATAATTATATAGCATTTCCACACAACTCCACCTACTCACATGCTCAAGCTTTTTTAAAGTTAACCACTTATTATAACAGTTATCATTATTGGATGCATTCCTTCTGCTCTTGAGTTGAAAGACTCTCAGAGACTTTG
Promoter_451	13123	87355	87554	-	P. Bidirectional	TCTTCTCCTTTGATCCTTGGAAATAGGAGAGATTATACGGAAAGCTCAATAACCGTATACTGCCTGATTGTCACGTGATTAAAAATCACACGCCCACCTAAATAGGGGCGGTGGCTTTATTATTTTTTTTGCATGCCTGCTCACGTGATCATCACGTGACACAGGACAAGATGGAGGACCCCATTGTGCCAATAGTTTTA
Promoter_452	13135	66576	66775	+	P. Bidirectional	AATTTTCCAAGATGCAAGTTTTTAAGAGGAAGGTTTGATGGAAAATTGCTAGTTTTAACTTTGTTTTCTTCTATAGCTCAAAAGCATAGATATTGCTCAAAAGAAAACACGGAAACTAAATTAATTCATGGCTTCAATAATATTTGCTGTGGGTGTGGCTTGTTGCCAATGGCAACATAACAACTTGATTCCTCCATCCA
Promoter_453	13136	75598	75797	-	P. Bidirectional	CGTGGGTCCACATGTTTGTAGTATCCGGTATACATTTAATTCAATTTGCTCCGTTAAACCATAGATAATAGAGACTACGTATACTATACTATTACAAGCCAGACACCTCGTGGGTCCACATGTTTGTAGTATCCTGTCCCTCCTACTCCGTGGACTGGACTATAAGAAAAATGGCTACAAGGGTCTATGGCGAGGTTTAC
Promoter_454	13137	6496	6695	+	P. Bidirectional	AAACATTAAAAAAAACAAAACAACCAATGAGCTTACAGAAAGATAAATCAAAGCTTAAAGTGATCCTCGCAGCGAAAGTAGCTATGATAAAAGAGAATATATTCCCTCCAAAAAGCCGCCATTTTTAATGTCACCAACTATTGGCAACTAACTTAGGTGCGCGTTAATTAGAAAATACTATTAAAATGGACCTCTCTCCT
Promoter_455	13138	59361	59560	+	P. Bidirectional	CTTTTCTGATCCTTGAGATTTGCAGAATGAAAATAGGTGGGGCTCGATCACATGATTATTAACAATGACGTAATCTTTAAAATATACGCGCATGCGCAGTGTGAGATTGCGAGTATAAAAAGCCGGGAGATGAGCATTTTCTTTTCTCCTCGGCTCCTCCTTTTCTCCTCCTCCTCGAGCTAGTCCCCTCCTCCATTACA
Promoter_456	13140	41075	41274	-	P. Bidirectional	TTTGAATCTCGCGCCAAACTTGTGCGCATGCTCAGACAAAATTTCCAATTCCGTATTTTACTCCGCATATTATCCGTACCGCTAATGATATTCACGAGTATGTAGATATTCATTGATTGATTTCCATTGATTGGAAGAAAAAGTGAGTTTTTACCGGCACTTATTTTTCCTTTTCCTTCCCCTCATCACCTGCGAAATCT
Promoter_457	13140	5913	6112	+	P. Bidirectional	GTCAGGACTGTAGCAGTTCTAATATCAGACTTGATTCGTTCATTTTGGGCAATTTTGCTGATTCAGGTATGATTACTATTGGCTGTGTATACTGAAATGTGTCTGTAAACCCTGTAAGAATGTGTCTGTAAGAATGGGCGTGGTTCCACTATTAATTAATTAGCCTATTTGATTATTAAGATAATGGATGAGCTAAGAAG
Promoter_458	13142	3645	3844	+	P. Bidirectional	ATACAATTTATAACTTTCCTTTAAAATCATATCATGCTTTTAATGATAAAGGAAGAGCATTTGCTTATGCATAAATATTTTTGCTTTAAAAAATCAAAATTCAAAATTCTGCTAGCTTATTGAAGTAGGCGTGGCTAGTTATAAATTTCTCACATGACTGGTTAATGATATTCAAGTTATCACTAGTTCGGCCCTTCTCT
Promoter_459	13148	81937	82136	-	P. Bidirectional	TGAGACAGAGCTGCTGTGGTACTCATTGGTAATATATCAGAAGAACACAGAAGCAACTTGACTTTATTCTTGGCTTTTGCAGAACAGCTGATAGCGAGCCCGCCCACACTTAACCTTAGCCACGCCCATCTAGTGGCACGCCCACTAGTCTAATACACTTCTTCAAAATGGCGGGATGGAGCATCACCAGGCCTCGTCTT
Promoter_460	13148	25057	25256	+	P. Bidirectional	AAGCAATCACGTGAGATTAGTTTATTGAGTCACGTGAGAAAAGTTATTATGAATTATTAATCACGTGAGACAAGTTTATTAAAATATGGACAAAAATTTTGATGAATGATGATTAATTTTTCATTTTTAGGAGGAGGCACTTATCTGATCTTTTAGAGAATTAGGGGCAGTTTTTTTAAGTTCAGAAAGCCCATTTGTTT
Promoter_461	13148	90451	90650	+	P. Bidirectional	TATGTCAGCACGTGTTTAACTTATACGGAAAATATACGAACTTATTAACGAGTAAATGACCACGCCTTTAATTCTAAAAATAGCTCTCTTGCAATGACGATTATTTGGTTACTAAAAATAGCACTGGCAGCATCATGCATGACCACCGTAGACCACGCCTTCTTGAGTCACTGTTGTACCTGTCCTGTAAAATTAATTCC
Promoter_462	13152	14114	14313	+	P. Bidirectional	CAGGATAAAGAAATAGCAGGAAAATTGCAACAAACATCATCAATTAAGTAGATCTAATGGTTTCTAGCACAAACTCGCCCCCTTTAAATATACACGAGGCCCGGCACTTTTGAGAGTCATCTACGGAAATGTCCTTAGTTTTTCCGTATACTTGAGCTAAGCGTTTCTATAGCTACAGCACAACAAAGAACTGAACATGG
Promoter_463	13153	51614	51813	+	P. Bidirectional	AGCTGATTCAGACTTAAATTTTTTGAGTTACGATCATTTTAAGAAAATTGCCAAAATCTGAAAAATACCCAAGGCTACCTTCCCGTCGCTCAAAGGCAAAGGACCATGTAGAGGCCTTTGAGCGCAGGTTGGCACTATGGCATGATGGCTGCTTTAAACTGCTGTTGAAGGAAGGCGAGACTATTCAGAAGAACTTCCGT
Promoter_464	13155	47275	47474	-	P. Bidirectional	CCAAGTCATTTGAAAGAAAAGCATGGGCATATGCTTTTGTGAAAAATAGGTTTGAAATCACTCCCAATTTACAATCATTTCATAGACAAGGATCAATGATCAGTTCAGTATAGCCACACCTTTAGTCTTTATAATAGTTAACTAACTAATCATTTGCAGAAGATCATGCCAGCTAGATGCAGACAGACTTGCTTGGATGC
Promoter_465	13157	2291	2490	-	P. Bidirectional	TAACAGAGCTACCATAATGAGTGTTGGTAATATTGAGAAGCATATTATCACTCAAGTCACACTCCCACTAAGTGTAGCATTGCAAAAGACATTTACTTTACATAACAGTCCAACTGTAGTCAAATTTTTATAACACTAAATCTAGCTAGCTGTCCAGAAATGAACCACCAAATTGTTGTCTTGGCTTTTATATTCAGCCT
Promoter_466	13157	22056	22255	+	P. Bidirectional	AGGTCTAGCTTAGTTCCCGGTAAATCGAGCGCCAAAAAAATTTAGGTTTTAGCATTTGTTTTAAAGCTCAAAATGAGCCTCTTTGGTGCTATAATGCATGATTTACTATAGCACAAAATGGTTTAGTTCATTTGCAATCCACTCCAGCAGCTAAAAGCGTAAAAGTACTGGAGAATTTTACTCATGATTTTACTATGGAA
Promoter_467	13160	3072	3271	-	P. Bidirectional	GTTATGTAATGACCTGGCAGCTACCTACACATGTATTCTGCTTGACTTCAATTTTGTGCAGAAAATTATTATTCTTTTTCGATTTTTTGATTTTTTCTAGTATACGGAAAAGTAGTTTCCGTTTACTTCCGTATCTCCAAAATACCTGGTTGCTATGGAGACTCAAACACTTGGATGTATCTATCTATGGCTCTAGAGTA
Promoter_468	13160	50490	50689	+	P. Bidirectional	CATGGTACTTCAAAGTAACTACTTTATTAACTATTTTACATTTCATATCATCGCCAGACAATATTTTTCAGCTCCTAGACGACAGGAAAATGACATAAGAGTTTATTTGTATTCATAATGTTGATCTTGGAGAGCTATAGCATGTCACTTCTGGGTGGAGCTTGTGATTAATTTCCCTTTGGCCATTTCGTATACAGCAA
Promoter_469	13162	89284	89483	-	P. Bidirectional	AAAGTTGCCATGTTGTTAATGCTATGGTATGCATGTTATTGAAAATCAATTAATTAATTTGCATAAATAATTATCTAAAGTATCCGGAACCAGATTCCCGGAAGTATACAAAAACCACGTGGTTTATGAAAAGGGCGTGTCAAATAAAACCACGCCTATTTTTATTAATTAGTTTTTAAAGTTGCTGCATAGAAAGGGCC
Promoter_470	13162	2264	2463	+	P. Bidirectional	ACATTCTAAGCTTACAACGTGGCATTCTAAGCTTACAATGTGGCATTCTAAGCTTACAATGTGGCATTCTAAGCTTACAATGTGACATTCTAAGCTTACAATGTGACATCATAGACTTGGGAATTTTGATACTAACGGCGTGCCATACGAGCGACAGTCAGCCACTATCTCTGTCAAGTCATCGAATTGTCCTCTTTAAC
Promoter_471	13162	102996	103195	+	P. Bidirectional	GCTGCGGAGAAGAAATCGAGACAGCATTATCTTCTCGCAATCATGCGTGGGTGTTACTGTTTTTTATAAAGTAGATCTGGCTCCTCCTCACCACTTGACTTACCTCGACATTTTACCTCGCATTTTACTGAATCAGCACAACTCTCAGTCTCTCACTTGCTCTCACCTTTTCTAAAAGTTCTCTTTACTACAAGTGTGAA
Promoter_472	13164	81516	81715	-	P. Bidirectional	AGGAACATGTTATTTGCAGGTGTAAGTGACCTATATGCCATTATTAAGGATTGTAGAGGAGCAGTTGGTGGAAGAGGTGCAAATGACAGCTTTAGCTGTCTCTACAGCTTTTGAATGGAGCGGTTGCCGCGTGGGCGTTGCTGGGTCGTCATGGTAACAATTTATCAGCTCCCGCGAGCTTAGCTGGCTAGTCTGGGAAA
Promoter_473	13165	49427	49626	+	P. Bidirectional	TCCGAGAAATTCATTTTTCTGTTTGAACTTGACGAGGAACTTGAAGTTTTTTTGCAAGATTTATTCCGCCAAAAATAATTTTAATTTCATTATAGCCACGCCTACATTAGTCTAACATCTTCCTCCCACGCAAGGGTGTGGCTCACTCCTTGCTGCCAATTTTAGGTGGTGCTAAAATTCTTGTTGACTCACTTTGCTTG
Promoter_474	13169	35767	35966	+	P. Bidirectional	GATGAATATAGACTGCATCACCATTATCTTTAATAATATCTACTGGAATTATCAAGTTATTATTAATTATTATCAACCACCATTCTCCACATGTTCTTGGGGTCTGGTAAATAGAACTTTATTTAAAATGTATCCGTCCTCCAGTGGGCCCCCTCCATTAGCACATGAAGGAACATACAGAAACCTCTCTCCCTCTCCCT
Promoter_475	13174	1951	2150	-	P. Bidirectional	GGTCCAGGGTCCAGGGTCCATTGTCAGCAGCTGATATCGAGAAACTGAAACACTGAATGAAACAGTTCTAACTGTTCTATCAGTTCAGTTCATTAATTATAATTAGCCTAACTCCTAATATTATAATTAACCCTTTATTTTACGTCTACCTCTACGATCAAAGGGCGCCATCTTGCTTTTAAATTTGTGATTTGTGTCTT
Promoter_476	13178	62649	62848	-	P. Bidirectional	CATGAAGGAATGATAAAATCAGTTTTCCGTATATTTCTGGCTAAAAATATACGGAAAATTAAAAACGAGCGATTTTTTATTCCTTCGTGTATAAAATTCTATCGATTTCAATTTTACTAATAGTATACGGAAGCAATTAAGTTAAGCCACGCCCTTTTTAATAAAATGGCGGGTGGTATGAGTGAATTGGCGAGGCGAAT
Promoter_477	13179	11767	11966	-	P. Bidirectional	ATGCCTACAATTCTTCTTCTTTTTCCTTTCTCTCCTCTGACTATCTCTTCCTTGCAGTAGGTCAGTAGTTTTGCTTGCATGTGTTGCAACCTGTGGAGGTCTTTTGCATTTATTCAAAAGAGAGGAGGAGATAGAGAGAGGAAGCTGGTAACCAAGGAAACACTTGCTTTGCTGCAGCTAGCTCCCTCCCTTTCTCCTCC
Promoter_478	13182	63612	63811	+	P. Bidirectional	TAAATCAACTTAAACTACAAAATGTAAACAATTAAGTAATGCTCACCTCCTACTCTTCTAGTAAGCAGTGGGCACTGGGTAATGAAATTAGACCCAATAGGGTGCAGTATCTGATTGTTGCAGCAAAAAAGGTGTGGCTGAAGTGAGCCACACCCAATTATACTGTTAGTTCAAGATGGCCACCGTTTCTTAGAACAAAA
Promoter_479	13185	18444	18643	-	P. Bidirectional	CGCTCTTTTTATCAGTTAGTTCCACTAGTATGTACTTGAAAACCCCGTCAGACTCTATATCTACCTCTGGGACTTTCTCCATTTTTGAGCCACACCTTTTAGCGTGGGAGATACCTCCTGGTTTAATAACTTGTGGGTGGACACCAGGGTGTGGTCTAAATAAAGATGGCGGACAAGACAGAGCTTTTCAAAGCTGTTGT
Promoter_480	13185	55151	55350	-	P. Bidirectional	AACTCCATTTTGGTATAAAGAAAATAGATTGTCCCGCGATACAGGCTGTCTCTAATTATTAGCCTAGTCTTCTCTATCTTCTCTTTCTATTTTCAAATCCCCCATTTACCGCCATTTACGAGTGGCAAATTGCCATGGTAACTGTACTCAGCCCCGCCCATATTCAACATGCCTGTAACAAGAGTTCCTGTTGTTCATAA
Promoter_481	13192	26471	26670	-	P. Bidirectional	GACTAAAACGTCTTGCCTTAGAAAAGAAGGCAAATATTCTTCTTCACATTACTGAGAAGACCGACGGCGATTATGTTTTTGTTTACTCGGTCGAGCCGTATTGTACCGTTTACAATCGGACACTAACGGAAACGCACTGCTCCGGGACATTCTCCGTATTTTCCGGGTCACGTAGTTACCATACCGTAATAAGTCTATTT
Promoter_482	13192	36514	36713	-	P. Bidirectional	CTTTGAACGAGACGAGCCTCCCTTTTCAAACGGGCCCATAAGAATGGACATTTTGAATCACGTGATCATACTCCTTACATTGTTTCAGTAGGCGTGGCTAATAAAATTTAGTGGGTGTGGTTTGGGTCAAATTACTATGACAACAAAACAACATGGCGGATGAACTACCAGAGATTCAAGCAAGTGTAAAAGCAAGAGAA
Promoter_483	13196	104937	105136	+	P. Bidirectional	TTTATAAGTAAAATGAAGCTTTTTTTGAGAGTTTTTTAAAAAGAAGCACTAGCAGCCATTTTTTGTAAGGGCGGGGACTGATTAAAGGTGTGTGTACAGGACCCAGTGTAGAAATTAGTCCCACGTGTTCTGGAGTGGTGTCTCTCTTTATTGTCAATTACACGCAGTGAGACTCACTCCACCCTTTCAGCCTTTCTCTC
Promoter_484	13197	9262	9461	+	P. Bidirectional	AAACGAATGGCCAGTCCTGCTTCTTGAATTCTTTTTTATAGCAAAGCTAAGCTTGCAAAGTAAGCATACACGTCATCCAATGCCTACTGCCTACGTCATGTCAGCAGCAATGTACGTATACATAAATCAAATCTAGCTACAGTCAGCCTTGCCACGTATTACTGTTACAGACAGTCTAGCTATATCTATATTCATTCCCC
Promoter_485	13198	12038	12237	-	P. Bidirectional	CTTAACAAACACACCCTTTAAGAATATTCATCACATAGACATCGATGCTGCTATGAATTAACTTTAAGCAACTGACCCATTCCCTTTTATGGCTCAAGTATAGTAATTCACAAGCCAGAGCATGTTTATCTAACACACTATCTCAACACTATATGCACTAGTGTTTTATTGTATGTTATGTCAATTTGGCTTGTAGGAGA
Promoter_486	13200	57399	57598	-	P. Bidirectional	TTTCCAGCTGCTGCAAAACGTGTAGCCCCTCCTTCTCCTTTGAAGGGGCGGGGTCACAATACGGTAAGGGTCATATCCGTTTTTTCTCTCCGTTTATGTGAAACACGTGTGTCATGAATGACTAATGAATATTCATGAAAGCTCATTAATATTCAACACCACGTGGGAGTGAATCAAGAGGTATTTCGCTGACGACTCAC
Promoter_487	13203	55961	56160	+	P. Bidirectional	GCAAATAAAACCAAACTCTGCATGTTTCACCTCCTTTTTTTAGTGTAAAAGTAAAACACCAACAAACAACTTGCTATGCTTGCAGCTAAAAGAACCGCAGATAAATTATTTTAATTTGTACGGAATGTAGGCGTGGTTTATTAAGATGTTTTAACCCTTTTCACACAGGATTTTCGTGACCAACACAATTCGAACACAAC
Promoter_488	13206	105401	105600	-	P. Bidirectional	CTTTCTTTTCTCATCTTTTTTTTTCTTTACCTGGCTGGCCATGTTTCCTTGGTCAGGCCTTTGGTGTTTCTTTTTTATCTAGCCTCTTAACTCTATCATAGTTCTCATTGCCGGTCACTGTCAAGTTTAAATAAATAAATTAATACATAAATCGCTGATGCATGAATATAACAATTGATTATTATAGTCTACTAGATATA
Promoter_489	13206	45250	45449	+	P. Bidirectional	TTTCTCCTTCTCCTTCAGCGGTGCTCTGGCCGACTGAGTAGGGCCGCAGCTAGGCTGTGGCTTTTAAAGAAAAGAACCGGTTGAATGATTTAATCATAATACTATAATTATTATTATAGTAATTAATCATTAAATGAATATTAATAATAGGCGTGGCTTATTAATAAAATGGAGGATCAGAGCTATGAAGAGAGACAGAG
Promoter_490	13210	113161	113360	+	P. Bidirectional	TTCAAGAAAGTTGAATAGTGGATGGTGGGCTTTACACATTACCAAGAAACTCGCCGGCATGGCACTTTTGAGTTTTCACTCTTTGACTTTGTTTTGGGTGATCTACGGACATGTCCTTAGTTTTTCCGTATACTTGAGCTAAGCGTTTCTATAGCTACAGCACAACAAAGAACTGAACATGGAGGATGAGTATGATGATG
Promoter_491	13211	36449	36648	-	P. Bidirectional	CGCATTTTTTACATTGAGCCTCCCACGCATTTGAAACAGCTGCTATTTTTACAAGCTGCCAGCTGGAGCGAAATGATGAAGCGAGCGCCATTTCTTGTATGTTGTTTGTCTGAAGGCGGTTGTTGCCATGGTATTGTTCTTTGTGAACAGGAGATTTGGTCTACTGAACTGTACTAAGTCTAGTCTAGAGGGCTCTATCA
Promoter_492	13212	54393	54592	-	P. Bidirectional	ACATTATACCTCATTTTTACTGGGGAAAAGCCCTGGTATGAATAATTAATTAGATAGGCGGTGGTTAGAATATTTTAATATGAATATTTAATGAGTATGGCTAATTAGTAGGCGGAGAATTAATATTCTTTTATTCATTATCTCTACAATAACTTCAAACAAAAAGAGTATGAATCTAATGACGCTTTGGCTGGATCCTG
Promoter_493	13212	113469	113668	+	P. Bidirectional	TCCATTTTGCACTACTGCGCATGCGCACAAGCTGTTTTACGGAGAAAAACGGACTGCCGGAGCTCTAGCATTGCAAACTACGTCCGGTTACCGGAGCTGTAGACACAGCCTTATTATTATTATTATCATCATCATTACTGGCAACCACAGAGAATGGAGAGAAGTTCTGAGAATCCTCTTTCTCCAACACCATCTACCGC
Promoter_494	13213	7186	7385	+	P. Bidirectional	CGTAGTACTGGTTTGGTCTACTACATTCGAATCTTCAGGCTCACTCATCACCCGAGCAAGTCAGCAAGATCAGATCATCAAAGAATGCAGTGCAAGCAAAAAAACAAGGCGTGGTCTTCTAAACTTACAGCCACGCCTATTTTGTGCAAAAAAATTAAAATGGCTGCAGGAAGTCAAGCAGCAGGTGCTGCCAGAGGTGC
Promoter_495	13214	94097	94296	+	P. Bidirectional	CGATAAAGTAATGGTTATAAATTTCCCGTTTTATCACACCCACTAGTTATTAAAATTCAAAATTCCTGTATCATGAATAATTAATTAACAGTTAATGAGAGAGATCACGTGGTGGCCCATTCTTGTAAAATCTTCTCCTCCTCCTCCGGCTCTATGCTGGTTCTCTCTATTTCAGCCCATTTCTCATCATATCTCTCTCT
Promoter_496	13215	15763	15962	-	P. Bidirectional	TATGGTGCTTTATATAGTTAGGGAGAGAGTGCAAGAGTACACAGACCATCAGGCATTGTTAGTTAAGAATTATTTTGGAAATAAGTTTGCAGCCTGCACAAACATTAAAAACCTGGCTAAATTAATAACATTCATTATCATTGATTGGGTGGTGCCATAGCTGTGCTGTAGTAAAAATGGCTAATTTTCACCTTCTCATT
Promoter_497	13215	12473	12672	+	P. Bidirectional	GTTTGAAATACCAAACAGTTATGTTTGTTATACAATAGAAGCAAACAGTGAAAGCAATTTGTATAATGATATCATGCAGTCATGCATAACTATTGGAGCAACTATTTTCATTATAATTATACTGACTGTGTGCTGTTTGTATGTGAAACATAAAGCATTGTCTTGACAGGCTATACTTTTGTCGTAGATCCACAATTCAA
Promoter_498	13215	15848	16047	+	P. Bidirectional	CAGGTTTTTAATGTTTGTGCAGGCTGCAAACTTATTTCCAAAATAATTCTTAACTAACAATGCCTGATGGTCTGTGTACTCTTGCACTCTCTCCCTAACTATATAAAGCACCATAAGCATTGAATCTAGTGATGCAAAATACTTTACATTGATTGATTCATTGTTGCAACAATGGTTAAATTCATGGCTCTCAGTCTATT
Promoter_499	13217	105552	105751	+	P. Bidirectional	CTGCTGGGAATGCTGTGTCTATAAGCTCCTTGTATGCAGCCATCATGTCACAGCATAATAATGTGAAGAGACGTCTCGGCGCTGCGATGACAACCAGCTAATTAAAAACGCCAGCCCTTCTGCGCATGCTCAGTAGATCTTTTGCGCCAAATTGTGCGCGTAAGGTACAGAAAATGGACGACGAATTCATGGAACTTTTT
Promoter_500	13219	115171	115370	-	P. Bidirectional	TTACTCATGAAGAAGTTGAAAACGTCAAGACTTTTATGCGCATTTTAGCTGTCATGGCTGCACTCTTTCCTTTTTTTATTGTGTCTGATTCTTTTTGTGATAAAATGTCCACCTTTGTTCAACAAAACACCAAGGAAGGTCCTGATAACTCGAGTGAGTACTACATAGTCCAATACATTGGCTATGCCCCTCTATTAGTA
Promoter_501	13220	14679	14878	+	P. Bidirectional	CTTTAAAAGCGAGGTTAAAAAAGTATGATAATCTCAAAAATAAGATGAATATCAGTTTATATTGCTGCATTCACCTTTTTTCCTTTTACTCTGATGCATGTGAAGCTAAGCTCATGCATAAGATCTACATAAAGATCTATGAATATTCATCGATCACGCCCAATGTTATTTATCATGCATGCACGTGCGCATGCAGCATT
Promoter_502	13220	71847	72046	+	P. Bidirectional	AAGGTGCTAGCCAAAATTTCAAAAAATTTTCTTCTGCAATTACCATTAACCTCAACTCCACCTATTATTCCACTATTATTCCTATTTCCACCCAATTATTCCAGCATTATGCCTCATGTGAGGAAGCCCCTATTATTCTTCAAATTATGCTGGCATAATAGGCTCACCCCCCTACACAGAAGACAGCAGCGAGACAGCAG
Promoter_503	13226	69482	69681	-	P. Bidirectional	TAATGAAGAGGGAACAACAACAAGACTTGCCCCACCCAAGAACACAATGGTCTAACACATGACCACTCTATTATCATATTCAAACCAAATACAATCATGGATAGTAGACTATAAATATTTGATAATTGTAGTCTCAAATTTCAAACCACCCACTGTAACAGATTCAAACAAGGGCTTGAAGAGAAGAAGAGCAAGATGAT
Promoter_504	13228	101434	101633	-	P. Bidirectional	TGTTAATACTTGATACACGAGAACTCACGTGGTCTGTATGTTGCGCATGCGCACCGGCCCAATTCCCATCTCTAAGGATCACGTGAGTTGTATTTCTGCACTCACGTGATCAAAAAGTAAATTGAAGGGGAGGTTGTTTTATTAGAACACATTGGTCACATGATTACGGTATATATCTCCATTTTGCTTTGCTGTGTGTT
Promoter_505	13231	122897	123096	+	P. Bidirectional	CTAGTGAACAAGAATCTATGACAGTGTTTCACACAAGATCTGGGAGTAGCCATTTTTTAACAATTAAGAATTAAGATCTCTATACGTAGCAATACGTCACTTGCATACCAGATCAGACTTAAATTACACAGATCAGATTACTATTACTAGTCCTAAAGAAGACGCATGACGGTTTTCATTGGCGGTTGATGTATCTGATA
Promoter_506	13236	28661	28860	+	P. Bidirectional	TAATGTGGCAACTTGCTGGGGAATGGTCTGGCTAGAGCTGAGCCTGTGGCCTATGCGGTGGCCGGCCTCGGCTCGGTTAAAAACTCAACGGGAATCCTCACGTGATAATTGACTATAAAACAGTATCCATCACGTGCGCATCTCTGACCACGCCTATAGATCATACCCAATTATCCATAATATCCAGGTCAGGCTTGTAC
Promoter_507	13236	69304	69503	+	P. Bidirectional	GAGGTGTTCTTTTAATGACAGACTGGACTGATCCAGTGAAATACGGGCTCACGTAGCCTGCCAGATTACTACAGACAGATCAAGGTGCAGAATACCTTCCAATAAAGACAGAGCTTCTTTTACAAACAGACACAATTCGCCTTCCTCTGTCTCTGATGCAAGGGCTTAAGTCACGTGATCCTTTGTTTGTTGGATCACGT
Promoter_508	13236	75465	75664	+	P. Bidirectional	TTAAATTCCGTATATCTTTAGTGTAACGGAAAATGCTTTTTTTCAATAGGGGAAGGAATGAGAAAATGAACTTTTTCTATTTCCGTATACTCTTCCATTTGACAGTACAGTTCTAAGCCACACCCACTAATCAAAATGGCGTGTAACGGCCTCCACCTTTTGTGATCATTTTGTTGTGTCAGCAGGGAAGAGAAGGTGAC
Promoter_509	13236	102634	102833	+	P. Bidirectional	TTTATGGTTATTGTGCTATTATTATTTTTCTTGCATTTAGATATCATTCTTCCACTTTTGATTGATGTTGGGTCACATCTTGTTACTAGGACAACTGGTAAATAACAAGTTTACTATTGTGAATATGATAATTATTGCTTTTTACTGTAGGTCATCACTTTATTACTAATTGTGGACACAGTGGTTTCACCATTCATAGT
Promoter_510	13237	14166	14365	-	P. Bidirectional	AAATACTTAAATTAGCTTTCTTTGGCAAGAAAATGGATAAGCAGTGAGTTGCACTGCACCATCAGCCCCTCCTTCTAATAGGGTGGGGCTAGTTTTGTCACGTGACAATCTAGCACACACCCTGTTTTGAGTGTTTTCTATTTTTTGTTAATGCTATAAAATGGCGGTTTCTTCTTCTGTCACCAGTTCGGTCACCAGGA
Promoter_511	13239	39404	39603	+	P. Bidirectional	CAATGGCGATTCAGAGCACCGTTTTACTGGTACAGCATATGTAGAGTTGGAAACTTTGACTGATACTACTACATCAGAAATAATAATTAGACCACAATTGGATCCCAACTGTAAGTTTTCACGTGAAAAGTGAAATATAACATCATCAGGTTGGCAGATAGAAAATGAATGATTAGACCTAGACTGGGTCAAGGTACCCA
Promoter_512	13240	14983	15182	+	P. Bidirectional	TGGCTCATTCTTGATATAGATATTATAATAAATAAAATACTCTATAATATCTATGCAGAGGAGGCAGGTCATCAGTAGTGAACACTGTTTAAGTTTGAGCAATAATTGCTGCAAAGTTCAATTGCATTCCAATGATTCCATCGAAATCACGTGAGGAGAAATTGCCAAAATAGTTCGTTGTGTGGTTCCTGGGAGAGATG
Promoter_513	13246	9879	10078	+	P. Bidirectional	GATTTTTTTTTCAATTTTTTGTCAATTACAAGCCACTCCTATGCAATTCAACACCCACGCAAAATGATTCTTGGACCGGATGTATATATAAAATCTACTTCCGGTTTCATTTTACATCCGGTTTCAAATTGCGTGGGTGTTGGTTTTTGTGGTCTGGCTTCAGTGGCTTGTAAAATGGAGCCTACAGAAAGCCTCGTTGA
Promoter_514	13248	87402	87601	+	P. Bidirectional	TGTGCGTGTTCAATTGACAACAAGTTGAAGGAGGACTGACAGACGAGTGCAACCCAGGCTCCTGTGATATGTACAGAGGTTATGGTGGTGCTGGCTCTGGAGCAGAAGGGCTCAAACGTAAGTCCCTTTTGTTTTTAAGCGGGGCGTGGCTTCTTTACAATGGTGGGTAGTCCTTAGTAACGCCTAGCAACGGGACCACA
Promoter_515	13249	15486	15685	-	P. Bidirectional	ACTCACATGTTAATGAAACATTAGATTTATAGACCATTCTCCTTGTTTTGCATATACAACCTATAATAAACTGCTGAAAATTTTAATCATTTTAAAAGTCAAACACTACTACCTCTCAGCTCTATTACTTTCATTGTAGATCTAGAGGGCGGGGTGATAGAATAGGTGTGACTTTCCAACAATGGCGTCTTTAGTGCAAG
Promoter_516	13251	112951	113150	+	P. Bidirectional	AGAACTTTCATTTCATATTCCAATTTAGGAATCTCCTTTGGATATATAGACCAGGAATACTCTTTCTAATGCAGTTATAATACATGAATTGATTCATTTTCAGTCAATACCTTTTTATCGTTCACCATTTTACTTTAGCTCCACCTCACTCAGGTACCCACGTGGTGGCACGTGGGCCAGTAATAGGTGGGGCTCGAATT
Promoter_517	13251	116755	116954	+	P. Bidirectional	CCAAGGAAGCCTATAGAAGAAACTCCTAGAGACATTAGTCCTTGGTAGCGCTCTCTTTCCTTTAATCAGTAGCTATTGTGTGTAGTATATATTGATCAATGCAACCTTTTATGCGCAGGGCGGCTCTAAACTTCCACGTGGGTTGGCGCATGCGCAGTAGAGATAGTTTTCAAAAGTGAGGGAGACACACAGCAGGAGGT
Promoter_518	13252	90735	90934	+	P. Bidirectional	TAGTCTGAGATAACAAGAGGTAACAGTAACTGAATGATACACTAATAGTAACGACACACGAGTCAAAAATCAAAAATGCTAACCAATTGTTTTGGCTGCCATTTTTATTTAAGCCACGCCTTAATGACGTCATAATAGAAGGTGTGGTGTTACCCTGGCAACGCAAACAAAATGGCCGCCTGCTCATCAGGAATTCTGAA
Promoter_519	13255	81090	81289	-	P. Bidirectional	GTATTTGCTGGGCAGTGAATCCGCCATTTTTAATTTCTGCACTTTTAGACCACGCCTACACAGCACCTTAAAATTAACTCCTTGTTCACTCGATTTAACTCGAACTCGAAACGACGAGTCGAAGTTTTCTTTCTATTGCATTTTCTTCGTGATTTTCATCTCCAGAAAAGCAGTCTCTTCCCCACACATCTATAACCTTC
Promoter_520	13257	130156	130355	+	P. Bidirectional	TATTCGTACCAAAATAAACAGAAAACTTTCACATTTAAACAATGCGACAGGATATAGTATTGTAGATACTGCAGTTATAATAACATAATAACATGAAGGAAGAATAACAGGTGAGAAGTGTATTTAAAGGAAGACTAGACAACAGCTATCACGTTCGGCGGTAGAGCAACTGAGAAGTGACAAGATGAAATACTTGGCTC
Promoter_521	13258	2938	3137	+	P. Bidirectional	CTCACAATATACTTTAAGAACTTCATAATTGAATTACTGGGTCACATTTCTGGGTGGGGCTAAGTTATTATAATGAAATTCATAGGCATAATTGGGAGCATAATAGCTGATTGATAGAGCATAATAGAGCTGTTTCCTGAGAATTGCAGCATAGCATAATAGAGCAATTTTAGAGCATAATCCGCCAAACCCTAGTCATC
Promoter_522	13259	68466	68665	-	P. Bidirectional	ATTGTGTACTAATGTCTGAGACTAGAGGTGTACCGATAATCGGTTCAACATTGGCACTGATATAGGATTTTTGCACACAATCGGCTAGTCATGCAATTAAATTGCCGATAAGAGTTTAATTTTTATAACTACAATAATAACTAACCACAAGCTCTAAAGACTGCAATGGCTGACTCTACAACGCTGGCTACAACGGTTGA
Promoter_523	13260	136590	136789	+	P. Bidirectional	AAAGAGACAGAATTATGAGATAAAGGGAAATATTTTTTCCAATAAAAGACTAAAAGTTCATGGGTGTGTGGAACTAGCTAGCAATAATTTTATTAGACTAGCAATAATGTAAGCAACAATTATTGTTCTATGATTTATGGTGGCATAGATATTAGAGTTGGTGGGAGCATAGATATTAGAGTAAATATCATTTACTTCAT
Promoter_524	13262	84683	84882	+	P. Bidirectional	TCAACACCAATGGACTGGATCCTAGGGCCTGATTACTCTCACTGCTTCATTTGCGCATGCGCAGGCTAATGAAGGTTGCGGATGAGCAGTAGCTCAGAAATTGCGCATGCGCAATTGTCCATAACAGTATCACTGACTCTCCTGTCAATTTTAATAACACCCCTGGTCCCCATTAGGTCAAGGAGCAGCAGCTGCATCTT
Promoter_525	13271	85073	85272	-	P. Bidirectional	TACTGTGCAATAAAACTCAGGATAGATCTACTGGATCTACAGTAACAAGGACTCCACAAGTCTTTTTCTACAAGGACTCCACAAGTACTCTAAGCTCGAGCCTGGGGACGAGGCTAGTATAACTAGATTAGTTTCTAATATCTATGATCTAGGCTAGCGCTAGCAAGCACCAGCTACGCCCTTTTTACTCTTTCATCCCA
Promoter_526	13273	101924	102123	-	P. Bidirectional	GACCTGTCCGAACGACGCCATTTTATAAAAGAGGCGTGATGCCCCACCTATTATTAGGTGTGGTCATACATTTTGTAATATTTTTTGTGGGCAATCGTTAAAAATTAACTAAAATTGCAGACTCAGCAAAAATGTCTTGATAAAAGCCACACCCATTTTCTCAACTCTCATACATCTTTATCTGCTAATTCTTTCTCTCC
Promoter_527	13276	33209	33408	-	P. Bidirectional	AGAAGGAGGGCTTATTCGAGAGCTTTTATCACTATTAGCAAGAGTGTGTTACTTTTTCTCTGCTTTCCCTAACATCAAACCTTGGATTTTATAGCAATTACAAACAAAAGGGCCAGGGCGTGGTTGGTTTGGGTGTGGCTCAACAAGTCACGAGGGGTGTAGCTGGCTATTATACAACTCTGCAAAAGCTATGGCTCTAA
Promoter_528	13277	42011	42210	+	P. Bidirectional	GTGAATTTTGAAGCTGTTCTTTTCAAAAAAAAACAAACTATAATAGATTTATTATAGTAGATTAGACCTAAATAGTAGGTATACAGACAACACAATAGACCACAAGAATTTAGTAGTAAAGAGGAACATGTAGGAGTGTAACTGGGACCACAAAAAAGCCCCGGGCTAGTCTATTCTTCTATTCAGCTACAATCAGTACA
Promoter_529	13278	69926	70125	-	P. Bidirectional	ACAGACCAATTTTTCTGCAGGCTCAGAATTCGAGTAGGAGCTAGTTACGTTCCATAGATAATATATATCTTATATATACCAGGCTACCTAGCTCCGCCCAGTAGACACGTGGTAAAATGCTTCTCTTAAAAAGTTTTCTAATCTCTATCGCTTCTTCTAAAATGGCTGAGGTCCCTGCCAAGAAGTTTTGCTCTAGTCTA
Promoter_530	13280	13787	13986	-	P. Bidirectional	AACTTACAAGAAGATTTAGCAAAAAATACACTTAGTGTTAGCAATAGTAACATCGCTTTCATCATGTTTCAGTTGCTAATGCTAGGTTGCTGGTTAATAAAGGAAAAATCCCGGGCCCGGCCCCGATGTAGTCACGTGATATTATACCTGTACCAGCCAGTGATACAGCAATTGCTATGTCTTTTACGGCTCTTTTTGTG
Promoter_531	13281	37013	37212	-	P. Bidirectional	TTTAAAATATGACACTCTCTCGTTGAGTCACCAGATCAGGCTACTGCAATGAGGAATTGGTAGTCGCATACCGGTTTAAAACAGTGCAATCATCTAACTCTTGCAAACCTTGCAATTAATCATAGATATTAATTGCACAACAGAGCACCACGCCTACCCACGTGCTTTCTTCCTGTAGGCTGTAACTGTTGGTGAAGAAG
Promoter_532	13281	131497	131696	+	P. Bidirectional	ATTTGTTCCATTAGAATAATGGCAAATAGCTTTATTACATATAGATCAAGATTAATTTTTATAAAAAGCAAAATTTTCATATTTTAGGTCCTGCAGCTTTCACCTTGTAAATTTTCTGCAGATCTCAGCAAATCATATGTGCAGAGCTCAGCCACCCACGCAAAGTTGGAAGCCCCTCCCACGTAAAAAAACATTATCAT
Promoter_533	13285	18690	18889	+	P. Bidirectional	AATAGACTACGTCTAGCATGCTTTGAGATCTATAGGAACACTATAATATTAAACTTTGAACTCTTGAGCCACACCTTTAGAAGATGAGGTGTGGCTCAAGAGTCCAAAGTTTATAAATTTCTAAAATAGTGTTCCTAGATGCATAGAAAAGTGCTTGCTATGCTTATGATGTCTGCAGATCTTTTACTCTATGTGATTTC
Promoter_534	13287	63631	63830	-	P. Bidirectional	ATGTAACTACTACTTTTGATGAAATAAGCTTATTTATTCCTTTATATATGAACTGGTCCTGAGGAAGTCATAAACCTGTTATTAAAATTAAAACCACCATACCTTGTATGTACTGACCATTCTGAACGAGCCCAGCCCATTTTTGTACAGAAATTATTATAAAAACATGTCCTGGTTTTCACGTCTTGAAGGTCAATTAA
Promoter_535	13287	129326	129525	-	P. Bidirectional	AACACCACGTGACGGAGTGTGAACGGATAATTTCCCAACACCACGCCCACAACAAATCACCACGTGTTTTCCGTACATTTCCGGACATAAATGAGTCACAGGTCACGCCCATTATAGTAGGCGTGGCCTGATACGCGTAGGAGTATTCACATTTTGACTTGAGCTTCTCCCAGTTGTTGATCATCATACATGTAGGCACT
Promoter_536	13287	3539	3738	+	P. Bidirectional	CTAGCAGAGGAGATTCAAATGGATCTTTGTTCCTCACCTACCCCTTTCTACAGTACCTTCCCAACGTGCAGTTCAAGCACGTGTAGACTAATAACTAGCCCCTCCTGCCCGAAGGGTGTGGCTCCTCCAAGAAAAGGAGGGGCTATGTTCTGATTTTTTTGCTGACTGACCTGACTCATGCTGACAAGAAAAAGCGAGTC
Promoter_537	13288	135582	135781	+	P. Bidirectional	CAAAGCATTACCTTCTTTCTTTGTAAAGATATAATTTGCTAAACACACTTAGTAGATTCACACAATAATCGGCCGTGTTAACTCCATTTTCGTCACTTAGCCACAACGAAGCAAGCTTTGTTCGAAGAATAGTTTTGTACCACCAGAACTTTAGTACTGACTGTCTTCTTCAAATACCACTGTAAACATCTTGGTCATCT
Promoter_538	13290	132365	132564	-	P. Bidirectional	TCCACTACCGCCGCCAGAACTGGGTCTAACCTGTACGAAACTCATAATTCCTCTTCTTTCTTGATTTCTTTAATTTCACTTTCTTGCTGCAGTGAGACTGAGCCACACCCATAAAGCAACTAGAAAACCACGCCCATTAATTAATTGATTTGTTCACGCATGCTCATTCCAGCTTCCCTCGTGTAGTCCCTTTCTTTTGG
Promoter_539	13290	112650	112849	+	P. Bidirectional	CTCTCCCTCTTTCTCTCCTGAGGAGTCTCTGAAGATTATTTGCTGTGTTGTTTTATTATGGCGTCTGCTCTCACTTGACCACACCTACTACACTCAAGCCCCACCTACTTTTAATAAGCCAGGGCCACACCCCAAACGAGCCCCGCCCTATTTTTTGCAAAATGTAAACAAATGCAATGGCATCAAAACCTCCTCCTCAA
Promoter_540	13292	70822	71021	-	P. Bidirectional	TGGGGCTATAAAAGCCATGAAAACCACCAAAAGGAACCAGTTTGCAGTCACGAGAGTACATGTAGCTCCTCCGCCATTTTGTTTGAGTTTTGCACAAATTTAAGAAATTTGCAGGCAGTTAGCCCCACCCACCAGAAGAACACATTGCATTCTTGTGGCTAGCCTAGGATGGGGACATATAAAAAGGTTTCACAATAGTA
Promoter_541	13292	89132	89331	-	P. Bidirectional	TGCCGGACCAATATCCACTTCCAAAAGTTTATCACAGAATGGGGCGTTATGTGTAAGCTTACACTGCACTAAGGCTATGTTTTATGTTATAAATATTGTGGTGTGATATCTTCTTTTATTCATACTTTGAGCAGTCTTAAATTTCTTTTATCCCCCTTTTATCCTCTTTTAATGATAGCCATTGCCCTCTTTCGTCAGTC
Promoter_542	13297	50858	51057	-	P. Bidirectional	TGAAGCTAAATTATTAGATTTAAGTAAATCTACTTGGTAGTGACTCACCAAAGCAAGAGCAAAGCACAAAAAAGATTGCTGCCAAAATTTCTATTTCCATCATGATAAAAATTGAGTCGTGGAAGGTGTGGCTCTAGTCTGGTCTAACCACGCCTGCTCCTTGCTGCTTGTAATTGGCACTAATTGCTGTACTGTGTCTA
Promoter_543	13298	15236	15435	+	P. Bidirectional	TCTACATCAGAGGGTACTACCTCCATTGGAGGGAGAGAGAGAGAGAGAGAGAGAGAGAAAGAGACTGAAAATTTTTCTGTTGTCACCTATACAATACAATGCTGCAGGAGCCCCACCCTGTTACCATGGCAACACGTGAGACTCTCGGCGATAAATAAAACGCAAATTTGAAGGGAAGGTGACAGAGGAGTGGCTCCTTG
Promoter_544	13298	118176	118375	+	P. Bidirectional	CTCTCTCTTTTTTGGCTGTGTGTATTTTACAGCAAAGAGAAAGCGAGAAAGAAAGGAAATAATATCGATTACTGTCACCACAATAATTAATAGTAATAATTAATAAAAATAGGCTAATTAATAAATATCAATGTTTAATAGGTTTTAAATTTATAGTCAAATAATTTTAATAAAATGGCTACCAGACCTTTACTCTCTAT
Promoter_545	13299	64123	64322	-	P. Bidirectional	GTTTTGCTAGATCTCTTGCCAGCCATTTTCTATGTAATAACCAAACCACACCTACTACAAATTACCCACGTGTTGGCACGTGGGGTTTTCCCCACGTGCTCTCACGTGGGTCAAATATTAAAGAGCTCCGCCCACTTAATCTAGCCAACCACACCTACTACAAACGTGGCTGACTAGACTGTAGTACAGCAAAGCCTAAA
Promoter_546	13301	74058	74257	-	P. Bidirectional	GGTCTTTTCTCTTTGCAGGGCATAGTTCAGGTCACTGAGGGCAGGCTAGTAAAACAAAATAATTATATCCATTCTCCAGAATTCCACAGTCTAGGAATTAATTAGAAAGTCTCTAATTATTTAGGCCATTGAATTAATTAACGATTGTGACGTCATGGAAAATATGGCCTCACTGCACCTGTTTTGTTTCTTTCTCTCAT
Promoter_547	13302	51625	51824	-	P. Bidirectional	TTGATGCCATAAATGGAATTATAGTGCAACTTGTTGAACTTGATAAATCTAAAGTTTGCAGATTTTAGCATGCCATGGTACATGTGAATTAATTTAATAAAATTTTTAATTATTAGTTAATTAAAAGGTGTGTCACGTGACTCCTCCTTTGACCACGTGTTGTGCAAGGAAGACATCTTACAATGGCTGCCAACTCGCAG
Promoter_548	13303	11329	11528	-	P. Bidirectional	ATGAGTAATTGAGTAGAGATGACATCATAAGTTAACTAAAATGAAAATCACAAGAATTCACTTCATGCTGCGCTGCATGCGCTGCAGGGCGGGCTCTGACGTAGAACTGACACTTACCGGCCGGCCAGTTTCAATGGTGTTCTCCATGGGCCATTCCCAGCAATTTCCCGCTCTTGCTTTTTAGCTCATCATTTAATTAG
Promoter_549	13303	48294	48493	+	P. Bidirectional	GTGGTGCAATGACAATTACACGTGGGTAGCCACGCCTTTTTAAAATTAGAGTCTAATTTAAAATATCTACATAAACTTAATTTTAACTTTATAAATATTAACTCTTTTGATGCTACTCACTCAGCTAGTACTATATAGTAGCTACTGGCGGTATATAGCAAGTCAGGGATTATGGAAGATGCCTGGTCGATTTTTATCAT
Promoter_550	13304	12390	12589	-	P. Bidirectional	CCAACGAGTCCTGATCCTCCAGTTACTAAAATCCTCTTCTCAGCAGCCATTACTGCTCCAGATACTGACAAATACGGAAAGAATACGAAGCAAGTCAACTTCCGGTTCAAGTGTTGCTCTAATTAACGTTACCATAGCAACAAAATTAAAGAGGTAGGTGTGGCTGCTCCAGCAAGAAGTGTGATTCTCCATTTTCTCTC
Promoter_551	13305	73311	73510	-	P. Bidirectional	GCGGTTACAGCCTTACAGGCGGTATTAAAATTAAAAATGTGAGGGGAGGCTTTGTAGGGTGTGGCTTTAGTTATTAACAAATATTTGACCCCTCCTATTTTAATAATGGACATTCAAATTCAAATTTTTGAATTTTAAAATCTTACCGTCATAGAATGGAGTCTTCAGAGAACGTTCTGAGCTGTACTTGCCGAATAGAG
Promoter_552	13306	145250	145449	-	P. Bidirectional	TACTAAAAATTAGAGTAGTTTACAGTTCATTATTGTATAGTACATGTGTCTTGCAAAGATACTTAGTTCATCAGCTAGTCTGTACCATAACTAACCTGCATCTTCAATAGCCCTAGCGCGAGTAAAATAGTAGACCAGTATCTATGAGTAGACCAGTATCTATGAGTAGACCAAGTCGTAAATAGATCTAGTCACGCCTA
Promoter_553	13307	142967	143166	+	P. Bidirectional	TCTTTCGAATGGTGATCATGGCTGGTCATCAGAGAGAGAGAAAGAGAGATTCACGCACTGACACTGAAAGTCTGAAAGACAATCCAGAATAGTTTGATTTTACAGGACGCACTTCGTTTAATAAAAACTATTCCGGTATCATTGATTGTTTATATAAAGCACTATTATTCCCAGCAGTGAATACCATTTACAGTCCAATG
Promoter_554	13310	70711	70910	-	P. Bidirectional	TTCATATGGTCTGTCACGAGAGTTGTAACAACAAGCAATAAGGGATGTTGATATGATAAATAAGGCTGGTCTCAAGGCCATGGTGTGTCTATATGATTATTTGGGGAAATGTGACTGATGAGTGAACGGCTGAGTAATAACCTTATCACAGAATCCACACATCACTATAATTAGGCTAACCCTACTAGTCCAGGGTAATT
Promoter_555	13310	117776	117975	+	P. Bidirectional	ATGATATAATACTTCTCCGACTATAGGACATGGACATCACTGTGAAGAATGCCTTAGAATGGAAGAATCTCTCTCGTATCCTCAGCTCAATTTTTAATTGGGCGTGGGCTATTTTAGCCCACGTGTATTCACATGTTCCAAAGGGAGGAGGATCTAGGAGCTCTCTTTGTCAACGCCTATCGTAGCAAAATGGATCCCAT
Promoter_556	13311	96491	96690	-	P. Bidirectional	TCCAAAATGTCCTGACCACTACACGTGGGCAAAACTGCGCATGCTCAGTTACTAATTTCCATGGAAACGACCGCCATCTTAAAGTTACCATAGAAACCTCCCGCGCATGCTCAATCAATCATTTCCATGACAACGGAGTAGTCATAGCAACTGGGTTACAACCAAAAATCAATTGTGCTGTGTGAAGATTGAATTGAGAA
Promoter_557	13311	109798	109997	-	P. Bidirectional	ATCAAAATTCCTCCAAAGCTTCAGAAATGAATCCAACTAGAAAATATGGGCGTGGTGTTTGTATAATTTTACCTGTGATTCGAATAATTAGAACTTTGACTCTATAATACGGTCTACTTGCATACCAATGCATGAACGCCCACACACAATCAGTAGAGCAGAGAAGGAGCTCAAGCAAGCAGCAAACAGCAGGCAGGAAT
Promoter_558	13311	20552	20751	+	P. Bidirectional	AAAAATACCTACCCACGTGCAAAAACGTGGCTGTTATGATGGAGAGCGTTTGTGTGTGAATTAGTAAATTTACAACACATTGAAATCAAAAGCAAATGGAATGTTTTTATCATCATCACATCATAACTGAATAGTTATTATTTGCTATGCTGAAAGTGTGCAGGGTCTATTACATACACACAGCAAACGATGTAGAATCA
Promoter_559	13312	23642	23841	+	P. Bidirectional	CTCAGAGTAATAGTGATTAGTGACCGTTGTGCCAGCTCTTTATATTGTACAGCTACTAATTTATACTGTACTCACCGGTAATCTACTGTATTAATTATCACGTGAGCTCTGCATTTATATATAACTGCTACCTCGCAGCTTGCTGCAGCAAATCACAGAGCAAGCTTGTAGCAGTCCAACTTCCACAGTAGCTGTTGAGA
Promoter_560	13314	37992	38191	-	P. Bidirectional	CTGCAAATAAAAAGGAGCAGCCAGGCACCATTTCCAACCCTCTTTGTCTCTAATTACAAGTAAGTGCATGTAATATTGAAACAAAAATATATACGGTATAAAGTAACCTAGACAGCCACGTGGTTTCCGTATACTTCCGATCATGATATCCGTATACTGGGCTTTTTATCGGAGTCTCTCAATTGCACCAAGGCAACCTA
Promoter_561	13314	105040	105239	-	P. Bidirectional	GCAGGAGTAGGACAGTGTCTTTGGAATCATTAAAAAACAGAGTACAAAAGGTTACCAGAAGTGCAATAAAAGAGAAGAGAAAAGCAATAGAAATTCCTTTACATTTCATGATAGGTGAAAGCTGAGTGGTGGGTGTGGTTTCTTTGCTATAAATATTTATAAATTAGATTTGTTGATCAAATTTATTGGTTCAAGACAAA
Promoter_562	13314	129023	129222	-	P. Bidirectional	ATCAACAGTGTCTCCCTCCATGTGCTTAAACGTGGCCTACTATTTGGACGCCATTTTATAATATAGGCGTGTCCTTAGTTATTAAAGCTAAGTTTTTTTGAGCTCACGCGATCGTGTGATGAGTGGGCGTTCGACGTTCGGCCACATGTCAAGGTGGAGCTGCACGATAAAAGAGAGAGTGTGGGGAGAGGTGTGTGCAA
Promoter_563	13314	793	992	+	P. Bidirectional	ACACGAAGAAAGAAGACATTTCTTCCCTTCTTGCTAGTTGTGCTTTAATAGTTTGCCGACGTACTCCACCCTTAATGAGGGGCGAGGTTTTGTTCGTGGAACACGTGATTGCACGTGGTTAACATTTTTAACGCGTGGGTGTTAAGTCCTTAGCCCCTCCTCCTTCATCATTCATGGCTGGTATTGGCACATTGAGTGTT
Promoter_564	13315	15029	15228	-	P. Bidirectional	AGCCATTTTAACTTTAGCCACACCTATGGTTACACCTACTGCACTTTTGTCAGAAACCGTTAAAAATGAAACAGGAAATGAAACCGGAAGTGTGGATGCATAATTAATTAGGTGGGTGTAAGTTATTAAAACATAATTGTTATTCATAAGTAGCCACGCCTAATAGAAAATTGTTTGTTTCGTTTTAGACTTTTCGTACA
Promoter_565	13315	161063	161262	-	P. Bidirectional	TGGCTGTGGAGTCTTTTTCAGTTTCTGTCATTTCAAATACTGGGCCCACACATCAGCACGTGTTCAAGCAGTATACGTCCGGATCATGTCCGCATAATTTAAAGCTGAAAGCTCCTCCCAAATAATTAATTTTATTGGTGACGTAAGCACTTTCCATCCATCCATGGATGTGTACACTTTTCAATCTTTCTCTCCTCCAC
Promoter_566	13315	89898	90097	+	P. Bidirectional	CAAATATAATTTGCTCCCACTTTCTGCCATTCTGTAATTAGCCACACCTTCTTTCAAATTTTAGACACGCCTTTTAATTCCAAATTTCCAATTTCGAATTTCTATTCTAGAAGTTTGGAAAATTCAAACTTTCATACTTTTCTGCGCATGCTCCTTAAAAAGATCCACGTGTCGAAGTAGGTGGAGTCGACAAGGAGCAG
Promoter_567	13315	147380	147579	+	P. Bidirectional	CTCCATCTCTGCTGTAGTCTCTCTGCAGCTCAGAGATGAGATTGGGGAGGGCTGCAAAGTTCGCGAGCTCGTGCTGGATAAACCACGCCTTAAACTGTTAAACCCCACCCAACACCGCCTATTCTTGGATTTTTAAAACCCTTTAAAAATACGGAAATCAAACGGAGTATAAACGAGGTTCGTACACGTGCCCTTGTAAT
Promoter_568	13317	25087	25286	+	P. Bidirectional	GATCTTTTCTCAGCACGAAGAGTTTCAAGAAGTAGATTCATTACTTAAGTAGATCATTACATCACATCCTGGCCCATTCCATTCCTCCCACCAGAATAAATTGCATGTGCTGCATCATGCTATGAATAAAGCAAAGTTCATAGAAAAACAATCACTCAGCATTTTAAAAACTTTAGCTCTCTTTTTTTTGTTGAAAGAGT
Promoter_569	13320	159666	159865	-	P. Bidirectional	CCTGCAACCATAAATAGTAGCTGCAACAGTGCAACCTCACTCCATTCCTCACTCCATGCATGCATACCTTTTAAAATTAATTCATAGTCTCTCAGTCTAATATCTATGATCAATCTATGATCAATCTATGATTAATCTAAGACAAATTGAAGGCGTGGCTTGTAAAAAGCGTGGGTGTTAGGCTAATGTCTCTTCATAGG
Promoter_570	13321	50281	50480	+	P. Bidirectional	AGAGGTGAGAGTTTAAGGCTTTGGAGGCAGGGCGCACGTGGTTTATTAACAGGCGTGACTACCACGCCTAGTTTTAAAATTCTCCCCGGGGAAAGTTAATTTTGTAGCGGGGTCAATTATGTGGTTTTGGGTGTGGCTATCCTGGGGGAGTGGCTCGTCATAATGCATTTCCTCTTTCTAGTAAACATAAAGTCCACAGT
Promoter_571	13322	37783	37982	-	P. Bidirectional	ATTTTACTAGTAAGTAATAATGCACTAGCAGTTTTTCATCCCTTACTATTGATAGATACAACAGTAAATACTGCGCTAGCAGTTTTAAATTCTTAATATTTATAGATATAACAGTACAGCCAGTGTCTATTAATACAACACTCAACTCCACTGTTGTCTTCTCTTGTGAAGCTGAGGGAGCTCATGAACTTAATTTTCGA
Promoter_572	13322	58049	58248	-	P. Bidirectional	TGCATTGTGTAGTGAAGATAATAAATTATTTGTTTTTACGAAATTTTTGATTTGAGAAATGAGCATCATTAATTACACATACAAAACTTTATATAAGTGAATAAAGTATTATTACGTAATATATACAGCAGGTGACAAATTTCATTAAACTATTTCATGCAAGTATAGTCAAGTAAGTGACTTCTGAATCCCCTCCTGTA
Promoter_573	13322	76559	76758	-	P. Bidirectional	AGACACAACATATTCTGCAGCATTATTACCCTCCTTGAGATTGGCAAAGGTTGCTGCGAAATAAAGCACTGAGAAAGATATCGCAGAAATTTATAACAAAGCCCCCGTGTGAAGTGTGATATTTTGCCCTCACCCCCGGGAAAAATAATTATTGTTGTTGAGCCGTCCACTCCCGTATACTATTCATTGTGTGTGACGTG
Promoter_574	13322	117536	117735	-	P. Bidirectional	CACCACACCCTTGCATTAAAATTTCGTGGATCTGTGCGGCCCACGAAAAAAACGAAAATTTATCCGCCACGAAAATTTTTACGTTTACGGTATCGTGACTTTAACGTGACAGTGACACTCACGTGATCCAAATTAATTACTATACCAAGAGAGAGGCTGATTCTAGAGGAGGGATCTGAGCAGATATGGCAACTTACCAG
Promoter_575	13323	124708	124907	+	P. Bidirectional	TGACAGACGCCATCTTTAATGAATACAAGCTGAACTACGCCCATAACCCGCGCCTCGCCGGGAAATTAACCACGTGTTTGCACGTGTTCAATCATAAGTGGGTGTGGTCATAGTCGGACTCACGTGCGTTCACGTGTTTAAGTAATACGGAGAAAACCGGGCTACAATGAACAAAGAGGTACTGTCAGAAGTTTCCTTCT
Promoter_576	13328	37488	37687	+	P. Bidirectional	TAAATAAAATAAAAACAAAGAAACTTGAAACTTGGCCCTTGTTATCGACACAATTTAATTATTACCGATACAGTTTTAATTATTAGAGGGTGTGGTCAATTACACAGCACACCCATTGTGGATCTAATTAATTATTCATCGATCATGATTTGAGTTTTGTTTTAACCTCCACGCCCATCAATAGATCTTTTTAAGAAAAA
Promoter_577	13328	96923	97122	+	P. Bidirectional	GATGGGACACGTGGTGGGGCCGTGAGATCATCTTTTGGAGTTTTAAAATACCCGGGAAATAATCATTAGCACTTAGCAAGGCTTGTAGTGTGTGGGCGTTAGTTGAAGGTGCTATGCGCTATAGCTCTAATAATTATTTTTAATTGGATTGGGCGTGGCTAATCTAACTATTATTGATTATAATGATAAGGTGCTTTATT
Promoter_578	13329	86633	86832	-	P. Bidirectional	GTTTCATATTTCATAGTGACTTAATAAATAAACTTCAGTAGCTGCTGGAGAAGTCTTTGGACGGCATTTCTGGTAGACATCTCTTGCTGCAGGATGCTGATGCTGCAGGTTGGCCATTAAATTGATGCTTAAAACTAAGTGGGCGTGGTTAAATTAGGAGAGGTGTGGTTGGATTTTATTTTCGTAATGTCTGATGAAGT
Promoter_579	13329	57628	57827	+	P. Bidirectional	TACCTTACTTCTGAAGATTTAAAAGCCCGTGAAAGGTGTAACAGGCGAGATAACAGGTAACCAAAAGTCCTCACTGTTTGATAAACGAGAAAGAGGAACAAACAAAAAATCACGGGACAATATACGGGAATGGACGGACATCTAAACTACGGATAGCTTGATCTAGTACGCATGCTCAGCACAAGAACCACCTGACACAC
Promoter_580	13337	67834	68033	+	P. Bidirectional	AGCAGTGGGCTCTCGAATGAGCTAGATCTACATTTACTAGTAAGTGAATATAGTCGTTTGAACCATTAAAAAGTTTTTCCGCAGTCATCAACATCTCTTACAACTAGACATGTGTGCAGTATTATTTGTGACACTCTTGATCTTAAACCAACAGTATGTGATATATCTTCTTTAATGAAGAGAATGAAAAATCTTGGAAA
Promoter_581	13337	134449	134648	+	P. Bidirectional	AGATACGATTTTAAAACAGAGAGATTTAGAGAGTTCAAAGTTCAGTGAAACTCAGAATCTCAGATGACTTCTCTGCTTGATCCACCCATTAGAGGCGGGGCTTTATACTGCGCATGCGCGTGCTGTATGAATAGGCGTGATCAAAACTCACGACCGGCCACGCCTAATTAAAAATGGGATTGTGCAAGTGTCCAAAAAAA
Promoter_582	13338	158562	158761	-	P. Bidirectional	AAGACATTTGTATGTTAAAATTAAGATCAAAGACTTGTATGTTAATTGCATTTACATTTCAAATTTTGTTAAGTTTAATATCATGACAGTACAATTAGTAGTACATGTATGTAGTGTTTGTTAGTACCTTTGTGATGACAGTCAGTCAGATGATCATCATCAAAGCCTTCCATTATTACATTACTTTTTTTCGTCGCATT
Promoter_583	13339	73258	73457	-	P. Bidirectional	CAAGTTGTTACTCTACAATAAAAGAATACATTCACAACATCAAGACACATTTTCACAACATCTAGACCAACATGAAACCATAAATTATTGTTTTGCTGAGTTTTCCCTAAATGATCCTATATAAACAACTACAAGTTAACCCTACAGTTCCAGTCACATGGTTTTGTTTGACCATTTTTGGAGGCATAAAAAATGGAGGA
Promoter_584	13340	132937	133136	+	P. Bidirectional	TCAAAACACAAAAAGACAACTCACCATCTTTAAAATTCTAATATTATTTCTATTTGATTAGCATTCGTTATATTAGAGTAATACGGTAAAAAAACAGCAAACGTAATATGACATCATCCATAAATTAATTTGATCAGGAAACTTTATGCAAATACACATGCAAGATCTCTTTCCTGTAGTATCCAGTGATATAGCCCTGC
Promoter_585	13343	123985	124184	-	P. Bidirectional	GAGATTCTCCTACTACAGGAGCTGAATGCTGAGCTATAGAAGAAATGGATCTACCTACAAAAAGGGAAAACAGAAGAGACAGATAAAACATATTTACATACAGCTCACCTTCTGCCATTGTTTCAATCTCACATCTAGTCTTTCACGCCCTTTCATGAATATCATTAATTTGTCAATATGTCTTCCAGTGGTTCAGTGAT
Promoter_586	13344	53443	53642	-	P. Bidirectional	TGAACCAAGAGACGCCATCTTGATAGATGACACACCCACTTATGAGGTGTGGCCTAAAGTAAGGCTACTGCCACACCTACTTAACTTCAAAATTTTTAACTTTTAAAATTTTAATTTCAAATTTAAATTTTAAAAGTTAGTTCTCAAGTTATTAATAACCACATGTAAAGAGATGATACTCCATGCTCCTCACCTTATTC
Promoter_587	13345	134383	134582	-	P. Bidirectional	TTTCTCTGGAGAGCCTCGGGGTTGAATCTCGGGAGCTAGCAATAATGGCAAAGTTCAATTGCATTCCATTGGTAATTGGTATCACGTGATGCAGTAGAGCTACTTAAAATAATGGGTGGGGATTTGTATTATTATTAATAATCATCGAAATTAATTATTATGGCACAATAAAATTAATGGCAGAAGGAACAAGTTCAAGC
Promoter_588	13345	36586	36785	+	P. Bidirectional	ATGATTTTGCAACGTTAGAAATAATGCATGCATTACTTTTAATCATTTGTTTTGGCTTTCTGTGTTTGCTTTCGATGAATGATAAGACTTCCAATTAAGGAAAATAAAAACAATAAATTCTATATAAAGTTTAGCTATTTCTTACGACAGCTAGTACAAGAAAAATAAAGTCATTTTTAGTATCTCAAGATACTGAGCCA
Promoter_589	13345	74256	74455	+	P. Bidirectional	TAAGTTGGAGAGTGTAGCAAAGAAGGATCCTTGGAAAGTCATAATGAATGCAAATAGCTATGAATTTGTTTTTATTGCACTGCACAATTTCTTAATGATTTTTAAAACAATAATAATAACTATTATTATTTTTAATTATTTATTAGCCACACCCACTATACCTCTTAACCACGTGGTGACAAGATGTTGCTTCTCAGACG
Promoter_590	13348	11860	12059	-	P. Bidirectional	TGGTCCTGTTCTTATCTCACTTTTCCTTCTCCTCCTCCTACCAGAAAATCTTCACCTCCTCTTTGAATTAAACCGCGGAAATTAATCTTAACGGCTCCGTTCACGTCCGTCCGATCAACTCCGTAAAATTTCTTCGAAATTCCCGGGGACTTTTTCGAGGCAGTGCCCACTGCGCATGCTCACAAATACATGTAAATACA
Promoter_591	13348	45688	45887	-	P. Bidirectional	ATTGAGGAGTATAGAAAGCTGAAAGAACTGGAGAGATAGTACTCCACTATACTAGCCCCACCTATTTCAAAATGGCGCCTTATTTTAACCACGCCTTCCGTCACACCCAAATCACCCACGTGCTACAACGTGGGTCAATTTGTTTGACCACGCCTATTAGCAAAATCAGCATATTTTTAGTGTTTGCCCATCTTCTCCTA
Promoter_592	13348	133786	133985	+	P. Bidirectional	GCGTGGTCAACTTCATTTGCCAATTGGGCAAACATTTTTTCTACTGCGCATGCGCAACATTTTCCGTTTACTATTAGTAAAATTAAAATCCGGCAATTTTGATTTTACTAATAATATACAGGCAAGTACTGTCCGCATTCTTGCGCATGCTCAGTGAAAATGGCCGCGAAATTGAAAAACAAGAAAAGGAACCCGCCTGG
Promoter_593	13348	146329	146528	+	P. Bidirectional	TGTTTGCATTGGCTATACGATCTTGAATATTAGACTGAATAGAGCTAGATGAAATCATAAATACTACTATGATAAAACACTATTTGTAGTTTACAGAATTATCAATGATAAATAAATCCTTTAGACTCAAATGATTTTTATAACCATAAGTCCCACCCACAAAACACGTGAAGTCAAAATGGCGGATAATCCTCCAGCTC
Promoter_594	13351	181132	181331	-	P. Bidirectional	TTGCCTGAATTTGTCTGGATCTGGCAAACTTCGCAACATAAGAAAGAAGGCAAGGTTATGTCCTCCGCCATGACAGTGGGCGGGGATCAGAACTAAACCACGCCTGTCATTAAAATGGCGCGTAAAGGGTTAAACTCAGTGACACACTGACACTGACAAAACACACACGTTGACCGTTGACTTTCCTCCTTTTTCTTCTT
Promoter_595	13351	81658	81857	+	P. Bidirectional	CATCCCTCGCGAGAAAGTAGCCATTGGATGCCATCCCTTTTAGGTTATTTTGCAGACGCGACCAGCCCCACCCAAAATATACGGAAATAAGCGGTTTGGTGTGCAGCCGTATAAATTTCTTTATAAATCTATGATAAATCTGGGCACCGCATCTCGAATGCATAATTTCTCGCCTGAGCGAAAGTGAATGGGTTGTATTC
Promoter_596	13353	80782	80981	-	P. Bidirectional	CGGTCAAGCCATAGACTGCACTGTGACTGCGATAGAGCAAAAAGCAGGATTATACCACGTGGGCAACTTAACCCCACCCAGTTCAATTAAATGGGCGTGACGATCAAAGATTTTTATTGTTATAGGTGCGGTCTCTTTTCATAATTAGGCCTTTAGGGTGAGTCTATGTACAAAAGCTATTGTGAATTATCCGTCTCCAT
Promoter_597	13353	73246	73445	+	P. Bidirectional	CTGCCTGACTGCAGCTCCAAATCCTCCTTTTCACTCATTCCTCTCTCACTAAATAGATTTCAGGGAAGTTGAAGTTTGTCTCCTCCTATATCTCTAATGAAGTGGGTGTGGTCATTCTACCCACCTGACCAATGAGATTGCTTGATTCACGTGCTATTAAGAAATTGACCTCTACTGATCAATGGCCCTCTCAGTCTCTC
Promoter_598	13356	13863	14062	+	P. Bidirectional	CTTTCCCCATTGACATTGTGTACATTGTAATTAAAACAGTACTCGTGGGTGATCACGTGAGCTTTGATCAGTAATTGTCGTCATATCCTGTTGGTGGGTAGAAAAGGTGTGGCTATTAGTCACGTGATCATCAGAGGCGTGGCTAGGGACATTCTTGGAGACGAGACCGAAAAGAAAAGTAGAGGGACATAATTTGAGAT
Promoter_599	13356	37107	37306	+	P. Bidirectional	TCTTCTTCTTTCGTGGGCCGGGTTTTGCCGCCTTTTGGCGGGCAGATCTGTTATGTTTGTTGCTATGGAAATGAAAAAATATTGAAACACAGAAACAGTAGAACGGTTAATTAGATCACAATTTGGAAAGAAAAATTAGAAAGTTTATTCGTATAATTAGAAAATAACAAAATCTTTCTCACTTTTCTTCTCACTTTCCT
Promoter_600	13358	104928	105127	+	P. Bidirectional	ACAATTAAGCAATGGGTTGCATGCCTGGATATCCAACTAGCCAAAGAGAGATTAACAGCCTGCAGGCTGCAGCTTGCACTGAGCCCATGGCCATGTGAAAACACGTGTTTACACAAACTGCGCATGCGCAAGTGAATGTGATAATAAACCACACCTTAGTTCAACTGCTAAATTGTTATGATTTTATGGATGAACATAAA
Promoter_601	13361	193171	193370	-	P. Bidirectional	ATCGACGTATATTGATTACGAGGATTCGATCGAGGAAATTAAAAATGTGGGTATGCAGGTGTGTCCGGAGGTGTGTTTGATTTAATTAATTAATTAATTAACCGTTACAAAAAGCACGTGGTTTGACGCATGCGCAGTAGAATCCAACATGGCGGCACACATCACCCGCCCACCAAAAGAAATGGACGTTTAGCTTGGTG
Promoter_602	13361	41966	42165	+	P. Bidirectional	ATTACACGTGGAATGGGAGGGGCTAAACCAAAGATTTTGGATCACGTGATAGTAGCTTCTAATCACGTGATTAATCGTCTAAAGTGGGCGAAATGTCACGTGCTAAATAAATGAATTTGATTGGTTGATTAGAAACCGCGCGCGCTTTAGCTTTACCGGGAAAGAAGAGATACCATTACCCGCGCGTTCTTGATTTTGTA
Promoter_603	13363	74292	74491	+	P. Bidirectional	CTTGGCCTCTCTCAACCTCTATTTCCTTGCTTCGATGGTTTGCAATGAAATTATCTTAGCAGCTCCTCCCATCTGAGCCGTTTCTCCACCCACGTATAATTACGCCTACGCGCACATGTATCTCCATAGCGACGCACTTGCAAATCTCAGGGGAGGGGCTGGCTGGATTTCCATAGTGCGTCTGTGTTTGGATTTGTAGA
Promoter_604	13363	117072	117271	+	P. Bidirectional	TAGATTTATCCTCCGATTTCTCAGCTCCCAGCTCGACACAAACCGACACAAACCAGTAGCTTCTTAATCTTGCACATCCACGTCCACGTCACTATAATACCACGAGTTTTGAATTTTTAAAATTGACAGTCATCACGTGATCTCAACGCCTACGTTCTAAGGCGTGGTCGCCACGCCCACGATACTTATTCAGCAAGAGA
Promoter_605	13365	88217	88416	-	P. Bidirectional	AGTTGCTTTGCTTACTTCAGTTCGTTTGGTAAACAAAAATAGATGATATATTTCCTTTAATAAACCAATTACCCATGAAAAAAACAAACAGATTTTTACCTCAAAACTTTTGCAAAAAAAAAACAAAAATAAAATTAATGCATGTTACCATAGCAACCGCACAACAACAAAGTAAAGATGGCAAGTAAAGGAGGTGATGT
Promoter_606	13369	71276	71475	-	P. Bidirectional	GACTCGGGAGGGTGAAGAACATTATCAGACACACGTACGGCACGCCAAGAACCTGATTCAGGGTTCCTGTCATGATTAACATTGTTTATAATGATGACTGAACGACAACACCACTTACTTGTATTTCAGTCCCGTGGCCCCTTCAAATTGAGACTGTACCACAGAAAGCATAAGAGTCCCATCTGGTTCTGTAGGCAATT
Promoter_607	13372	110138	110337	-	P. Bidirectional	TTTTGAAGGATCTTTCTCTTCTTTCATTACTGCTTTCTCATTGGTAGCCATTTTGAAATATTCAAATTTCAAATTTATCAAGTTACACCCACCAGCTCACGTGAATGCACGTGCAACTTCTACGCATGCGCAGTTGGAAAGGAATTTGCAGAAACAAGCCCCACCCAATGAGTCAGAGCTGATCATGTGATGCAAATTAA
Promoter_608	13372	172468	172667	-	P. Bidirectional	AAGTATATTTACCACGCCTATAGTATACGGGAAATATGATTGACTGAATACTTTCCGTGGATTTATTTCTCACTGCGCATGCGCAATAGAGTCCGCAAAGAGGTGAGGCTGCCTTGCCGAAGATTTGTACTCCCACGCATAATAATCCTATTACCTGTATAGGCGTGGTATACTAAATACCGACTGTTCAAGACGACCGG
Promoter_609	13373	153823	154022	-	P. Bidirectional	AATCAGCAGATACCAATCCCTCCATTCCTATGTGAGTGTTTATAATCTTTATTAATAACATGCTCCGCCCACCATTCTTTAGCTCCCCACGTGATTACACGTGGCTAAACTGCTCAAATAACTAACCGTAAAAGCAAGCATAGAAAGTGAATGCCAGTCAAAAACTGGTGCTATGACTGCTGTACGGAACCACCATATCT
Promoter_610	13373	195913	196112	-	P. Bidirectional	TGATCAGTTTGATCACAGCAATGCGCAATTATCTTTTTTTCGCGCCAGCTAGCTAGCGGTAAATTTTCACGTGATCTCTCTGACGTTGTATACGTATTTAATTTTCCTACTCAATCCCCCGCCCACCCGCGGCCCCAGCATGTCCCCCACGTGATCCCGGGGCCCATGTACGTGTGGGAGGGGAGGAACTGATGCTATCG
Promoter_611	13374	51023	51222	+	P. Bidirectional	ATCCAGGTTCAACAATACACACAGTGGATGCACCTTTAAATACCAGACAAACTATGTGAGGCTATTGTGGGTTGGCCTCTTACTATCATCTCTTTGTTTATATATTGCATGTAAACCCAGCCCATTACAAGCCCATTTACAAGCCCAGCCTAACAACGAGCCTAACAATGAAACGTTTCCTAGCCATTACGGGTTGTACT
Promoter_612	13375	138044	138243	-	P. Bidirectional	CAAGTGCGGCCAGTTGACATAGTCTTTGCCACTTCCGAAGAATCCTTGGAAATGGACAAGGAAGCAAGTGTGGACTACACATAGATACTGAGGCAGAGGTTTGATATAAATGGAGAGAAAAAGTGAGAGGACCATCATCACTCAGCCAAGCAAGCAAAACACCTAGTAACAACTCAACAAGTTTTAAATTTACAAAGACA
Promoter_613	13375	78092	78291	+	P. Bidirectional	CTCTGTACTGGATCAGGCTAGAGCAACGGATATGATCAGCAATGATACCTGTCAAGTCTGTACCAGTACTGATATCAGACTTGATTTATTAATTTTGGGTAACATTTCTGAATCAGGCCTGATTCAAACTTAATCTATTACGTGGGCGTGTACATATTCAATATAGCCACGCCCTCATACAACATTATTCATTAATTTGC
Promoter_614	13375	89194	89393	+	P. Bidirectional	ACCTGAGTTTAATGTATTTGAGCCTAAAGGCAGCATTTTTTAGAGCTAGCAATAGTAGAATGGACTCTTGCTTTCTTCTAGCTTCCATTTTATAATAATTTTCTTAATAACTATTAATAACTAGTGTGCCACTTTTAATAATTTTAATAACTAAAAAGGCGGGAAGTTAAATATGGAGGTTCTTTTTGAGAAACCCTTAC
Promoter_615	13375	113588	113787	+	P. Bidirectional	TCTTTTCTACCACAAAAGGACACAAAACTTAAATAAACAGTAAATATAAGCACACGCGTAAACAAAACATCGCGCATTCGTTAATTATCACTACGGAAGTGGCACTACTGCGCATGCGCAATAGGTTTTTAATTTATTCATTATTATTGATTATCTAATTATGGTTGAATGTTTTCTTTTTTAGGGAAAGGGAGAGAAAG
Promoter_616	13379	204028	204227	+	P. Bidirectional	ACACCTGTATTACTAGCTCTGCAGTGTCAATAATAGCGTCCGATAATACCTGGTTGCCGGAAATTGATAATTTACTCTAACTATGCTAGGACCAATAGAAGAGGTCATGTTAGCGAAAATTTAACTTTATCAATGCAAAATTGCTACTACAGGCTGCATGAAGCATCACAATTCTGAACCATCACTTGAATTCTATTTGT
Promoter_617	13380	41599	41798	-	P. Bidirectional	CATAGTGTTGCTATGCAACCCGAACTTCGATTGCACAATGTCACGTGACTGTAAACCGCCAGGTGTGCCGGGAAAACTATGTCTGTCGGTTCGAGTGAATATAATGCATGCATTATTAATGAGCTCAATCGCTTATCAATTAATTAATATGGGCGTGGTGTAGTCATGGTAATGAATAAACAGTGTATGTGGACACCCCC
Promoter_618	13380	107942	108141	-	P. Bidirectional	CGGAGGTGTTTATATGTTATACTGAAACTATTTATAACTCTTAATAAACCAGACAAGTTAATAAAATATTCTAATAACCACTTGTCCATGTGCTACCACGTGGTTTCACGCATGCGCAGTAACTGGGCGGGTCGGCTTCCAAAAAGGGAGGAGGATGATTAATTTTCAGCTCAAGTTCCAACACACAGTGCGTGTTTGTA
Promoter_619	13380	125602	125801	-	P. Bidirectional	AGATCATGACGAAGTAGATAATGCGAACTTTATAAAGGAAATGTACGCCGGTAATAAAAGCGTAGGCATGCATCTTAGATCACAATACCGTATAGGAACAACCAATTAGTCAAATGCCGCATTACCTCTAAAATAGGACGAATCAGGCCACAAAAATAATATTAAATTAACAATATACATTAGGCTATTAGCTCTTGTGC
Promoter_620	13380	183551	183750	-	P. Bidirectional	ATTTTTATTAATAACTAATTATAACTTATATGCGCATGCGCAGTAGCTGACTACTCATTCACTACTCGATACCATCGATACTGAGACTCAGACTACTTGGTATCGGTATCGATTCAAAAATTTCTGGTATCGCCCACCTCTACTGTCTCGTACACCTCCGTAAAGTAGTCAAAATGGCAGAAAAGTCACCAGAGCTGGAG
Promoter_621	13384	83273	83472	-	P. Bidirectional	AGCAAAGACCAGGCCTTATCGTGCAATTAAAAATGCTGATTCATATGAATACTTCATATGTATAGTCACATATGGTTCAATACTTGGTTTTCTGTGCATCATTCTTTATTTGCTAATTTTTATTTCTTTGGGATTTTTTATTTTAGGCCATTAGTTTTGTAACTTTTGTTGATTAAACTTGCTGACATAAAACTTGGTGT
Promoter_622	13384	102172	102371	-	P. Bidirectional	CAGCTTCAGTCGAGCTGACCAGGAGCAAAACCATACAAAGAAATGGGTACATTTTAAAACGAGCTACGCCCTGCAATGAGCCACGCCCATAATGATAATAGATCCGTGCATAAATTAAAAAGTCGAAACGATAGGCTAGCGGAGCATAGATAGTGTAACGGCTATATTCATGTTTGGTCTTCTTGTATTACTTTTATTCA
Promoter_623	13384	116142	116341	-	P. Bidirectional	CCCGCCAAAACTCAAGTGATTAATTAAAGCCCACGTGACCATTTCCGCTCAGGCTCGCGCTCGCGTGAGTTTTGACCGCGCCTTTGACCGCGCCTTTTCCCTAGTCACGTGATTGGAATGCACCCATTGACCAATAGGATTCCTCATAGCTGATGGCGTCAGTCCATTAATCCCACAAAAGAGTAAAGGATTGAGGGGGA
Promoter_624	13384	20990	21189	+	P. Bidirectional	GACGGAAGTGACCGGGCGGTAAACCACACCCACACCATGCACGGATTTATTCCTGAAAACTTTCCGTATTCTTACAATTAGCCACACCCATCAAGTATCACGAGAGTCCGCGGAGATTTAGCAAAACGTGTTTTAAAACCACGCCTCCTTCTCCATTTCTCACTCAGGCCTGAGAGCAGTGAGTTGTGATGGCCATAAAA
Promoter_625	13389	60253	60452	-	P. Bidirectional	TCGGCACTTCCTACGAGCAGTCCTCATGCAATTTAGTTTATGTCTCAAAGAGCTATTAAACCACCGAGGGAGGTAGGAGTGTCTCTTAGAAACAAATACCGTTGGGACAAACTTATCGATAGAGGTATAAATGGCAGACAATATCTCGTTTTATTAATGAGCCACACCCCTCTCCTCCTCTGCAAAAATCAAAATGGACA
Promoter_626	13389	75911	76110	-	P. Bidirectional	ACAATGCAACTAGTTCAGCTGGAATTCGTGATATCTTTTACAAAAAATATTATGATGGCTTTAACCCTGCTACTAGGACTCATATTACTTTGTACTGGGTTAGCAAGTAAGCCTCAAACATTTTTATAATTATGATTGATGTGTACATAGGTGGTATAGTGACTGGATTTCAATATACTAATGGAAGTGTGTGTGCTGGA
Promoter_627	13389	155308	155507	-	P. Bidirectional	GAGACGAACTTGAAGAGATCAATTGACAGTAGTACTCCATTTCTGTTATGAATAATAACAACTTAGTTAATTAATTTATCGACGGGTGACAAAATGAATGGGTGCATTATGTCACCCATCAATACTTCTCTCTCTTACAATATTCTCGTTCGCTCTCTTGTCTCTTAACAGTTTGATCCTAAAGGAGTCAAAGGTGACAA
Promoter_628	13389	86745	86944	+	P. Bidirectional	AACATGATGAAACTGGGTAATATCTATGTAATGACAGATAATGCAACATTTCACTCATTTAAATACCTATTAAAAACTCACTTAATTCTTTGTCACAAACATCAATAAATTCTGAACAAGAAGAACCCTGCTCCTGCTTCTGCATGGCCACACTTCGGTAAAAAATTAATACTAAAAATGAAGGAGGAGCTAGATAAATA
Promoter_629	13390	72109	72308	+	P. Bidirectional	GATCGGAGTGACCATCCAGGGACCCTTTGGTAGACATCAGATTGGCAATTCAAACCTACGGAAGCCGAAAACAACATTCTCGTTCACGTTCTTGTTCGTGATCATGATGATCAAAATTGATCATTATCTTCTGGGCGTGACTGAAATGAAGTGGGTGGGTGGGGGTGTGGCTACACTTTAATTGATTTTAATTATTTATG
Promoter_630	13392	220733	220932	-	P. Bidirectional	TGTATCTCTGATGGTAATCATTGGACTGTGTTAGATATAATTAGAAAGTTTCATAACAATGCGTTTCCTTATACTGATAGTTTTTACAATACTGGCTAAGCATTAAAAGATTGTACAAGAGAGCATAAAATTAATATTGTTCCGACAGCTTTTTGTCATGCCTATTTGTAAAACTATCTTTAATATCAATACACATGTAC
Promoter_631	13392	145223	145422	+	P. Bidirectional	TATCAGAAAATAATGTCATAGCCACGGACTGAAGCAAGCTTTTAAAAGGAGGAGGAGAGGGAGGGAGAAAGGCAAGGAAAGAAAGATGCCAATAAAGTAGGCGTGGCTGGTTAGTGATAAAGTTATAAAAAGGTTTGGTTTTTTATTGTTTTTGGGTGTGGCTGGACAACCAATCTCTCTTTCATATGCATGTAGCCCCC
Promoter_632	13394	13520	13719	-	P. Bidirectional	TGACATTCTTCTTAGTCTTAAACGTCTTTATGAGTACAAGAGAACCTCAGAGAGGAGAAGATGCAAAGCAAATGCCTAGCTAAGGTAAATTACTAATTAATTTTTTGTTTATTATGAGTCATTATTACGTCATTCCTCAGCTTACTATTTATTTTAACCCTTTTCTCACTCAACACGTGTTATTGTGTTGACAAGTGAGT
Promoter_633	13394	53456	53655	-	P. Bidirectional	TACGAGAAATGATGATACGACTGATGAATGAATGTGTATGTTGACACAACATTTTTGAGACTTGAAGGTAAAATTAATTTTATTTGTAGCTCAGAATGTTTCTTATAATTAAAAATAGATCTAATACGGCTGGATCGTAGTAATTGCAGCTCGAATTGGAGTAAACTAATTTGTAGGTTTCAGTCATTATCATAGGATTA
Promoter_634	13394	145236	145435	-	P. Bidirectional	TACTGACACTCACAGAAACTTCTTTTTTCGAAAGCTTGAGCTTCCTCATGCCACCATGTAGAGAAATCGCCACGTGTTACCTCGTGTCTTGTCCGTGATCTTCGTATACTTTTTGTTGGTTATCTCCGTAAATTATGAAGCAAACCAGTGAAACCACGCCCTTCTAGTTTACATTACGTTGGTGAATGGTGGATGCTGCT
Promoter_635	13394	97987	98186	+	P. Bidirectional	GTGTTTATAAATAGTTGGCAGGCTTGTATTATGTCAAGGGACATGATGCATTACATGTACATTTTACATTTGCATTGAATATTGCATCATGCATATCCGGGGACAGAGATTCCGTATTCAATTCAATCAGATTCCGTATACTTTTGATGGGTGTGGTCACATCACTTTTATTTTTTATTTTTGCAAATAATGGCGTTTTA
Promoter_636	13395	56559	56758	-	P. Bidirectional	ATCATTCTGATAACAAATTAATTATCTACAAAAGTTTATAATGAACAAAACCACAAAACCCAGCAGTTTCCGCTATAATTAATATCTCAGCTCCTCACATCACGTGATTGGTATCTAGATCTACATGCAGCGCACGTGTTCATACTGCGCATGCTCGCTAGGCAGTCATCGCACGTGATTCCTCGAGGGCATGGGCACTC
Promoter_637	13395	210554	210753	+	P. Bidirectional	TCTGTTGTATGCAATACACAATTGTTTGACCTGGAGACACATTGGATATATTGCACATATTGGATTCATATTTTGTGGATTGCATGCATTCATAAATTATAGGCTGCAAATTCATAGTCTAAAAGCATGATCATGCTTTCATATTTTGGCGGCATAATTTGAAATTTCAATTTTAATAACAAGGGCGTGTGCTGAAAAAT
Promoter_638	13398	175946	176145	-	P. Bidirectional	TGGTCGCCATCTTGTTGAAAAGCAAGAGCAGCCCCACCTACCAAGAAAAATCGCTTCTTTTCCGGATTTTCCCGTTTTCCTGTGCCATTGCTCCGCCTATAATTCGAATAATTGGAACAATAAATTGAAATAAATACTTGTTTACGGTACATTTCACAGGCACGTGGGGCAGTAGCCAAAAGGAGGCAGTTCTTCTCTGT
Promoter_639	13398	32864	33063	+	P. Bidirectional	AGCTTGACAGTTTGAGATTTGAGACTTGAGAGTTTACACAGATCACGTGATCAACAGGGCCACGCCTATGCACAGGCCCCACCTACTAATTAATTAATTAATCTGGAGCTCCTCCTAGCAATAGTTAATGGAGCTCCTCCTTCTCCTCCTCCCCTCGTGTTCTGGGTAGACCCTTAGCACAAAGTGGAAGTGCGACGGCT
Promoter_640	13398	120142	120341	+	P. Bidirectional	ACGAGCTAATCACGTGACAAAGTAAATTTAGAACTCTGGCCGTCTAGCATTCTTCCTTAACATTATGGGCCATTTATTTCTTTATAAAAGTTCTCTCCCCTTGCCATACTCCTGGAGATGTCTTTAGACAGTACAAAGTATGTACACTAATTGCTATTCTTTGAAACCCGCCATTTTTCTTTGACCACTCCCATTTTTGT
Promoter_641	13399	83087	83286	-	P. Bidirectional	AAAGCAAAGAATAAGTAGACACTAAGCCATTGTACTTCCATAATCTGCTTAGATATGCTCACTGCAGCTCCTCCCCCGCATCCGGGAAAATTGAGTGGGATGGGGAGTGTCAAGATGCAGGAATGCAGTATTATTCGATAGATTTGCTTTATGAGAAGAGAACATAGCTTCTTGCTTCTTTGAGAAAAATGTTTTTCTGG
Promoter_642	13399	152297	152496	-	P. Bidirectional	GACAGCAGCTGCTACTGTGCTGCTGCAATTTAATTAATTGTTGTAATAATTAAATTGATTGACTTAGCATAATGAATAATTAATGAGAAGTGTTATCATAATTATGCTTGAAAGCTTCCTGACAGTTTCCTGGGACTGCTACTTATAGTCAAGTCATAAAAAAATAGCTACAAATCTACTGCACTTTGTATCAATCACTG
Promoter_643	13399	214000	214199	-	P. Bidirectional	CAGTTGTTAACTTGTTATTAGCTAGACACACCTCCAACCACACTCACACACCCACTCCACCCAGCATGTCCGGACGTGTACAAAACTCACGAGGTGCGCATACAGGTTATTATATAAGGCGTGACTTCTGGTTATTATATCAATTTTGCAATTTGCAGTTCTCTTGTTAAAACTCGCACACAATCCCTTCCTGTTGTAGA
Promoter_644	13399	221960	222159	-	P. Bidirectional	TTACAAATTCTGCTACTAATGCAGCACTAATGGTCCTTTTAAAATGTAATTTGCGACCGCATCACAGCCACGCCTACTGATAATTTGCAGATAACGAGCCCGGCCCACAATGGCGGAGGATTTGGAGGTGAAGGCGAGAGAGCTCCAATCTCTCCTGGGGCGTTGTTCTGGCCTCCTCAAAGGGACTGGAAGGATGGATG
Promoter_645	13401	17390	17589	-	P. Bidirectional	CCAAATGAATAGGATTTTACTACAAGTTCGTGAAGAACCTCAATAAGGCGCCATTTACAAACTAGTAGTGCCGTGTATCTTCGGATCTCTCCGGATACAATTTTAAATGGGTGTGGTTAAAGTTATTAAATGCTGAAAATGAGCGCCAATTTTCGTTGCCCGTAATTCAAAAGTTTTCGATAGTCTGCGGAATTGGTTAA
Promoter_646	13401	48133	48332	-	P. Bidirectional	TATACTACTAAAAGGACTCCATTTACCACTTTTGGAGGCAAATTATAATATTGCAAGCAAGTACTAAGTAGGAGCCAGCAAAATTTCAATATTATATAGGGATCATCCGAATAATTACAGTAGAAATATTTTCATCCGGTCAATAAGAATTTCAATATTACGGAGTGGAACTCGTTAAATTAGACAAACCCACGTGCTCT
Promoter_647	13401	169962	170161	-	P. Bidirectional	GAAATCCGAGAAGATTAGAAAACTAAAGAAAAGACAGAAAGCCTTGTTTTTTTAATCATGGATTAAGACTTTGTTAGTGTACGGGGATGCACAAATTCATTATAGCGATTTGATTATGGGTGTGGCTGGATCCGGCCTTATACTAAAAATATCCTGAAAACAGCAGGCGTGGAAATTTTGTTAACAAGAGAAGCGAAAAG
Promoter_648	13401	225638	225837	-	P. Bidirectional	TACAAATAATATTCTATGGAGAGGCGGACGAAAATGCCTGACATGGCTGGAAAGAATGGTCTCTAGTAAAGTCCCGCAAGCTATTTCACCTGTACTTGGGCTCTTATAATATACGCACATGTTTATATTTTTCTTTGATACAAAAATAAAATGTGTTAGCTGTGTAATAACAGGTGTTTAAAGCAAGTGCGCTCCCCGTG
Promoter_649	13401	121116	121315	+	P. Bidirectional	ATTGAAATCCTGAGCTGGAGACACTACAGCAAACACAAGTTGATCCATTTTCCACTTGAAGTTGGATTTTTAAAGTTTCATAGTTTACGCGCTGCTATGGAAAACATGGCAGTGCGTGGGTGGTACAGTGCCGTTAATAATCTAATTACGAGAGTAATTGGAAATAAAAAGTAATTTTGAACATTGGGAAAATGACGACT
Promoter_650	13402	62793	62992	-	P. Bidirectional	CATAAATTTTGCAGTGAGTGTGTGTTTGTAGAGCATCTATGATGCCAAACACAATCAATACATTCGCGTACTTGCGTAGCTGTACGTACGTGCAAAAAAACCCACACCCATGTCATCACTGCCCCGCCCTAGTCTCGCGGCGAGACTAGCCCCGCCCGTGCGCCACTCCTAGAATCATGGCTGCTCCAGAAAAAGTTGTT
Promoter_651	13402	144199	144398	+	P. Bidirectional	TATACTGATTACTGTAGTACATAGGCGTAGCCACGGGTGGGCCATACAGGGCCATGGCCCTGCCTAAAATTCACCCGATACGTACAGGAAATAACGTCATAATAATATTGTAAGACCTATTGAAATATTCGTGAAATATAGTTGTACAACTGCTCGTGAGTGCTTCATGAGGTACATGTAGCAAGTAGGCAAACTAGTAT
Promoter_652	13402	166165	166364	+	P. Bidirectional	CTAACCAATTAATTCAATTTTATTTGGAATTTCTAGGAAATCATGCATAAGCCTCATTTCCAGGAACTGTTTGTCATTGGTTGACTCTGCCAGGGTTTACAATTCTTGGAAGTATGTATATAGTCTAGTCTAGTCAGCAGTGCATGACGGCTTGTAAAAGAATTTACATGAATATAATATATGCACTAGCTAGCCCATAG
Promoter_653	13405	61312	61511	+	P. Bidirectional	GTCTTCCTCTTTAACTCAGTCCCTGGTCGATGTGATGGCCTCCTCTGGACGGGATGGTCTGCTTCTGTTGGTCCGTGACACCTTTTTATACATACCGGAAATTTATCAGTCCTAATTATTCGTAAGAAATAATTTCATTACAGTTCACGACTAGACACACCCCCTAACTCCTTCAAAATGGCCGATAAGAATGAGAAGGC
Promoter_654	13406	101432	101631	-	P. Bidirectional	TGCTTTCTCTGTAGAAATCTGAAAATCTCCTCGAAGTGTAAAGTGCAAACTGTCTGCATCAACGCTAGTTTTTATATCCGACTCTAGATGGGTGTGGTTTCAAAGAAAAATCTATATAACCGCGGGTGTGAGCTGTTTTTGTTCTTGTAGCAAAAGTCTGTAAAGTGAACTGTGCGCTATTATGGAAGACACTCAATCTA
Promoter_655	13409	78172	78371	-	P. Bidirectional	GCTCTACTTTTAAAATATAACATGTAAACTATAACTACCCTATGATGGACATAACCTTTGCTTTTAACTATGCAATTTGAGCTGGCTCACTTTTCTGATTGGAATCAGGATAAAAGCCCATAAAAACAACTTAATGTTTTTAGTTGTGACTGGTTAATAATTTTCAATATTAATTAATCCATTATATTTTAATACTAAAA
Promoter_656	13409	200603	200802	-	P. Bidirectional	CTCGGCCATTGGTATCTTCACAGAGCTAGAAGAACTTAGGAAGAAATTAAGTCATAGATTTTAAAGTGCAACCATATCTCGCCATAATTATATCTGCAATGAACAAACCACGCCCTCACAATTGACCACACCCAATCGCAGATGAGCAAGGCATCAGCAAGGACAGTAAATTGAGTGCAGGACATAAAAATAATAAATTA
Promoter_657	13409	20449	20648	+	P. Bidirectional	TTCTCTTTTTTTTCTATTTCTTATTGGAGAACAATTGTAGAATATACAAGTACAACTGCGTTTGAAGTGGAACCCAGCCCCACCCTCAGTTTTGCTCGTGCGTGGGCGGTGAATATGAAGCTCCACCCAGTACTTACAAAGCCACACCCTTCCACACGTGCGACCATGTTCAGCCGTTTGAGAGTTTTTAACGGTAGAAC
Promoter_658	13411	90550	90749	+	P. Bidirectional	TAGCAAAGAATGGAGGAATGAAGCTCAATATATAGTGAATACAACTCACTTTTAATAGCAGAAGAAGCACAACCAAAAATAAATAAAATAAATAAATAAATGAAGCCAACTGGCTGCTCTTCTCTCTAACTTTTGTTTGGCAGAGACGCTGTTACCATGGACACCACTATGAATATCAATGAGTTTACCTACTGCGCATG
Promoter_659	13412	171330	171529	+	P. Bidirectional	CGTAAACTTTTCTCTTGCCCTGAGTAGCCATTTTCAACCTCAGCAACTTTAAATTAATTAGTTATAGGCGTGGCTCAAACAGAAATTTTTATTGGGGGCCCTCCTCGGGGGATTTTTTGGAAAGGGGTCTGGCAAATACCAGCCCCACCCATTCTAGTTATGCAACCTTACGGTATTAAATGCCAAAAGGTAGAAGAAAA
Promoter_660	13413	238777	238976	-	P. Bidirectional	AATAATAATAATAAATAACAACAATAACATTAACAACAATAACATTAACAACAATAGTCAGTTACGTGATTCAATTTCAATGCAATGGGCCCGGCTACTTCAATATATGGCCTGTGCTTATTTCGGCTTCTTTTTCTTCTCTTTGCCCTAGCCCTAGTCATAATTTGTACCTCCCATGATACCGTATACAATTACAGAGC
Promoter_661	13414	96265	96464	-	P. Bidirectional	ATGTAAACAGAGTTGCCAATGGAAACACAGTACCCGGGAAAGAAACTGATTGGATGAACCACATGGAAACCAGCAGCTGTTTTGACAACGACACACCTCCAGCAGGATATGACGTCACATAATAATCATGACGTCACGTAACTCCCTCGCTTGACCACGCCCATCGACTCAGCAAAAGCAGCATATCCTGTGTAATTGTA
Promoter_662	13414	187964	188163	-	P. Bidirectional	TGTTTGTATATACAATATATGTGTTTGTATATCTATGCTAGCAGTAGTAACATAGGTCTCAAGACCGAGAGCTCAAGACCTCGAAAACTCTCTCACGGAGTTGAGCCACGTGTTTTCCGTATTCTTTAAGACACGGGATAACCCAGCCCCACCCACCTGGAGTATTCAGCTCCGCCCCGCCAGCTACTTTGTAGTTTAGA
Promoter_663	13414	207328	207527	-	P. Bidirectional	TATCATCATAATCCTGCAGCTCATTCACTTCGTAGAGGTTATCCATTATTGCAGTTGCACCCTTTCTTTCTGTCGTTGCTGCAGTAACTGTTGTGCCAAGTAAGGCTAAGCTCTCCAGCCATGAATGCTTTTAGGTGAAGCTGAGGGGGCGGTGACTGGTGGGCGTGGTCTTATCAGAAAATACAAAATCACAGATGTCT
Promoter_664	13414	221104	221303	-	P. Bidirectional	TTTCATAAAAAATTGAAATTATAATTGCAATAACTGTTATTAACTATTAATTAACCATAGAATAACTATTAATTATGGTGATGTCACACTTCCGGTCAGAATTTTTGGTCGGGCATTGCCCCTAAATGCCCGACCCTGCAGCCGCCTATGCATTGGTGGTGGCTTAATGGTATGGCTTTCTGGGCTTGCATATAATAATT
Promoter_665	13414	13419	13618	+	P. Bidirectional	CTGCAAATGAATCCACCCACTTGTAGATCACACACAGAGAGTGATAGAGCAGTAAAGTGAAGTCATTGTCATGTGCATACTCTCACTGCAGCAGATTATGAATAACTTCACTAATAACTATTAATAACTATCCACACCCATATCGAGGGTGTGTCCCTCAAAGAGGGCGGGGTCAAGAAGTGAAATCCTTGTTCTGCTGA
Promoter_666	13414	85289	85488	+	P. Bidirectional	CATCTCTTTTAGCTTGTGTTCTCCTCCCGACAAGAAGAAACGGCCAGTTTGCCGTTTTTGTTTTTCCACCACGCCCAGTGTTAGATTTGCCCGTCAAAAATAAGGCAAGGCCACCCAGTTCAATTTTACAGAATCATAAAAGAGGGTGGGGCTGATTGAAGGTGTGGCCAAAATAATGGTGGAACGGAATGTCAGAGGTA
Promoter_667	13414	123688	123887	+	P. Bidirectional	TGGCCATTAGAAGAGGATAATCTATTGATATACAGCGTACAAGACAAGCTGGGTTAGGAGGAGCACATGTACACTGGTCGTGTTAGGTGCCTGGGCCCGGCCGAGAGAGGCCTCGGGGGTGTTGATGATAATTCGATTCATTCATTCACAGGTGGCACATTGAAACACTTTTAGACTCTCTCTCATCACTCTAGCTCTGC
Promoter_668	13416	36347	36546	+	P. Bidirectional	TTTGGTCAAATTCGCTCCAGAATTCTTAATACAGGTTTGTTTTTATGTCGTCCCGTTTGCTCTCCATTGAAAGTTGCCAACCAAAATGGCGGCCGGAATTTATTTCATTGTAAACCACGCCTTACAACCGTAATAGTCTTCTTACGCAAGCAATTCTCTTTAACTCTGCAGATCTGGGTGGTCTATTAGCTAGATTTATG
Promoter_669	13416	160251	160450	+	P. Bidirectional	GAAACAAAATCTCCATCTTCTTCCATGCTTGTTCCCGCGCAAAATTGCTACGCATGCGCAAAACCTCCCCCGTGCAATCAATTTTTACGGAAATGAACAAAGAATTTACTAAAATCATTTTCCGTTTATTTTTCGTTTCATTTTCAGGATATGCATAGATAATAGAGTACTCTTTAATATCTATGGGATATGTGATTCAG
Promoter_670	13418	136382	136581	+	P. Bidirectional	ACCTAGTATAAAATTAACCTCGAATACCTAAAAATTGATGTCCTGAATCAACACCTACACTTCAATGTCTAAAGTCTTACCCGAACTACCCGAATCAACTAATTATTAGAATCAACTAATTATTAGAATCAGCTAATTGGACTAGTATGTACATGTACATGTATGTGTATCGCTGTTTTATAGTCAAATGAAGAGAGAAT
Promoter_671	13418	146656	146855	+	P. Bidirectional	AGCGCCATAGATATAATATTTTTTAAAATTTTCAAGATTTGCTTAAAAATAATTGTGCCCGCGCCCTAAATTGAAATCACGTGACGCGACCATAACTAACGCCCCACCCACCCACAAACTATCGATCAAGTAATGACGTCAAGTATCAAAACCACGCCTAAGTTGCGTAACAAAATGGCGGGAGTCAGTCTTTGAATTTT
Promoter_672	13420	49241	49440	-	P. Bidirectional	TTGGATTCATATATTTTATTATATAGTGTTGAATGTTCATGCTGGCATGGTCACCAATAGAGAGTCCTCACAACAGAGCTGATATCATTATATTACGATAGTATCATCAGCTCTCTTGTGTATTGGTGTGTATCCTATAGAGCAGCAGCATTATTATCAGTTGCAGGAGATAATTATAACAGAATCACTTATTTTTTATA
Promoter_673	13420	193958	194157	-	P. Bidirectional	GTCTTCTTGTCTATATGTAGGTACACACGAGGCGCATTAAAGTCTATAGTGGTGTGTACATACTAATATTCAATTATAACTGCAGCTGTGCAGCAGAGGAGGGTGGGGCTCCTTCTAATTGCAGCAAAATTGATTATTAAAGCTCCAAGATGGCGGGACCTCAGTGAATTAATATTTTAATGACATTTCCAGCCTTCGCG
Promoter_674	13420	232957	233156	+	P. Bidirectional	CAAAGTAATAATAATAATAAATAATAACTTTACCAAGACAAAGTCAACAAATAAAAGGAAAAAAAATAGAAAAGATGTCTCTGAAGGACTCAGTGACCGAGTCAAAGCAGGGATATAATATACTAACGTAACCATGCTTTTTTATTATATCATGTCCAGAAATTGGAATGGAACTTCCGGTCGTTAAAATTTAATGATAT
Promoter_675	13421	79241	79440	-	P. Bidirectional	TAGCTGCTTTAAATGACATTTTAACTGCGGCAGAGGGATGGTAGACTAATCTCAGGAATCCTCATTTGGAATTCCAAGCCAATCCCCCTTATAATTTTTGTATTAATTCTAGTGAATTAGTGAGAATTAGATCTACCAGCCACTCCCTCTTGCAAAGATGGCTCTCGTTTTCTTGCTCCTCTTTTTGTTTTCTCTTTGTC
Promoter_676	13421	54612	54811	+	P. Bidirectional	GTTAGATAACGAAGGAGAGAAACATCAAGTCTTCCCATGTTATGTTTCTTTGTTCACCAAGAGCTACTACACGTGGGACAGCCACGCCTATTGTAATTATTAGTAATCCAAATTCTTCTGCAAATCATTATGTTTTTGAAACATTTTTAAAAGTGCTATTCTCTTGCAAGGTAATGTTAGCAACTGCAGAAACAAAAATT
Promoter_677	13423	68177	68376	-	P. Bidirectional	TCCTTGTTTGCTTTGTACTTGACTACGATCTCATCTTCGTCCATAATTTTTATAGCGGTTTGGCGGTAGGAGGGGCTTAGATTGAGCCACGCCTACAAAGGGCAGAGCTAGCTAGCTAAGCTAGCTAGCTAAGCTAGCTAGCTAAGCTAGCTGCACACACAAAGATAAGGCCAGCATGGCAGTAAGAGCAAGACCTCTTC
Promoter_678	13423	107238	107437	+	P. Bidirectional	TCTTTCTGTTCAAAGGTGAGGTAGCCATGCCTACCTGCACACTCCCGCGTAATTTTTCCCGCCAATCGATAGAAAATGTGACGTCCCAATAATTAGGAACATTACGGTATTTTACTCTATGAATAAATAATTTAATTAAGAATTTATGAATATTAATGAGGCTACAAAAAATGGCTCAAAGGAAATGGTTGGAGCTATGT
Promoter_679	13424	203252	203451	-	P. Bidirectional	GAATAATTTGTGCTACACAATTCCATTAGCCATATAAAGCATTCTATTTAGCATGCAATGAAAATGAATTGAGCTTGCTAATTGTTGCTATTCATATTTTTGTAGGTGTGTTTAAAGTAATGAATATCATCACAGCAGTAGCCACACCCTGCAATAAAAGGGTGTAGATGTTCAATCTGCAGAGCGATCACGCATAGCAG
Promoter_680	13424	241483	241682	-	P. Bidirectional	GTACTTGATATATGCTATCTAGTTTCATATTTATGATATTCATGGCTGGTCTGCTGGATAAAGCCTCCCCTCCTTATAAGCTCTACAACAATGGTATTCATGTACCGTTGAGGATTGCAACAGCAACGCACTGATATCTCGTAGATCCACCTTTAAATCTTGCAAAAGTTTGACCTCGCCCTACGGCTAGAAGAAAGGCG
Promoter_681	13424	18054	18253	+	P. Bidirectional	CAGCAGAGACTTCAAGAAAAGCATTTTTAAAATGCTCTTCAATGAAAAATGCTTTTAATGAAGAATGAAAGAATCCACTGAATGAAAGAGGAAACTGAGGAACAGCAACAGCACAAATTTCATTATAGTATAGAGGTGTGGCTGGCTAAGTTTGTGCGTGGGCGTTAAAGTAATGTTTGTGACATCATTAAGTAGAATTG
Promoter_682	13426	236301	236500	-	P. Bidirectional	GGTCTATACACCTATTATGTTACACCTGTATTAGGTGTACCTGTACACCTAATACACAGGTCTGTGTATTATATTTATGCTGTATCTACAGTATCTATGTTATAACACAGCTACAAATTAGTTGCTTACCTGCTGTTTATTCAACAGGAAGTGAATTATTACATGCTCATTCCAATAGTTAACAATCTGTAGTAAAGAAA
Promoter_683	13427	25847	26046	-	P. Bidirectional	CTCCGGCACCAAATGCGAGACCAAACGACACCAAACTCACCCTGTACTGCAATAACTGCAGTATTTACTTGTGGGCAGCCACTCCTCCAATAATTATAGCAACAATACGGGTGTGGCTATGACGTCATAGGGTGGTACTAAATTAAATTGGTTGCTAGGATACAGTACAATTATACAATAATGGCTGGTGCTAGTGAAGA
Promoter_684	13427	94000	94199	-	P. Bidirectional	AGGACCAATTGAAGCAGAGATTAAGAGGAAACTTAAAAATGAACTACCCAATCTTAATCTTCCAGCAATTATGGGTGTGGTTAACATTGCATAATTAATTAGTAGGTGTGGTTTGTTCTGCTATGCAATGAGCCACTCCCCCGCATGTATCATTGCAAGGCAGAGTGTCCACTGCGGGTACAAGTTCTTCTCTTCTTTGG
Promoter_685	13427	252271	252470	-	P. Bidirectional	TGATCTAAAACAGGACAGAAAAGACGGAGACATGATAAAATGAACTAAAATAGTTGCTGATCTAAATACTTACACATTAGGACAATGGGCGGGGACATAGCTTCAACACAACCACGCCTATTAGTTATGAATCTACTGGTGGGTGTGGTTACTCCGCCCTATATAAACGTGATAGGATGATTGTTATCCGCTTTGTTGGG
Promoter_686	13427	66339	66538	+	P. Bidirectional	GGCCAGCTACCGGATCAAACTCACTGAAGAATATGCACTTGACAGCCATTTTATTTTAGCCACACCCAAAACCACACCTGTTTTTATCAAAATAAAAATTGATTGATAATCATGTTCAAAATTTTGGGGTAGTCTAAAAATTTTGACAGCAACTAGACAGACACGCCTACAACAAAATGGAGTTGAATGATAGACTGTCT
Promoter_687	13427	185991	186190	+	P. Bidirectional	TCCTCCTTTAGACTGAGGCGGGACTAGACCAGGAGCAACACTCATGTTTCTTGAAAAACTCTCCCAATTGCTTCGAGCCATCAACCAATCATTGTTCCGATTGAGGGGCGGGGCTGGTAAAGTAGGCGTGGCTCAATCAATTAACCACGCCTATTTAAAATGGCGTCCGTTCAAGATCTCATGAAACAGAAGGAAGAAAT
Promoter_688	13429	161976	162175	-	P. Bidirectional	ATCACTAGTCATGTCAAGAGTATAAATAATAGGGTCATGTCCATACAAAATTTTGATAAATTAATTCACACAAAACGCCCACGCAAACAAATTATAACTACTCCAAATAACTTTTAATAACTAGACTTAACTTTTAATAAGTAGCCCCACCTAGCAACCGCAGTTACAGACAGTTCTTGCAAATGCCTGGTAAAAAGAAG
Promoter_689	13429	13379	13578	+	P. Bidirectional	CACCCCTGTATTCCCCGCGAAATTTCTCCGTAAAACTAACAATTTACTCCGGATATTAACTCAACTCGTATCGATCCTGAATATTTTCCGGAAATCACGTGGGTGCTTATTGTAGGCGTGACTTTAAAATGCAATTATAATTTTTAACCTTTCCTGAACAAGAAGCTTTTCCTTCCCACAAAGCTAGCTTGCTATCTATG
Promoter_690	13429	106650	106849	+	P. Bidirectional	CCAACAAGTACTTGGAGGAATTTGTAGCTCAATGTCCCCGGATTACCACAATAAACCAATTGATCCAGACCCCAAGGGGGCACCCCTGCCCTTCTGTTTGTGTCAAAGGTCTGGTTATGAAATTAGTAACTAAAAAATCATCTTTCATGTACATAACTGATGATAAATCAACTGAGCTTCCTTCAGGGTGCATGATAAAA
Promoter_691	13429	242285	242484	+	P. Bidirectional	TTATGCACAGAAATGTGCATTATCTATGGCATTATGCATGGATCAATACATCAAGTTGCAAATTAGATATACATTTAGGGTATTTGTGAGGGTGTGTCACAGGTAAGCAAATCATGTGACCAAAAATAATTAAGAAAACAAACATCTCGTGATCTGAAGAAAGCTAAGAATATATAAAGTCCGACGATAAAGTCTGAAAG
Promoter_692	13433	90083	90282	+	P. Bidirectional	AGAAGAGTTTTAAAGTACTATATCTGCCTTTATCTGGAAGTACTAAAAATGGCGCACGTGGGGAGGAGCTGTGTCGATGCAGATTTAAAAATTTTCAAACACAAACAATTAGGTCTTATACGGTATTGCCCAAGCAACTCTCGAGCCACGCCTATCTCCAACAGCCATCTTGAGCCCCGCCCAACCATTTTAGGTGGTAT
Promoter_693	13434	207908	208107	-	P. Bidirectional	AGAGCCAGTCCAATCCCCACTACTATATACACTTTAGCTCGAGACATTTTAAATGGAATGTGCTCGAGACAGTCGAGAGATTAAAAGGAGGCCATAATAAAACACCGGGAGTATCACGTGATGTTAAGGGGAGTGCTTAAGCTCACGTGATTTATTGACCACACCCTGTACGTCATAACTCGTTGCTAGGTGAGTCACGT
Promoter_694	13435	146166	146365	+	P. Bidirectional	CCTCTAATATTACATTGCTGTCATGTGATAGCCACGTGATCTATGCGGGTTATTAGAATAGAAGGTCTACGGTATTTACCAGAAGTGTATCACGTGATAATTTAAATTTTTTTATTTGTACTCACGTGATGTATTTTTTAAATTAAAACTTTACGGTACTTTAGAGGGTGTGGCTCAACAGAAAATTTAATTTGCTTGTA
Promoter_695	13436	14362	14561	-	P. Bidirectional	AACTAATTTCCGTATACTATAATTACATAATTACCTGCAGACCACGCCTACCTCATGTAATTAATATTCATTGATGCATCCTTTCATCTTGCTGCAATTGCAATTATGTAGCTTACGCAAATGCGCCCAGTCCAGTTATTTACAATAGAATTTGCTGACTCGGTCACTGCTTCGAAGAAGAAATTCATCACTGATGGCTC
Promoter_696	13436	268394	268593	-	P. Bidirectional	TGAGGACTACCCAATGATACCAGTACTAGAATAACAAGCACTATATTTATCATGTTTTAGGGATCCTTTTTAATCGAGTGCCGCCATTTTGTAGGCCGTTCACATTCATTATTATTAAACTTCAGACTATTATGGCCGTATCTATGAATTCTATAAAATTGCCTGTTCGACCTATGATTCAATGTAAGTGTGATTATTCA
Promoter_697	13436	93481	93680	+	P. Bidirectional	TCCTAACAATCAAACACAATGAGACTTAATAGAAATTCATACCTTTTATCTTATCAAGGATCACAGTATTGGGATAATTGAGTAAAACTGTACATGCCTAAAAAATTTACATGCCACTTCAATTTAGGCACACCCCCAAAAACTTTAACCCTTTCCAACTTGGTAAATGAGTTTTGGCGGGCAATGGCGGCAATTTCGAT
Promoter_698	13437	96534	96733	-	P. Bidirectional	TTTCATTTCTCTAGAATTTCTTTGAGAAGAGGAGCTGCCCAGATTTTCTCACTAATCCAACTTTACTTGTAAAAGATGGGACAGTGACACCAAAAATATTCGAACTCCGGATACGTGAACCACGTGTATAACCATCATCACGTGATCACAATCCCCACCCCTAAAATGGCGGCAGATTTGAATGCATCGGAGCAGAATCA
Promoter_699	13437	148303	148502	-	P. Bidirectional	TGAACAACCAAATTGCCAATTTCTGCTCCAGAGTAAAATTGGCAAAAATTGGTCTGTACTTGTGTAGGCGGGACTGACATGCATGTGCACGTGTGTGTGCGCGCATGCGCAGAAGAATAGCACTAACCTAACGCTTGTCACTTTATCAAGTGACAACAAGAGTCAATTAAGAAGATCCTCATTCCTCTCCCTCCTTCATC
Promoter_700	13437	45679	45878	+	P. Bidirectional	AGGGAGATGCTCCACAAAAACACAATAGCACTTATGATAGTTAAAGTAAAACCACTTAAAGTTTATTATTATTATTATGTTCCAGACCCAGAGGGACAACGAGAAGAGAGGATCACGTGAGCCTCAATTGTGGTTACCGGACTGTACAGCTGTGGTGGATAGCTCAGGCAACCTTTGCAAGCAGAAACGCTCTCTCTCCC
Promoter_701	13437	88190	88389	+	P. Bidirectional	TTATTTCTTATTGATCGTAAAATTTGTAATTTTTGGAGGCGTGAAGCAACAGACGTGCGCGCGCCAAGAAGTCAGAAAAATTAGCAAATCTCGAACAAAATAGAGCAGAGAGTTCCATCAGTTTTACAATTATGAATAGATCTAGATCTAAATCTGAATCCATTGTCTGGAATCTATTTGTAAAACATGCTGCAGGAAAA
Promoter_702	13438	199208	199407	-	P. Bidirectional	TATAGTGGCGAGTAAGTAGTCCTTCCTGGCGTCACCAGACATCTTTAAAATGCTATCCTACAAAAAAGAAAGAAAGAATCCTTCTATTTATCAGTTGTAGTGGTCATAGCAACTACAAATGAAATGGGGCGTGTCTGTTTACTCTGACCACGCCCATACAACAGACCCGCCCCTAAACAATGGCTACCGACTTGGAACTG
Promoter_703	13438	227839	228038	+	P. Bidirectional	CAACTGCAAGGTTATAGATAAGAAAAAGGAGGGAGTAACTATTGCATATGGTGACCTGTTGCAATCAGTAATATTATAGCTATGAATAATTAATTGATCAGAACCATTATTAATAAAGGCTATCACGAATAATTAATTTAGCTTAAGCCCTAGTTTTCGGAAAAATTCACCGTATAACACTCCGTATTTATAATTATTGT
Promoter_704	13441	170725	170924	-	P. Bidirectional	TTCAGCTTTACTCTTGATGTAAAATTTTTGTAAGGGTCATTACAGACCCTCCAGTGTAATTTGTAAATTTAACTTTAGTTTTTTGGTTTTTACAAAATTCACCCATTGGCACCCCACCTACTTAAGCCACACCTAAGCCTCGCCTAAAGTAGAAGGGCGTTAACAGTGCTTTGTATAGAAAGCAATGAGCTGAGCTATTC
Promoter_705	13441	254587	254786	-	P. Bidirectional	AACAAAAGGAGAGGTTTAAGGAACATTGCGACAGAAGGAGAGAAGAGAGAGAAAGAGAAAGAGAGAAAAAATAGAACACAAACTTCACTTCAGCACGAATGGAATTTTACAGTTAATTAATATGAGTATTTTACTAACTTAAACCACGCCTACTCATAATGTTAATAAACTATCACACCTATTAATTAGTATCACGTGAT
Promoter_706	13441	272762	272961	-	P. Bidirectional	TTACAATAGAAATAGATCTAACCTAATTAACTCTCTTATTTAATACAAAAAAGCTTTTAGTTTTAGAAATCCTAAATAAATGAATGATTGCAATAATGAATACACTCTCATTTATAAAAGCAGTTATTCATAGCAGTGTCTCTCATCATGTGATGAGGTCATTCTTTATCCTGTCAGTGAAAATAAACAACAAAATGAGC
Promoter_707	13445	283440	283639	-	P. Bidirectional	TATGGCTGTGATCAAGAGTGGATTATCCATTCTTGCTTTGACATAGAGAGCTGCATTTTAAAAAATTGATTTAGCATTTTAGAAAATAATAGTCAACATTATCACTTCACAGCCAAGTTTTTTTTATAGTGTTATCAAAATTAATGGTTTAGGTTATTGTTAAAAGTTAACAAACAAGCTCATGGTCACGTGACACGTGA
Promoter_708	13445	112825	113024	+	P. Bidirectional	ATTAATCGTCCACCTTAGTCTACTTTCCGTAAAATAACAAGAACCGCTACACTTTGAACATTCCCGTACACGATCAATCAATCTAAAAAACCCGCCCATATAGGGCGACCAAGCCACGCCCACGGAAACTTGTACTAATAACTTGTTTGGTGAGAGTCGGACCACCGCACATGAGCTGAGGGCCATCTTCCCTCTCCCTC
Promoter_709	13445	251868	252067	+	P. Bidirectional	AATTTTGAACTTTTCTAAATTTCTACTAGAATTTCTGTAGAGCATCTAGCTAGTATTTTGCTAGTTGATCATATAAAAGGAAGAAAAAGTTAAGGCAGATTTGCAGTAGTGCTCAAAATAGAAAAAAATCAATGCCTGTAAGTAAAGGGGCGGAGTCTAACGAAGTAGGTGTGGTTTCACACGTTAAAACAAAATGGCGA
Promoter_710	13446	38051	38250	-	P. Bidirectional	CACCAGGAACGAATGCTAAACACCAACTGAGAGTTTTGTAATAGCCGTATGTGCGAGCCATGAGGCTAAAGACAGAAATCGAGAGAGAATTGCTTGAGGCCACGTGAAAATTGCTTTAATTATTTAATTAAACTCCAAGACACGCCCATAGATACCATGGCAACCTAACACTGTAAGCATTTTTTCAAGCCTCGCTAGCA
Promoter_711	13446	31472	31671	+	P. Bidirectional	AGCTACCAAACTCTGCCTTTCTGTCCATTTCTTTTGATTTTTCACTTTCAAGTTTTTACTTTGCTAAACTCCGCCCACAACCAAAATGTATATTTGTTGCGTAGCAACCATATGAATTTATGGAGGCGTGGTCTTCGCAATCAAACCACGCCTACAAGAAGAGCTTAATAAAAATATTCTTCTTGTAAAGTTCATGTTTG
Promoter_712	13446	149683	149882	+	P. Bidirectional	GAGTATGAACAGCTGCTCCTACAAATAAGCAATGATTACTCATGTACTTGGTCTCTTTCATCTTCTGGCTTCCTTATAACCTGCAGATAATGTAAACATGCTTAATTTGAAAACTATAAAAAAGCAAATCAAGCTTAAGCATTCATTCAGTCAGTCACTCATCTCTGCAAACTTAATCATTAGCAGTCCATTGAAATGAA
Promoter_713	13447	219627	219826	-	P. Bidirectional	ACTCGATTTTATGATGACATTACTATTAATAACAATAATGATCAGTACGGTCCCAGAGTTAATGATACTACTAAACCTCAACAGTCTCCTTACCAGTGGAATGCGATAGGAAAGATCTCACATACGGCCATACTGGTACTCATGCTGCTGCTGTTGGTAAGTATATTTGTGATGTTGCTTTATTTGGTGACAAAGGATTC
Promoter_714	13447	79642	79841	+	P. Bidirectional	AATGTTTGCAGTATTCCAGACAGTCGCTTTGCAGCAAGAGGTAGTTCTTGTCAGCAATCATTGCCATTATGACATTCATGGCTTTGAGCGAGAGAGTCAGTGTTCCAATATAGAGACAGTAGTCAAACTCTGGGTCTCTTCCAGCTAGATCCACAACATCAGGCTGTACATAATATTTGTCATCTTCATCTAGAACAATA
Promoter_715	13447	293611	293810	+	P. Bidirectional	TGCATCTTTTCAGCTACGCCCACCATTTATGAATGCACCCGGTACCCGCCTACCTCGTGACCTGATAACAGCATGATCAGCACAGTGATCAGGTGATTTGCATCAGGATTTGCATATCCATATTTAATTTACAGCCAGATTCTCCACCCCTTCTTGACTTGTGCTTCCACGTGTCCATCATGGTGGACAGTCAAGATATC
Promoter_716	13448	30791	30990	-	P. Bidirectional	CTTATCCCTCCTGCCTCCTCGGTTGGATAAACTTGAACTGCCATCATGCAGTCTCTTTGAAGTGCCAAGATTTAGTGCAAATTCCCTAGTCTAGCACCACCCATTTTAATAGATCTATGAATAACAATTAAGTAATTATTTTTCAAGATGCTGTTTCTGCTGCTACTGTTCCTCTCTTCTGCTGCAATTTATGAAAACAC
Promoter_717	13448	50701	50900	-	P. Bidirectional	GAGCCTCATTTTTTTCTTTTCTTCTTCCAGTTCTAGCGAGCTTTCAGGCAAGTTCCATTCACATGTAAATAGGCGTGGTCGCTTTTAATTAAGCCACGCCCATAAGAGGGTAGGCGTGGTTTTGATAATAAACAAAAAAGAAGAGAAAATGGTATACCAGATATTATATCAAAATGCTACAGTCTTTCTCTCTCTTTTTG
Promoter_718	13448	8579	8778	+	P. Bidirectional	TGAAGTAAGCCTGACTGACTGCAAAGTTTTGACCTTTAAATTTATCTAAATTTATGCTGCCTACTCCATAAATTTTTCTTCAATTTACTTGGGCATGAACTGGATTTTACATTTTTTTAATTTTAAAAGTTAAAGGCGTGACTGAAGCTAATCCCCGCCCACAAAACATGGCTACTCGGATTTCATCCTTCTCTTTGTTC
Promoter_719	13448	73941	74140	+	P. Bidirectional	TTGTTGACATAATTGTGACTTTACTGCTCACCTGAGGTGTGAATAATGATCAACACTTATAATAAGCGGAGAGAGTATGCAATAATAATACGGGAAAATTACGGAGACAGCTAATTTTGTTTATTTTCAGGATACTGGGACAACGTGCAAGCACGTGTGTTTGAGCATGCGCACAACTTCGATTCTTTCTTTCTTCTATA
Promoter_720	13448	80466	80665	+	P. Bidirectional	AACAAGAATAGAGAAAGGAATGGAGACACCAGATGAGCTGTAGACTTAAGTCTCAGGTTAATATATATATATAAATGAGTAAAAATAAGTTTGTTCACCCACACTATTGCAGAAAACACCAGATGTTCAATGGGTATCTTTCTCAGTAGGTCAAAGCAAGGTATGCTGGTTTGATATTCTTTATCTGTTTACCTCCTACA
Promoter_721	13448	313773	313972	+	P. Bidirectional	TGAAAATTAGGTGAAAATTACTTTTCAAAATTAGCAAGTTTTAAGAAGTGCAAAAAATTTATTTTTGTTAATGCTGAAACTGAAATAGTGAAGAATGTATCACCAAAATACCATCATCCATGATACCCTATATCAATGATGCCGTATATTATCTAAGTCTAACTGGGCTGGGTTTGGTTTTATTTTGAGTTGCTGTGGTC
Promoter_722	13450	138833	139032	+	P. Bidirectional	AAAAGGAAAAAAAGACACGGCTTGACCAGTCCTAACCACCAAAAAGAAGACTAAACTGGATCAGTCTCTCCTCGGTCCACAGTGTCCAAAGAGAGACTGGGAGAGAGTCTAGAGTAGAGAGAAATTAGGCGGGAAGTTGGGAACCAGGAAATTAATTATTATAGCTGCTAGCCTAGAGGGCGTGGTTGTGCACGCCCAGC
Promoter_723	13450	224119	224318	+	P. Bidirectional	TGAATGGAGGCAGTAGTTAGTAGGCCCAGCACTTTACTAAATACTATAATGTCTAGGCGTAATAATTTGTCAGTATCTCTCTGATGCCATAGATATTGCAGCTCACTTTAATAGCCAAGCAAAAAAGAAGGCGGAGCTCATTATTTAACACCCACGCATAAAAGGTGGGGCTACTGGCGTGACATATTGAGGTGGTCCCA
Promoter_724	13451	97318	97517	-	P. Bidirectional	ATGTTTTAGACCCCTGATCATCAGTTACCAAGCCATGAAAGTACTTCCTTTTTGTCGAAGAGCTCTGTTTCATTTGGGGACAGTTTGGTGATGACACCATGAACGACAACATTGGAGCATGTATCTTTTAGCTCTGAAACAGCAAGCCCCAGCTTACTGTGTTACTGGAAACAGCCTTATCCTCCTTTGATGAGCCTTCT
Promoter_725	13452	284574	284773	-	P. Bidirectional	GTGAAGAGAAACCAATTTAGCTAATTTACAAGATCAGGGCTCTATTAACCTCTGGCTCTGAGACTTGCAGCTGCTGCGGAGCCTGCGCTGCGGTAAAGCAAGAAGGTGTGGCTAGTCTGTAAACTTTGGCGGCAAAAGTTTATGCGCATGCGCAGAGCTAATTAGTACGACTGGCAGGGGATTTCCCCTTACTGTGTTCT
Promoter_726	13452	55424	55623	+	P. Bidirectional	ATAAAAAGGATGTGATTAAGATTATTCATATGTTCTGTGTAAATAATTCTTGGAAAAGTTTTTTTAGCTCCAAGATTAAATCTATGTGAGTTTCAGGAATCATGACATCATTTGTGGATTCCTAGAATTGGCTAGTGTAAACTAGACCGTATTAATTCCAGCTGCTAGACTCTAGTTTAAGACCATCAAGATCATGAAGA
Promoter_727	13452	296926	297125	+	P. Bidirectional	TTCTGGTGACACTATAGTCTCTAAGAGGCTGTAGCAAGTGTGAAACATCCTTTGCAATTAAGTACTCAATGTTCAAGGAACACCTGCACTCCTGCAGGTATGCATTTTCCAGCAATGAATGGGTGGAGCTCATTAAATTTATTAGGTATTAACCACACCCAATTCATGAAAAATGGAGAAAGAGGTCGAGTCAGAAATTC
Promoter_728	13453	17305	17504	-	P. Bidirectional	AAGTACCTGCATTCTGATGCATTAATTTAAAATTCCCAAGATTCTACCATAAACATAACACACAATACAAATTGCATTCTTGATGATAATATTGAAGGAGGCGTGGCTGCGGGACTTATTTTACGCCCACGCACTCTGATAAGCCTCCAGATCAGTGTGTGCAACTATAATCAACTGGTAACTGATGCTTCTAGACGACG
Promoter_729	13453	42945	43144	-	P. Bidirectional	CATAGGACATGGAAAGAAGGAAAAAATTAGTCCTTCTGTAGTGCTGAGTTCATACACCTAATTATAATTATTCATCCTTCGCTGCACATAGGGCATGGAAAGAAGGAAAAAATTAGTCTTTCCGTAGTGCTGAGTTCATGCACCTAATTATAATTATTCAAAGGTGTTTTCCTTATATTTTCCTCTAGCAATAATGTTCG
Promoter_730	13453	138989	139188	+	P. Bidirectional	GGAAAGGATTAAAATAATTTTAATCTAATGTCACCAAGAGTAATACCTTTAGCTTTATTTACTTTTGATGTCAAAGTATGTAATGACACATTTGGGAGTTTTGACTCCGCCTTTAGTGTACGAAAAGTAAACGGAGAAATTCCACTTTGAATCTGATGCAACTTGACACAACGCATGCAAGGAACAAGATGGCCATGTCC
Promoter_731	13453	156740	156939	+	P. Bidirectional	GGCTAGATTTATCATAGACTAAGACTATTATATGCTCACTATGACATATGTGATTATATCACACAAACTGCAAACATTAGGAGCAGAATAGCAACAAGATAAACCCATTACCAAGAGTGCTTATTAAGCACACCCACGCAATTTATAACTGCGGCAATAACTTACCGAAACTTGAACATTAATAATGGCGGTTGAGCTCC
Promoter_732	13453	164600	164799	+	P. Bidirectional	TATTTCTCACGAGAGCAGAATTCACGTGATTGAATTTGAGGGTGTTGTCTCTTTTGGGCGTGGTCAACTGGTCCTCAAAGTTTTACAGTCAGTCAGTCAGTCACTCAGTCACTCAGGAGTCAGGTGTAAAGTTTCTGTAAAAGAGCCTCGAAAAGAGCCTCGAAAACGAAAAGAGCAAAAGATAGGTATAGCCTAGTTTT
Promoter_733	13453	176745	176944	+	P. Bidirectional	TAGTGTGAGTGTGTGTAGGAGCAACTCTCCTCCTCCTCCTCATGCATTCCCAGGCCTCCACCATAACATCCGGTATAGGCCGGGCCAAGTTAATTAAAATAGGCGTGATTATTATTTTATGTGGGCGGAGAGTATCTTTTGCCGCCCACGCAGCAGCCCTGCCTTTGTGACCTCCTGCAAAAGTGTTTGGCTAGGAGAAG
Promoter_734	13453	187442	187641	+	P. Bidirectional	TTTTCCTCATGATGAACATAGTCTTTCCTTGAGAAAACCAAAGTAAAAGATAATGGTAAATGCATTCTCAGCTTGCCATATCTGTTCTTGCCGGACTTGGTTGCACTTTCTTGCTTCCCCTGCAGCTACGCCTGCAGTTGCCATCTTTTGCTGCAGAGATGAGCTACACCCACGCAGTTAGGGTAGTACCACCCACGCAC
Promoter_735	13453	216963	217162	+	P. Bidirectional	AGGGAACTGACTAGCAGCCGGCATGACAGCTACAGCAACTAGCCTCTCTGTCTCCACGCTAAAGAGATGCGTTTACCAGAGACAGCTCCCGCGAAAACGGACCAATCAGATTGCAAATCATCAGCACAGACTAACCACGCCCATTTAATTATCTATATCGTACAGGTAAACAAAGAAAAATGGACGGTGACATAGGTACA
Promoter_736	13455	157880	158079	+	P. Bidirectional	ATTGTCCTTCCCTCTCTCCTACTTTTTCTTTCTGTCCTGTTTTGGCATCACGTGGTTTGTGTATACGAATAGTTTACTAACAATGCAAATTCTAGTCATTACCACGCCCTTTTAATTTATTATTGGGCATTATTTAGAAACAGCACAAAAAAGAGCTCAGAAGAAAGAAAATTTGAAGAAAGTTTGCCTTATACACGAGG
Promoter_737	13456	297819	298018	-	P. Bidirectional	TTGTTAATTGTTATTGTTCTGAGTGTTCTTGGTGTAACGGTGTTTTAAAAAATCTCACCCCCTGGGGGCCGGGGACTTGGCAACTTAGCGTCGACGCGAAAAGGCTACATAATAGAGCTCAAGTCGGTAGCTATCGACAAAGATACTTTACTGACAGGCAGTCAGCAGCAGAAACTACTCTAAATGTCTACAAAAGAGGA
Promoter_738	13456	83825	84024	+	P. Bidirectional	GCTGCTCTTTAATTAGAGTTTGGCTACTGATCCACCTATTAGGCCAGCATTATTCTGGAATTGAAGTGCTACCTATTATTCCCAAAATTATTCTGGAATAATCGGGACACCCCTAATTTCCATGTGCGTTCACGTGGGTCAGTATGCCCGCCTATGGGTGTGGCAAATCATGAGGCTGTCAATGAAAATGGACCTTTTCT
Promoter_739	13456	229269	229468	+	P. Bidirectional	CTCCAAAGGACTGTTGTTTTGCGTTTCAAAACAACAAAGGTGTGGCTCATTAGGAATTATTATGATATTCATGCTCAAACCACAACCTTAGCTTAGTTTTATCCATCAAGCTTGCCGCCCACGTGTTTATAATTGCGGCCGCCTCCGTGTTTATTAATAACTTGCGATTTGGAATCCACTACAGAGTGTGTACTGCTTCT
Promoter_740	13457	6839	7038	-	P. Bidirectional	GAACTAAAACTAGTGGAAGATATCATGATGGCAAGTCAGCCTCAGTGTTTATGGTTAAAAGAATTATTTCCCGTTGTGTTGTACTGCGCATGCGCAATGAGTTGAGTTTCCCGCGGAAGTTGCTTTCCCAGTTTTTATATGTGCGCATGCGCAAAAGGTGTCAATTTCCCGGGATAAAGGGCAGAGCAACCAGAGTCCAG
Promoter_741	13457	13043	13242	-	P. Bidirectional	AAATAAAATTAAATAAATAAAATAAAAATTGGCTCACCTCCAATTAAAAACCGCTCCCAAATAAATGGCACGTGACATGGGCGGTAACAAGTTATTAAAACTAGTTATTGAACAAAACTATTTAATAACCAGAATTAATAGAATAGGCGTGGCTAAACCACGTGCGATATGATGGCTACCTTTAAAAAGAAAGATTGGAG
Promoter_742	13457	72405	72604	-	P. Bidirectional	ATACGACGCCATGACACTTTGGGTGTGATACTTATTACACGTGTCAGATCAATCTGCGCATGCACAAATCGAGTACGCGGGAATAGTCTAATTTGTAAGGCGTGGCTAGACTATAGATAACCACGTTCTGAGCATGCGCAGAACATGTTGACGCAAAAGTGTAAATTTCTCTCCGCCTACCACTTATAAACTGGCATCAT
Promoter_743	13457	100647	100846	-	P. Bidirectional	GTATATATAAATCATGACGATAGCATTATGTTGAACATACAGCTGCTGTCTTGTAAGATTGTACATTAAAGCTACTCATCTCTCCATGACTTTGTATTAAACTTTTATAGAATCATAAAATAATCATCTATGATCAAATAATACCTTAGTATAGGCGTGGTCAACTGGTCTTCTAGATCTATTAAACTAGCTATGATATT
Promoter_744	13457	137106	137305	+	P. Bidirectional	TCACAATTCAGTGAATTCACATCCTGTCTACTTAATTATTATATCCTGTCTATATTATGGGCGTGGTCAATAATTTTGCATCTAAAAATAGACAGAACTAGACTAGGTTCTATTTATAGAATAAACTAAGTCATGATGACGTACTAAGTCTTTCTATAAATATCAGCATCATAAACAATATAAAAGTGGATTAATCAGCT
Promoter_745	13457	214196	214395	+	P. Bidirectional	AGAGGAACAAAACGAGACATCCTCTGCAGTGATACACGTGTTTTTCCGGATACTACCTCCAGTCCTCCATTTGGCGGGTTCCGTATAGATCTATCTCCGTGTTACTATAAAGCTTAGATCTAGTCTAGAAAGGGTTAATTTTAGATTTCCATGGTAACCAAACATCAAAATGGCTGCCACTACAATAAAACTCTCAACAG
Promoter_746	13460	114310	114509	-	P. Bidirectional	TCAGTATATCATTATGTAGTCTATAAATAGCACTTTACAAATAACATTTACTTTAATTACATAATTTGTATGTTTTATGACATGATTACTCAGCATTTCAACTCTTAGCAAAAACAACAAGAAAGCAGTTGTTCTGCAGAGTTTGGCATTGAAAGTATTGAATGCTAAATTTGTTAACATACAACATGGGGACACTACCT
Promoter_747	13460	126946	127145	-	P. Bidirectional	TTCCTGAGCTCCATTTATCATAAAATTACTCCACATGATGCAAAAAGTTACTATATAACTTTTAGAAACAACAGTTGTCCAATAGAGCATCCACAGGTTGATAATTTTCACTATAATGATGAATTTTAAAATCTGCCAGAAGGTACCTTTTGTCAATTATGGTCACATTTATTTCATTTTAGGTTCAAGTTGGTAGTACT
Promoter_748	13460	236538	236737	-	P. Bidirectional	AAGATGAAGAAGGCTCCATGATGATTGCTTTTCAAATTCTACCCACTATAAGCTCCACTTTTGAATTTTAAATAGCTCTACCTGATTGGTCAAAATCCTCCAGTGACCACGCCTAGCAATAAGGACTCATCCACGTGGAACAGCGCAGCAGTTTTAGGGGTGGGGCACTTTTACATTTTATAGTTTAGCAAAATGGATCC
Promoter_749	13463	97877	98076	-	P. Bidirectional	CTTCTGTAACTCTAGAACCGCTCGTTTAGCTGGTGACTCATCTGCCATCACCGCGGACAGTAAATGAGCAAGTTACAGTGAATGAGCTCAATGAAGGTGGCCTCGATTCATTGAGGTGGAGTAGTTGAATGGAAGAGGGAGGAGCTGAGAATTTATCATCACGGATACAAAATGGCGGTTTTGATAGAGACGTCTGTGGG
Promoter_750	13463	113585	113784	-	P. Bidirectional	CACGTAGGGCTACCTCCGAAGTGCAGTAGGTCATTACACATCCAGGCTGCAGGTGAGAGTCTCAACTAGTACTTACTAACAACCAACGGCTACCTCATGCCTCATTGGCACAAGCTGTTTTGGCTATCGTTGTCATAGCAACCAAGATAAAGTAGGAGGTGGCCGAGGTAAGAGATTCAACATGGCGAAGCATCACCCTG
Promoter_751	13465	323745	323944	-	P. Bidirectional	AGTTCTTTCATTGCAGATATGATGCTCTTTATTGTCGCCATGATCAAGATAATTTTTAACCCCATTAACATACATATGATAACATACCGCTGTTACACGTGGTTACCGTACATCTCCGTGCACTTTATCCATGTGCTTTCACGTGACTAAATGCTTTTGTAGCCTCACCCACATTTAACAATGGCGCTTTCTTCTGCAGA
Promoter_752	13465	336970	337169	-	P. Bidirectional	GCTGCTCCCTGGTTGTTGTGTACATTTTACTTGGGTACCTAATTATGAAAAAGTGAATACATACGGTTTTTTAACATAAAATTATTTCTTGCTATGCGAATATTTAGAATCCAATCTAGCTCTTCTCATTAATATTCATTAGATCTGCAGATCTGGGGCGGTATTCAGACGTCATAATTGCGTTCATACAATCCAAACAT
Promoter_753	13465	2225	2424	+	P. Bidirectional	ACCAGAAGAACCTCCAGAAACTCCAGTACCTTTTTTACCAGCACTCATGGTTTCACATTGATTTTAATTTTTTTCAATTTTCCTATCAGTTGTTTTATTAGAACAAATACGGTGGAAACTGCTAATAGAGTTGATACGGTGTTTGTCTTTGGGAGGTTCCTTGCTCACTGCTCAGTTATTTGTTTGTGCTAGAGGAAAAA
Promoter_754	13465	51388	51587	+	P. Bidirectional	CTTCTGTTTTTATCTTCTTCTAGTTTGTGAGCCCCTCCACTTTCCACCATCAAAAACTCATTCACCACAGTCTGCGCATGCGCACTTGATGCAACCGCCGGTTTATACAGTGATTAAATCTGGTTCCTAACATGAGAATTTCAGTATAGAATCTAACCCAGTTTCGGCGTCTGGGCTGCGTGTTCACACGATGCATTGAC
Promoter_755	13465	133290	133489	+	P. Bidirectional	CCTGCTACCGCCGGAGCTGCTCATAACATCCACCACTTGAAGCAATGGTGGTATTTATAATAATCCCAGCCCCAAGGCCCTTTTAGATCCACTGTATCAAGATTAAAGAAAGAAGACGAAAAAGAAAATCTCTCGGAAAATCTTGAGCACACTATTGACTCCTCCCATTAAATTCTCCAGACACTCCCCCTCATTTAGTG
Promoter_756	13465	203466	203665	+	P. Bidirectional	ATGTGCGCATAGATACTAGACTGTATGCGGGACTGAGGGTTGCTATGGATACTAGCGCATAAAACTGCATACGCGCGCCCTCGCTTTTCTCGTGCATGCATGCCCGGCGCCCGTGGGCGTTAACAAGTGTGACCGTGACGTTGGTAAAATAAAATGGCGGATGTTGAGTATGATGAAAATGATGAAGAGAGGAGCAGTGC
Promoter_757	13465	268717	268916	+	P. Bidirectional	CTCTTCTTAGCTGCATCTTAGTGTTTATACTCGCTGCTGCTTCTAATTGGTCGTGATTTATAAAATTTTAAGAATTTTAAATCTGATGATCTAAGGAAATTTGGTAAAAATCTACGAATTTTTTTGTCAAAATTTGAAATGTAGGAATTTCTGGGGGAAAATTGGAAATTTCTAATTAATGCCCCTGGAGACACTGCTTT
Promoter_758	13466	110482	110681	-	P. Bidirectional	CACTGGCAACCGCTCCATGCGCCTATTCTAGCTCTCCACTGGCACAGATCAATCATAGGTGTTGCTTTCGTGAGAAGTTCTTATTTTGCGGTTTAAGATTGAAAAGGTGGGGCTCCTTGGGTAGGAGGAGCTCCAGCTTTGTTCAATTCAAGATGGAGCCAGTGGAGGAGAAAACTGCTGCTGAATATTTAGATAAGCTT
Promoter_759	13466	218821	219020	-	P. Bidirectional	CCTCCCAAGTCAGTTGGCGCGAATCATAATGGATGCCGAGTGCTGAGCATGCGCACTAGGTCATTCCCGGGTTCTTCTGAGCATGCGCAGTTAGTCAGAATAGAGTTTACGGATTTATACGGATTTATACGGACAGGTGATTTTATTGTTACACCCCTTGATTGTCTCCTTCGGATCGGGCGGGCTGCTCCCTTAGCAAC
Promoter_760	13467	2497	2696	-	P. Bidirectional	GCGCATTAAATAGAAAATTAAAAAATTAATTTAATATAAAAAATTATTTTTATAATAATTTTTAATTGAGTAAAAAGCAACAACTATTATTGCTAGTTTGCTACTATTATTAACTGCTATGCTGCTAAGGAATTGCATCTTATCAAGCATTTTATACAAAGCACAATATCAATTATTAAATTTACTGTGTAATAAACCTC
Promoter_761	13467	114731	114930	-	P. Bidirectional	TTGATTAAATAAAACATTATGGCTGCAAAATAATTATAATGGCCAAAGTGATATAAATTATGGGTAGGCGTGGTTTCACGTGTCATGGAGCTGGTAAGTTTCTTGCTTTACATTTTACTTGGTTTCTTTCCAAAGTATTGTCTAGGTAGTAGGCCATGGCAGCCTTGTTATGTCATACGAGTGGAAGGTGTCACCATTAT
Promoter_762	13467	126855	127054	+	P. Bidirectional	ATAATGGTTACCAAAAGAAAAGGATTACGGAGGATTTGAAAGCTCCGTTCACACCTAATGTATGAGTATACGTACGTATACTATAGTATAGATGCGTATACGGATATTTTGACCACGCCTATTCTAGGGAGTGGCCGGCTCCGCTAGTGTCGTTTACAAGTGCACTTTTGACCTACTACAGGAGTTCTCTCTATAAAAAC
Promoter_763	13467	148821	149020	+	P. Bidirectional	ATCAGATCTGTAATGAGAGGGCTAAAGTCTGAAGAGCAGGCCATTATTAGCAGCTTAGCAAGTTGCTAAACTCTAAAACCAAAACTTTGCAAAAAATTGATGAGCCCCACCCTAAGTAGGTGTGGACATGCAGATATTTATGACCCCCCCTACTTGAGGGTGTGGTGACAAGATGTCTCCATACCGTTATAGTTTTTTCC
Promoter_764	13467	239808	240007	+	P. Bidirectional	CATTTTGCAGTAAACCACGCCTTGGCCACGCCTACAACATCACGTGATTTGTCTCCACATGACTCCACGTTGTTAAAAAATACTGAGTTAGTATACGGAGTTGTATAAACAATAGGTGGGGTTATTGGCTTGCAGCAACCAGCCACTCCCTCTCTCCACCTGGACATCGACAGCTCAGCTCTCACAAAACCATGAGTTTT
Promoter_765	13467	268748	268947	+	P. Bidirectional	CTTTGAAACGGAACATTTTCATAGAAAGCAAAAATGAGTTCATTTAAAAGACTCAAGGAGCTCTCTTTTTGATGCACAGAAACCTTTAACACATCAGAAGCAAAATTCACAGCCTCCTGGTAACTCAGCATTGCGCAATCAGTATGTCTTATCCAGCCACACCCATTTTCTTATTAACACCTATTGTTGAATGAACATGT
Promoter_766	13467	316971	317170	+	P. Bidirectional	TTTTGACGGCCCACAAGAGAACAATCAGGGCGGGCGTGGTTTCACAGGTCATTAAAGTTCAAACTCCTCCCATCATTAGATTGTCTATATTAATGCACACGTGACTACACGTGGATGATGTTGGGTGTGGCTCACAGCTCAGCTATTAACAACACTAGAGATGCTTAGGCTGCTATTTTATTTATTGAGTTCTATTTTCA
Promoter_767	13468	323510	323709	-	P. Bidirectional	AGAAAAGAATTGTAAGACTCAAAGAAATGGACAAAATCATGATCTCTTGGTCAGCTTACACTCCTAGAGACTTGCTGCAGGATTGATGCCTTTTATAAGCCATTTTTATTAATAGTTTAATAACTTATAAATTAATAATAGTTAATTAGCCAAACTTTAATAATGAAATGAACTAATTTCTTAAAAGGGTTAAAATTTGG
Promoter_768	13468	219624	219823	+	P. Bidirectional	AGTAACATCAGTAACTTCTCCAAGCCCAAGACCAACGAGGTACAGCATGGCTAATCAAAGTAGGCGTGGCTCATTATAAATTATTTTCGTGAGTAGGCGGGAGATTTGCCGGGAAATTTTCGCGGGAAAATTAAAAATCCCTTTCTTGCGTAGCCCCTCCCCTCATTGATGCCCACAATGGAGCCATTGGCCATTGGGAT
Promoter_769	13470	28672	28871	-	P. Bidirectional	TCAGTGATAACATCAGTTATCTCTCAACTAACATCAGCTGTGCAAACATTGATTCTTATACTTCATTTAAGTGCAGTAATAAGAGAAACTGATAGCATTTTGATTTATGGTAATTTTAAAATAAGTACTCCTAGAGTCCTGTTTATTCGGACTAAACCACACCTACCAAAAATCGTAAACATTCTCTTGTCACATGTCCT
Promoter_770	13470	88648	88847	-	P. Bidirectional	GCCATCTTTTTCTATTTTCCCGCCCTTAATGTACCACGTGACCAGCCCCACCCACTCCGTGTCTAAAATATACGGAAACCACGTGGCAAGTTAATACTCCGTATACGTATTGGTTTAGTATATACGTATACCACGAGTTAATTAACTACTAGTTATAATTCTCAGTTCCTCTCCTCTCTTTCTCGCCATTACTTATCGCC
Promoter_771	13470	200361	200560	+	P. Bidirectional	TGGAGCACCAGAGTAAGCACTGTCAGCCATGAGTGAAAGCAAAAGAAGTTTATGCTCAACTGCTTATCAGGCTTCCAGCTGATCTTATTGGCGCCCAGCCACACCTACCAGTGAGTGGGCGTTGGTTGCCATGGCATTAACCATTAATTCATAACTATTTAAACCACGTGCTGTGATAATGGCGGGCGATGGAGTAGAGG
Promoter_772	13471	93903	94102	+	P. Bidirectional	ACATTTTGTGTCTGTTGCTAAGGCAAAGTTGCAAACTGGCAAATTGAAATTAAGTAAAAATTCAAGACAAAAATAGGAAGACATTTTGATCACGTGATCAAATCAATAGTTTATAATAAAAATTAATTAATTAGCCTAATTAATTAACACCTAACTACAATTTCGCGGGAAAAGATGTCCTCCTCTTTTAATAAGCTTTC
Promoter_773	13471	99797	99996	+	P. Bidirectional	ATGAGACAAACAAGCTAGTGGTGATTGCAGCTACAAGTATGGCGTGTCTGGCTCTGCAGGAGAAAAAGGACATTGTCCTATAAAGGTTGAGTGCTTGCTTTTGCTCAAAAGGGGGGAGGCAATGCAACCTAACCTTACCTAAATAATTTAAATGGGTGAGGCTTACTTGCTCTCTCACGTGGTTTTGTGGCAGTGCAGTC
Promoter_774	13471	103462	103661	+	P. Bidirectional	CGTCTATAAGTCTCCTGTTTTATAGCAATGCTCCAAGATAATAAATCCCCTCGAATGACATCAAGTGTACCTGTGTAACCTGGTATGCAATCAAAGAAACGTAGATCCAATTAAATCCAGGATGTCTAGTGGTGATATCATTGTTAACTTCCTTTTTTTAGCTGGTGGAAGTGACGTTTTATAGTAGCTGGGTGTGGCTC
Promoter_775	13471	115072	115271	+	P. Bidirectional	AGGGTCTCAAAGAAACGCCAGAGTCAGGTAGTAGAGCCTTTATACTCTGAAAAAACTTCTTTATATAAGTAAAGCCTTTAGATTAGTCAGTGGACCCTCTTCTTGAAGGATTATCACTGCGGGCTTGGGGAAGTGCGACAACTCTTACTGGCGGCCATCTTGATAAACGGGCTTACAAAATTATATCAGGTCACCCGTAA
Promoter_776	13471	123682	123881	+	P. Bidirectional	TCTCGCTCCAACTGAAGTCTTTGATTAAGATGGGCATTTTTGAACGAGATTTCTTCACTTTTTTGCACTTAGCCACTTGCAGACTGAGCCCCACCTAAAAATACGGATAAGGTGTGCAAAGAAATACGGAAAACACGTGGTGACTGCACCGTATGCTGGGCGTGGTTTTTACTCTAAATCTCTAATATCTGTGATATTAT
Promoter_777	13471	173198	173397	+	P. Bidirectional	CCTTGTCTTTAAACCTCTGTGGTCTCTCTCTAACGACTACAGGGCAGTCCCACTTTACCAGTATCGGGCGGTCGCCATTTTACCGCGCTCATGTGATCCCCTTTGTTAACCGATTTCGTGCGCATGCGCAGTAGCTCTCCCCGCCCCATCACCCACATGGCAGATTTGTGAATGGAGAAGTCTGAGCCAGTAAAACTAGA
Promoter_778	13471	239840	240039	+	P. Bidirectional	CAAATCGCTTAATTTCCCTGCAAATACATACTCACTCTGAGCTGCCATTTACGTGGGAGTGGCTGCTAATGAAATTAAGGTGTGGCTAGTTATAAACTAAACTGAATCACGTGATCCCAGTTATACTTGATCTTATTTGATGGTGGCATGTGCTTTTGCTGTCTCTCTTTATTAGGGTAAAGCAAGCACCTTTAGCTCAC
Promoter_779	13472	129885	130084	-	P. Bidirectional	TAATAGTAGTATAGCACAGGTAATTTACCTGTACTATACTACTATTAGTGAGGTAATAGTGATGATGATGATGATGATGATGATGATGATGATGATGATGATGATGATGATGACATTTACAAAGGGGGTTCCCCTGAGGATTCCCCACCCTCCTTTTTAATTAGGCCTAGGTACAACAGCTGAGCGTAGGAATACTGGTA
Promoter_780	13473	313976	314175	-	P. Bidirectional	TTCCCTTCGCTTTTCTCATCCATTATAAAAGAAGAGAAAAACCAGAAAAAAAAATCCAGAAAAAATCTACCTGATCAACTTGTGAAGTTATTAGCCACACCTCTTATTAAATTTTTTTGACCCCGCCTTCATCAGGTCCACCTATACCTTTGGGTGTGGATTGTTGTCATGACAGCAAAAGCAATATGGCGGACAACAGT
Promoter_781	13473	262067	262266	+	P. Bidirectional	GTCTTTCACTTCACTTGGATCATAGATACTATGCTTGGATCATTTTCCCTTCCGTATCCACACCTACCTGTACTTTTAAGTTGGGACAGAGGGAGTGTCTTGCATACGGAAGGTTGTTCTGTGATCCAAGTGGGCTGAAAGACGCTGTAATGATTCAAATCGATTCCGTAAAACTGTGCTGTTTTTTTCGATGCAGCTAT
Promoter_782	13474	311191	311390	+	P. Bidirectional	GTTCTCCATTATCCTCCATTTACGCCTTTTTTCGAGCTCTTTTCGCCACACTTTCTGCCTTTCTGCCAAGTTTCTGGCCCCAAAAGTAATACGGCTTTATAGTTTATGAACCGGAGTGAATGAATGGATATGCGGGCTTTTACTAGATATAAAATGGCTGTTTCCAGTACAGCCACTGACTACGAGGGGCCCACTAAGGT
Promoter_783	13475	198847	199046	+	P. Bidirectional	GCCATTCTTTCCATGGCGCAAAAACTAGTCAGATCAGGACAAAGCTCGGGACAAAGGCAGGAGACATCAACATAATTAAATATTACACAAAGACAGAGTATTTAGCTAATCGATTTATTACGGTACAGAATGAGCTGAAGCCCTGAATCTGAATCTGGTATCCCACGTGTGACAATTTACAAACTCTCAAACAGTGATTT
Promoter_784	13478	169860	170059	-	P. Bidirectional	CCATTTTATTTTAATAACTAGACAGTTTAAAACCCCGCCTTCTATTTAATTGTAGCTCCGCCTTTTTAAATTTTAAATTCTAAATTTTCAGATTTGAAACTCAAAAGAATGGGTTTTGAAATTTGAAATAAAACAACAGTTTAAATTCTAGGGGCGGTTCTTATTCCAATTAAAGTGCAGGGCCATAGCAGAGGCAGAGA
Promoter_785	13478	195013	195212	-	P. Bidirectional	CATGATGAGAGAGGACTAGGACATGTTCCTGTTGCTTGGGACAGCAGAGAAGAAAGAAGGACAAATAACAACAGCAACATTTTCGACTGCTGGGCGTATTGTCATGAAAATTATATGAGCCACACCCTTCTGTTATTCAACGCCCACACAATTATAAATTAAAAACATTTTTTAGTTGTTCTCCGAGCAGCGCAGGAATG
Promoter_786	13478	203849	204048	-	P. Bidirectional	ATGCATGAAATGGAACCACCATTCACCAAAAATAATTATGCCCCTAGCTGTAGGGGCGTGGTTAAATTTAACTCGCCCCTCCCATCAGACACACCTTCTTTTCTTTCACTTTGTGCGCATGCGCATAAATTTTTAATGAACTGTCATAACTAGTTAGAGGTGTGGCTGTCAAAGGAGGCGGTCTCTAGGTTTCTCTTTGT
Promoter_787	13478	280535	280734	-	P. Bidirectional	CATAGATACGCTCAAACTAGATTTATAGTCAAGTCTGAATGGGTGGATCTGGATCACTAAAATCTAGCTGGTCTAGAGTGTACATTAAAAATAATCAAGCTCTAAAATATCAATGATTACTTACAAGTTAAAGGTTTGAAATTTGAAACTGTGATGAAGATATGGTTATGAAAGGGCCGCAATGAATAAAAAAGTAAAAA
Promoter_788	13478	357749	357948	-	P. Bidirectional	CAACTCTCAACTGATTTTCATGATTGTAGATCTATGACCATAGATATTAGAGTTAAAAATTACCCAAAATGCATGATCCAGTACTGATTTCAGGACTAACTCAGGCTAGCATCAATCCTGATTCAGATAATCAGATTTCCACTATACTAACCTTAGTATATTTGTGTCTTCCGTGAAGACTAAGGAGTAAGGAGGTTACA
Promoter_789	13478	20824	21023	+	P. Bidirectional	GTGTAATCAATTCTGGGGAGGATCAGGATCAGAAGTGATCTAGGAGGAAGTTGCTAAGTGGATTCATCTGTTGTTATGCCAACGACTCTGGAATGCCAGCTGGTTTAGAAATTGGCCAATCAGAGCCGGCCCTGCTTGCCTTGCAAATGCAACAGTCAGGGTGGGTGTGTGCAATATAACCAGCCCGCCAAGGAATTAAA
Promoter_790	13478	102171	102370	+	P. Bidirectional	TGCCACGCCCCGTTCATTTTTGTGATGATTTTTTGCATAGTATTAAGTTTTGAGAACGAGGATAATTTTGCGAATTGTGTGTTCTTACAGCAATTTTTACCTGCAAAAGCTATTACTTTTGTTTGTTAAAACTGCAGCCTTTTAGCTAGCCTAGGCAACTTATTTTTTTAAGCTTGAAACTCCTCCCCGTCGAGGTGTGA
Promoter_791	13478	389623	389822	+	P. Bidirectional	ACGGTAAAATACATTTTTATACATTTAAATTGAATTATAAGGGTGTGTTAGGGTGGATGCATGATGCATGCATCTTTGCCAAAAAACGTTACCACCGGAATAGTTTTATTTAAAAGAAAAAGTCAAATTTTACAAATGGGCGAGGCCTGAATTGACCACACCCATAAATTTTGACTTTCATCTCTAGCACTGCTTCTTCT
Promoter_792	13479	41304	41503	+	P. Bidirectional	ATCTTCCTCTTCTTCCACCATTTTATCTAACCTGAAAACAAACGAGAGAAGGAACTAAAGACTCCCTTTCTTCTTCAAATTACAAATTAGAAAAAAGGTGTGGACAGTTTAACAAGTAGGCGTGGTCACAGTTGCTTATTAAGTATAGGTGTGGTTTTAAATTATTAAAAATAAAATGGCGTCTCAGAGCAAGCTTCCAA
Promoter_793	13479	229619	229818	+	P. Bidirectional	TTTAAATTGCTTTAAAATCTGAGTATAAAGACCATGGACTATGCTACATGGTAAAATGGCTAGGAGAGAAATTTTCTGATGGATAATCTTTGGAGAAATTGTGCAAAATGAAAAGTCTACAAAATAGGCGTGGCTGAATTGTGGCCACGCCCAATCTCGTGACAAACACTTTGGCGCGTGGAGAAGAAATGGCGGCTGAA
Promoter_794	13481	367317	367516	-	P. Bidirectional	GCTACTCTGTAGTAGACAGAAAAGGGAGGGAGCTCTAACAGCTGTAGAGATCAAAAATCGACAGATTACACTAAGATCAATAAATGTGTGTGTGTGTGTGTGTGTGTCTAGCCTGTGACTGTCTAGTAGTACCTAATAGAGAAGACACTGTAGTAGCTGTATCAGAGAGCACAGACACTGTCCGAGACACTGTCTGAACT
Promoter_795	13481	84326	84525	+	P. Bidirectional	CCTGTATTGATTTTTTGAGCTGAGCAATATCATCCTTAGTTGCCATAACCTTCTACAGTTGCTGATTTTCCTGCCCTGGAAGTTGAAGTTCTAGTCTCAAAGGGTCTGGCCTGGAGTTTTTATATGGATGGAGGCTGGGTCACCACGCCTCAACTTTGTCTCGAAACTTGTTTAACAACTTCAACAAGACTTGTTCCCTC
Promoter_796	13482	294002	294201	-	P. Bidirectional	ACGAGGAGGTAAGAAATTTTAAGAAGAACGACAGTAATACTCACGTGCTTCCACGTGTGTCATACATGTGTACCGTAATAGCTCCAATTTTTGTCAGTGGAAAAAATTATAATTAGACTAGAGGCGTGGCTTGAATTAAACTGTCAGCTATTTTTGGAATTGGAAAAGCCTAAGAGAAGAAGAGTTTGGTCTCGACTGCC
Promoter_797	13482	310328	310527	-	P. Bidirectional	TGCAAACAATTAGTTAATATGTGACATGCTACAATAAAATAGGAATGTAATAGTAGAACACGCCTTGTTACCTCCGTCAAACACTCAACTAAAGAAGGAAGCAGATCTGAGAGTATATAAAGGAAGGGACAGAAGCAAAAAAATCATGTAATTATTCCTTTCTCTACAAGCAAAATGTCTTCAATGAGTCTACTATTGCT
Promoter_798	13482	378107	378306	-	P. Bidirectional	CTTCTCTTGTTAGTGAAGCTTTCCTAATATTCTCTGTCTTCTCTTTTGATGTTTGCTGCTTCTATTTTGATTAAAATTTCGTCCAACTGAAGATTTCTCTGTTTGCATTTCCTAAAATGGGCGAGGGTGTGTGGGGGGTGGTGGGAGTGGCTGGCTCGTTGCCATGGAAAGGAGGAAGTGCATGTTGCCATGGATACGGA
Promoter_799	13482	22062	22261	+	P. Bidirectional	CTAATTCCATTCGAACAAGCCCCGCCTTTCTTCGCCATTTTGAAATCTAAAAATAGATTATTATCAATGACGTAATAAGACAACGCCTTCTAATTAAAATATTTTAAGACTGAATCCGGAAATAGCAAATGATTGATGTCATGAATACGTGACCTAGTGTTACTATATTTAGTAACTATTGCACCACCAGCTGCAATTAT
Promoter_800	13482	403343	403542	+	P. Bidirectional	ATCCTTCGCTTTCTCTCTCCTTTGTTCTTCTCTTTAGCTAGCTGTATCTTACAAGAAATGTCCAAATTTCCCAATACTTTTAAAATCAATTAATGAATAAGTCAATTAAAGTTTTATTAAAGTTAAGTAATTGGTCATGTGACAGTCACGTGATACTGTCACCACATGGTAGTGCTTCCTTCCAAGTTCCTTGAAAGTTA
Promoter_801	13483	61978	62177	+	P. Bidirectional	AAAACCAGAAAGACACAAACACAAGCTCTCTCCATCCTTTTCAGCTTCCTCCGTTTTGAAAGTGTGACCACAGTATCACCACACAATATATACACGTGGGTACACCAGCCACGCCTACCAAAATTTACAAATCAGCCACACCTCCACTACAGGCAGTGCTAGTGTCCACGTGCTCAAACATGGTCACCATTTCTTTGTTC
Promoter_802	13484	167421	167620	-	P. Bidirectional	CACTCACTGCAGCAGACAGAATTAACAATGGTCGGCGGTTACAAGCCCAGTTACAAGCTCTTTTCTTTCTTTCTCCTCTTGGCAGCCTGCTCCAACCTTGTCAGTACTCAAGACCTGAGCAAGCTACAGTCTCTTGGTCCATTTCAACTTAGCCCGGATGAAGACTTGACTCACGAAGATCTACAAGATGTCATAGCCAC
Promoter_803	13484	217476	217675	+	P. Bidirectional	TACACAGCATAAGTATACATCAACATGTATCAGAAAAAGTAGTAAAATTTTTGAGTTGGCTTTTGACTAAATCCTTAGATACCATGATACCATGATACTTCAAAGATTGTGATTATACTTGAGCATTTGAGTATGTATAACTAATTTTAGGTTTTCTCCAAAATTCAGAATATGTTTGCGTTGGGACTCCAGAAGAGAAT
Promoter_804	13484	317610	317809	+	P. Bidirectional	ATTGATGACAAGTAAAGCAGCCTCAAACAATGTACCAAGAGTGAAAGCCATTATGGCTTACCGTAACGAGTCTAATTAAACGGCTTCGACAGAGAAATATTTGTAATTCTATTTAAAGGGATTATTTGAGAGTAAAATCAAAATAAAAAATTACAAGAGCGGGAAGATATTCAAGAATCAAGATAAGGAAGTTTTTGTTT
Promoter_805	13484	448429	448628	+	P. Bidirectional	ACTGAGTTTTACGGAAAAGCGGTTTATGTTCGTGTGCAATCATGTACGGAATAACACGGACATGCAGGTGTGTACATACATACACAAAATTATGGCTTGGTTAATTGGTTTGATAATTACATCTATTTCTATCTCTTACTTATTGTTTAGAATTTATTCATTTATTTCAAAACATGCAGTCAGACAAAGACACAACAGTG
Promoter_806	13485	108496	108695	-	P. Bidirectional	ATTGCCAATATTTATTCCACACCAATAAATCATCTTGTACAATAATGAATAATGACACACTTATATTTACTTATTGAACTTTAAATTATTTCATCTCTTATCTATTACTCTCTTTATTCCACTATACATTCTTCTTTTCTCTCTTTCCTTTCTTTCTTTATTCTCTATAGCCGTGTGTATGTACAAGAGAGTTGTGTGTC
Promoter_807	13485	277154	277353	-	P. Bidirectional	ATTCCGTATACACCAACGTGGGAGCATGTGTTTGACAGGAACGGAAATAACCTGAATTTAACCAAGTCACCCAACGTGGACTCACGTGTTTGACGTGAACGGAACTAACTTAGAGTGAACGGTATCATCACGTGCTGTTGCATGTATAATATCTATGGTTAAAGAGAGGCGGAAAGATGGCCATTACAGCTAGTGATATG
Promoter_808	13485	327036	327235	-	P. Bidirectional	AAAATGGCCTTCATTGATTTGGTGGATTAAAAGTAATACGTTAAATAAGAGGAGACCAGATATCTACGGTATCATTCATTAATAAGGGGTGGAGACAAAATCAAAATAATTATTGTAAATTAGAGTATAAACGGTATCCAATTGGATGGGCGTGGCTTGATAAATTTTAGTGTGAAGTTGTACTGTGCATGTTAAATCCT
Promoter_809	13485	378136	378335	-	P. Bidirectional	TTCCACTCTGTTTGATCCTCTTCCATTCCAGTAGCCATCTTTAACTCACTCTAGGCTCCTAACTGGATTAGACTAGTTAATGAACACAACAATAATTAGAGAAGGAATTCAGCTGAGTCTGCTAGTAGGCGTGGCTAAAGAGCCACTCCCTCTTTTCGCTCCAGAGAAGCAGCCACTCCTCCTTTTCCTCTTCCCCCCTC
Promoter_810	13487	323866	324065	-	P. Bidirectional	TTCTACGTCTAAACGTCTTTTCCTCTCGGACATTCTGTTTCTCTTCACCACATGTGATGATGTGAATGGTGTAGATTATTAAAAGTTATTAAGTTTTATTTACTTTCAGTTTAATAACTGGACTGAGCATGCGCAGTAGTTCAATTCTACCCACGTGCTCACCATTGTTTTAAAATGGCGCATTATAACTTCAAGAAGAT
Promoter_811	13487	116405	116604	+	P. Bidirectional	TATTTTGAGTGCTTTTAACAAAGTTAGAATAACAAGCAACCCCAAAAAATAATTTGGACCTTCGAGTATTTGACCACACCTATAGCCACACCCAAAATTAAAACCAGGCGTGGTCCTCATTTTGGCGCCAATTGGCGGGCGGGACAAAAAATTCAAAATGGCGGACAATGAAGATCTTCATTCTCAAATCCTTAAGCACT
Promoter_812	13487	122890	123089	+	P. Bidirectional	GTGTAGGCAAATCCATTCAACTTTAACTGTTTTCATTAAAATGTATTTAGATTTGGAGCTTATTATTATTTTGTTGTTGTTATTATTATTATTACTATTATTTTGTTGTTGTTGTTATTGTTGTTGTTGTTATTGTTGTTGTTATTATTAGGTAATGGATGGTGAGGAACAGAAGGGGGCGGGGCAAGAGGAGGAGGAGG
Promoter_813	13487	246280	246479	+	P. Bidirectional	TTTGAGTTTTGATACAAAGATCTAAACACGGATTTGACCCACGGGCTAAAATTTTTAATTGCTGTTAGGACCCCGGAAGAGACGGATGTGGTCGTGGTAGGAAATGATGCAATGATGATGTCATGGAATAATTAGCGCATGCTCCCACGTGATTAAAATTCATTACCGCCCCTATATCTTTGTACGGTCTTTCTTTACCC
Promoter_814	13489	20654	20853	-	P. Bidirectional	AAAAAGACAAAGACAGAGGTAAAACATGATTTTAGGTACAAAAATGAAAAGGACAAAACATACTCATCACACACACCTCAAACTCCGTTTACTCACTCCGTACTCTCTACCCACGTGTTGGCACGTGGTTTGGTTGAGCTTCTAATTAAACGAACTTAGGTGGAAAATGTCAAAATGAAAAGATTATCATCCATTTTCAC
Promoter_815	13489	71642	71841	-	P. Bidirectional	TTAAATTTAAAATTTTAATGGAGGCATCCGAGGGTTAAATATAAAATGCCCCGCCTCTTGAGTATACGGATTTAGTCTAGTTTAGTTTTACGGAAAAACTTCAGCTAAAAGTATACTGAGTTATACGGATATTAAGTGTAAGTATGCCAAGTTTGGAAGAACAAATGGCATAGCCAGCTCAAGAAAGACAAAAATGGTGT
Promoter_816	13489	365497	365696	-	P. Bidirectional	TGTTTATTGATTGAGTGCAATTACTTAGACATAATGTAGATCTAATAGTCCAATAGTAAGTCTAAGAAAGGTTGCATAATTGATGTGAGCAATTAGATAAACATTCATTACTGTAAATTGCTGCATGTGCAACTGCTTAATGTGCTAATTGTGCTTATAATAACTAAATAAAAATGGAGGAGAAGGTGGAAGAGTGCTTA
Promoter_817	13489	382484	382683	-	P. Bidirectional	CGTTTGGGTTAAAAATCGCAATTATTAATATGCGCAATTATTAATAATGACATCATAATGCTATATAACTATTAGTAATAATTACTTAATCGCAATTTTTAATACCAGCAAAATTTACCTCGTGCTAAAATCGCAAAATTTAGTACCCGCAATTAAAAGTCAATCTAAGGTATGCTCAAGCCTACCCCTGCCGCAAACTT
Promoter_818	13489	413809	414008	-	P. Bidirectional	CTAGTTGAACTTTGCCACAGAAGAGAGAGCGAGTGTGGAGGAAATAAAAAGGGATCGTATCCGTATACTTACCCGGAGTATTCTATAAATTCTCTGTTCCTCTCCGTATAAATCTTGTATACTAACATTCCAGCCCCTCCCTTTTGTGCCACTCCTTCTTTCACCCCGCCCATCTCGCGAGGAGCTCGACAGAGTTTTAT
Promoter_819	13489	110449	110648	+	P. Bidirectional	ACCTTAGCCTCCTTCGGGGTGAAAGAAAGTCGAGAAAACTAGGAAAAGAAGTGAAGATAGTAAACGTGTTAAAGAATTACATTCATGGGTGTAGGTCAAGCTCACGTGATCACTAATTGATTTGATAAACCGATCACGCCTTCCTCAACCACGCCCCTTTTACAAAACAAGCAACATTTTCTGCAACAATAGCCCGAGAA
Promoter_820	13489	284417	284616	+	P. Bidirectional	CTTGAATTTTTACATGATGTTAATATTAGGTTGCAAACATTATCATTGTATTTGTACATGTATGTTAAACCATATAAAGTTAATTTGCCTAGTCTTTTGACAAAACTGTTTTAAAGAGCTCATTCAAATGTAGATGATAGTGATGTGTCAGTGTCACTATTATAAGCTGCATGTTAGCTGTGAACTCAGAAGATTCAATT
Promoter_821	13489	449459	449658	+	P. Bidirectional	AGAAGATAGAGAAAGAGTGGCCATTTTTTTTAATGGAACGCCCACGCAACCATACACACAAATTTTTGTGGTCGCAATTCTCCCACGCATTTGAAACCAATAACGGCGAGCTGGAGGGTATAAAAGAACAAGAACTGGGCCAGAGAAAGCAACAACTGCAAATTGTAAGATAGCAAAAATATCTGGCAGGATCCAGGGAC
Promoter_822	13490	19778	19977	-	P. Bidirectional	GGCTGCTGCCGGTCAGTCATAGCCTACGGGTTTCTCTCTGATAGCCTAGGGCCGGCTGGGGGACTAGGGAATGAGATTTAGCCTCGACTTTAGCACGTCTTAGCTCTAGAGATGTCTGAGATGAGCTCAATTCAGCTGCGAGGATCACGTGATCCCTAGCCCTTGTCACGTGGTAGACTTTTAACTCCTGGCCTGTTCCC
Promoter_823	13490	183371	183570	-	P. Bidirectional	TGATACATTGGCTTTATTCTCTCCTGATAAGAAAAAGCTTGGGTTCAATATGCCTACTTTATAGTTTTAACACTTTACAGCCAGTGCCAGAGCAGTGCAGTCAGCTGCTTCATTTCCATGACGTCACGCCATAGTTTTTATCAGAACCACGCCCACTAAGTTATGTAGCCACTCCCACATAGTATGGTCATATAAACTGG
Promoter_824	13490	326787	326986	-	P. Bidirectional	AGTCTTTCAACGAGTTTTCAGCCCCAAGTTTGTTGACTTTGTTCAATGTTCAGCCAATGATAATAATTCAGTTACTATAGCAACATATGTGCTATACGGAAGTATCTTCATAGTGCACGGAAAATTAGAATTCTTGAAGGCGTGGCTTCATTTTAGCTAAATTTGCTAATTAACATGTCGACTAATGATGACAGTACACC
Promoter_825	13490	44348	44547	+	P. Bidirectional	GCATGCGCAGGAAACTCCTCTTGCGCATGCGTACACACATTCCCCGCGATTGAGAGGGAAAGCCACACCTTGAATTGGGACATCCCATAAGAAGTTCCTATATCCTTTGATCCCATGCCGCGTGCATTGGGACTGGGTGACGTCATGGTGTCTAGACTATGGGTCTCGGGGCTATGGCTTCCTCTGGCTACTGCTCGCCA
Promoter_826	13490	249707	249906	+	P. Bidirectional	ACTGAGTACAAAAGAAGAGATAGTAGATCCACTGAGTCAGGCATCGATTGATCCACTAAGCCAGGCTATATCCGATCCCTTGAGTGCAGTACTCACCGACAGTGTTAAGATAGGATCAACTTTTGGAGCTCCTGTGTCTAAGGTTTGCTAAAAAGGTTTTTTGTTTGGATTTAATGAGGATGTGTGTGTGTGTGTGTGCT
Promoter_827	13491	61613	61812	-	P. Bidirectional	GTGTGACCAGAATAGGCGTGACCAGAATAGGCGTGACTGGAGACGTACGTACATACATACATACATACATACATACATACGGAGGGAGGGAGGGAGACTTCGCCTGAGTGGGGCGAGCTTATGCTCGCCCCAATAACTTTTAATTAACTGTTAATAACTCATTAAAAATGGGTGGACTCCTTGATGTGCCAACAGCAACT
Promoter_828	13491	75994	76193	-	P. Bidirectional	AAACCCCTTGATCTTCTAAGACTCTTAGCCTTTCTTCTTCCTATCACTTCTCTTCTCCTGCGAATGCCCTGGCAGTTAGGAAGAGCACAGAGTGACTCCCACACGTTTTTGTTGCATCCAATTATAATTTTTGGCGTGAAAGACCACGCCCTGTTAGTTCTAATTATCGCAATTAATAAATAATCGATTCCTCGTGTAAA
Promoter_829	13491	386132	386331	-	P. Bidirectional	GAATATGCAATAAGAAAAATACTTATTTTTAACAGTTAGTTTACTCATAGATCTTAGAGACTACGTAACCTATAACATCTATGGTTTACTGTAACTACATTTAATTTATTATTCATTATGGGTGTGGTTAAGTATTATAATATTTCTTTTATATCCTTTTAATTAGAAAACCCAGGGCAGCAGGAGAAGCAAAATCCGCT
Promoter_830	13491	134613	134812	+	P. Bidirectional	ATCCAGTGAATTTGTATTTTGGATGACAAAATCTAACTTTTGTGTATCTGCTGTTATTATGAGTAAATTAATTCCAAGCATTGCAATCTCCTGCAGCACTATCTCTGTTAAAATTCAATTCTACAAATCGCGCATGCGCAGTACTAAAGTCTGCTAAATGCTAAGACCAAGATGGCGTCTCTCAGGACCTCACTCTTAAG
Promoter_831	13491	403381	403580	+	P. Bidirectional	ATATTATTATCATCATTATTTTAACACTAAATAGGTCTAATATTGAAGGACTGCAGTTAGATCTACCTAAAAATGACAATATACTTTTTTTATCAAAATTGTTTTAATGCTTAGACTTAGCCTAATGAAGCTTAAACCCCTCCCCTGAGTCCCCTCCTAAAGATGGACGGTATTACTAGTAGATTGAAAGGGATCTTAAA
Promoter_832	13492	244677	244876	-	P. Bidirectional	TGCACTGCAGTTGCAATAGTGAACTTAGGTTGCTTGCTTTCTCTTTTTATAGGAATAGATCCCAGGTTTAGACACATATCTGGGATTATTACATTAGCTTCAATTACCACTGCTTCATACTCCATCCATACTATGATAGTGATTTTTGCAAGACTAAACAGCACGTGGGTGGTAACACGTGGGTAAATCTTAATAAAGGA
Promoter_833	13492	257863	258062	-	P. Bidirectional	CAAACACTTCCATTCCATTATTAGACTTACCTACCACTCCTGACGCCGTTGAAGGCGTGGTGACCACACCCATCACATCTTCGTCTATAAATAACTCTATCAGGTAAAAATACTTCTTTATGTACGGATAATATTTGATTGTATTTTTAGTGTTTTGCTAACACCGCATGATAATAATGACAAACTCCTACTGAGTAACT
Promoter_834	13492	286156	286355	-	P. Bidirectional	TTAAGTTGATGCCTTTTGTCGCCCCTGCGCGCCAAATTGGTTTTAGACGCATGCGCAGAAGCAAAACCCCGCGAAATCTAAACGTGGGTGGAGTAGGTAGGTGTGTACTAGGTTAATAAAAGGCGTGTCTGATGGGCGGGCTTATCTTGCATACATACACAATGTCTGTGTCTTGCATAATCCATAAAGTGTAGTTTTTC
Promoter_835	13495	24998	25197	-	P. Bidirectional	GAAGCCACACCTTTCGTTAAGGAATGCTATGCTGTAAAAGTAATCTAATCGAGGGTTCATCAAAATTGAAATTGTAATAATTATATTCATTGCAATTTATAACCGAAACGATTATATTCATTGTTGCTACAATAACAAGCACATGCACATGCTGGTCCAGCTACACCCCTCGAGATCTTAAGGTTACAAAAAGTTACTGT
Promoter_836	13495	144354	144553	-	P. Bidirectional	CTAGCTGTAGGAGGCCGAGGATAATAGCTGAAAGAGACACAGAGGCCATAATTGTAAATAGAATTGGGAAAAAGGGCCTAAAGGGGAGAGAATCTCTAAATTTTACAAGTTTAATTAGCCAAAAGGGTGTGAGGGGTGTGGCGGGGTTTCTAGAAGCCCCGCCCACCAAATCTTACAGTGAAAATGTTCAAATTCATTTC
Promoter_837	13495	230923	231122	+	P. Bidirectional	TGCTACACCAGAAAAGAGTAGGAAAGTAGATAAGAAAAGTTTGAAGTCCATTGTTTTCAGCTAAGCTTGTCCTGGTAGATACAAGACAGTGCTCTCAATTTGAGTTTGTGTGCTGATTCCACGGCCGCAAAAATGTGCGAGCTTTGATTGATCTAGGTGCTTTGATAGGAGAGTAAATGGCGCTTGCTTCCTTCCTTCCT
Promoter_838	13499	140507	140706	-	P. Bidirectional	GCCTTTCTTTTGCTCATTTTGATCCGTTTTACTAGAATATACGGAGAATTGCTTTTAAATTTACAATAACTAAAGAAGAATACAAAATATCGCCTACGGCCGGGCACTAGCTCTATATTTGTGGGCGTGGCTAAATCAAACTCCGCCCACAACTAATTTTCATACTGTACTTTGTTATTAAAGGAGAGAGGGTACCTCTT
Promoter_839	13499	146166	146365	-	P. Bidirectional	CTGCTGAGAAGACATTATGTCACTGCAGTCTCTTCTTTCTCTTCTAGTTCTGCAAAAAATGAGATCCGCCCAATAACAACAAGAGTGTGTGAGTGGATTTAACACTGCGTGGGCGTAGGTCACAGGTAATAAATTCATAATCATTGTAGTGGTAGTTAATTTAAGTTGTACATGTGCAGCAAGATTAGTTGTCCACGCTC
Promoter_840	13499	185733	185932	-	P. Bidirectional	ACAAGCCATGACATAATGTATGGGGACACTACCTATCAGGAGAGCCACCTCAAGGGAACGTCCCAAGATTCTCTGATATACGGATATGAATTATGAACCGAACCTAAACCTCTTTCCGTATATTTAGTTATAACTTGCAGTTATTAAACCATCTAGTTATTATTAAAAGTTATGTAGCCTAACCACAAAAATTGTTAATT
Promoter_841	13499	374966	375165	-	P. Bidirectional	TCACGTGAGTTTCAGCAACAATCACTGCAGTAGTGTCACATCACTCTCTGCTCTCTTGTTTTCAAAGCTTTTTAAAATCATTTTAAAGGTAAGGGAGAGATAAATAGAAGAAATAGTCTCTTTTTTTGTGAATTTTGTGATCTTTATCATGTAAATCGTGTACATTGAGATATTTATTGTGAATTTTTCTCTCTCAGTAT
Promoter_842	13499	514709	514908	-	P. Bidirectional	TTTTACATATATATCCACACCCTATTAGTCCAAGCCTGATGACAGCCATTGATTCTGCTAGTTATTACTAAAATTAACTAAACCCAATAGTTATTAAAATTTGGTAGGTGTGCATGTGGTTTGTTATAGCCACGCCTAGTGACCTCACCCAGCAAAAATTAATGAGCAAGGCCTAGGAATGGCTGAAGGAATCCTGTGTC
Promoter_843	13499	309764	309963	+	P. Bidirectional	TGGCTCTGTGTTTCCCTGCCCAAGAGTAATGCGCGCAATGCACTGAATGCAGAATTGAAGGGCGGGGTTCGATTAGATGCAGATCACGTGATCCAGCCAGATGTGTTATGACGTCACGAAGAGTATGTAAACTCACGTGATCTCAAGACCACGCCCTCCTGCTTACCATAGACCCACCCTTAGCACTAAAGGAAACACAA
Promoter_844	13499	328857	329056	+	P. Bidirectional	AGGGTTTCCACTGATCAATATCTCCTGAGGCTTGACCCACATCTCTCGCACTCTCTCTTTCAATTCCTTTATGACCCAAAAGCTCGAGCAAAAGTTGGAATAGGATAAATGGGAGTGGCCTCAAAGTCAGGCACGCCCTCTTTTGGGCAAGGCACGGTGGGCGTGTCTTGTTTTCTTGTTTTGCGTGGGTGTGTTGTAAA
Promoter_845	13499	375122	375321	+	P. Bidirectional	GTGATGTGACACTACTGCAGTGATTGTTGCTGAAACTCACGTGATCAGTTGGTTATGCAAATATGTCACGCCCATGGACACACCCACTCACATTAAAAATAGACTCGTCACCCTTATAAGGTCAGGAAGTCGTTCTAAAAATAGAACAGTGATCTGCACTATTTATAGTACACAACTGTGTCTGTGAGGTGAGTGAAGAG
Promoter_846	13500	285062	285261	+	P. Bidirectional	GTAGGTGGAGTTAGCCTGCCTATTATAGTTATAAACTTATTAATATTAGTTAACTTTAATTAATATAACAGTTAATTAACTAATTTATAATGATGTAATATATTTGTGCTAAAAATAACATGTTCTAAAAATAGACTTCGTTTCAACATAAAAATGGCTGCAAAATGCCAAGATCATTCTTAATTATTTTCTATAGTTTA
Promoter_847	13500	294310	294509	+	P. Bidirectional	CTCCAGCCTCCATTATGAGTCAGATAGAGGAGAATTATGGGCTGCTTTCTGTTGCTTTTACACCAAAAACGAGTCAAAACGCTACACTGTTTTGATGCATGGCCTCCTAATTGAAAAGGAGGTGTGGCTGTGTGGGTGATAATTATGGGCGTGGTTTAATCGAACTGCCATGCCGTAATAACTTTATTACTTTATTTAAT
Promoter_848	13500	400445	400644	+	P. Bidirectional	CTGGAGTTCAACCAGGAACCAGCCACACCTTCTAATCTTAACGGGTGTGGCTGTGTAGGCGTGGTCTTATTTTTAAAGGCGGCAAATCGAGGGAGAATGAAGATCCTTGATCAAGAGATTGTGAGCGAATTTTACGAGAAACTAAGGCACCAGGCAAGACAAAGAGACCCTTATACAAGCATTATTGATGCATTTTATTA
Promoter_849	13501	172561	172760	-	P. Bidirectional	CACGTGACTTTAGTGACATTGTCTGGCGGGAAAACTTAATGTTTAAAATTAACAGGTAGATCTAGGTGTGGTTGGGTGTGGCTCATAGTAAAAATGCATGGCAGCTAGCCAGCTCATGGCTAGCTGCGTCAGTTTGCTCCGATATTTTGTATTATTCATTGTTATTGAGAATGTGCTTGCAATGCAGCCCTTCCGAGTGT
Promoter_850	13501	190141	190340	-	P. Bidirectional	ATAAATCTCTCTTGGAAAAAATATAGCTGTTGTTGCACCCTGAAATTTGTAAAGACTAAAGAGAAATTAAAATTTACAGACCAAAAGGAAACAGTAGGAGTGGCAGTGCCACATATTTGTTATTATTTTTAATAGCAAAGCCAAAGCGAATCATGGTTGACTTATGTCAGTGGAGAGCTGCCATTGGTCTATGGAATTGC
Promoter_851	13501	205717	205916	-	P. Bidirectional	TAGAGACATGGTTAAAAGAGAAAAGAAATACCTCCATAACTTCCAAATTTACCGCCAAGTTGCTAGATCTAATTATAGCCACACCTACTAAAATTGTTGTTATGGAAACGAGCCACTCCCTCTTCGAGCTACTGCATGCAGCACTGCACACATGCAGAGTGCAAGCCTAAAGGGGGAGGAATAGAAAAGAGATAATGGCT
Promoter_852	13501	307089	307288	-	P. Bidirectional	AAAAGGGAGAATGCTTGGTTTGCACAAGGGCTTGTATAAACATTAGCAAGAGTATATTCTTTACATTAGTAATAGCATGCATGTATAATGTCAACATGTAGTAGATGTACTATCTATCTAATTTTAATAATAATTTCTTTATAATTTGCCCCACCTTTGAGAATGCCATATAAACAAAGTTGATCCGGAAGACTCAAGCC
Promoter_853	13501	165697	165896	+	P. Bidirectional	CCATTATTGCGCTGCAAAATTTGTAGCAATAATCAGCATAACTGTGTACGGTAGAGTAGATTTATAGCTGCTCCAGCTCAGCTAGCTAGATAGATGAGCTCAGCAGCTCCACCCAGAGAAGATCCACCCACGAGAAGATCCACCCACACACCTGTAGTCACGTGGTAGCAAATGGCTGCTCAACTCTTTTCCTTGCCTTA
Promoter_854	13501	251182	251381	+	P. Bidirectional	TGTGGTGTGCAACCGCAGTGTGAACACGTTGGTGACGGTTCCAAGTCCCTCTCTCTATCTCTTTTGTTTCCAGCAGTAGCTGCAGTACGAGAATCTTTCTTTATTGATAGCGCCGCAATTCCTTTATCTTTAGTAGAAGAACTGTCCCGTTTATTCCAACTAGGTGAGACCCGCACTCAATTTTGACTGGTATCCAATAA
Promoter_855	13501	296681	296880	+	P. Bidirectional	GTCTTTTCTTTACAAGTTTCCTCGGAACTCATGGCCGTTTGAGAAGAAATTCAAAGGTCAAATGAATATCGCAGTCACAGCTAGCTAGCGAAGAAGAATAGATTGATCACGTGATTGACGTGAAAGAAATTTCAAGAAGAAAGCAATGGGCGGGGTTATTATTTGGGCGTGACTGTAATCCAGCCACGCCTTTTTGCAAG
Promoter_856	13501	528927	529126	+	P. Bidirectional	AATGATCAATGCAATCCCTCATGCTAGAATCATGGCTCAAATCAATGGCCTGATCACTAAAAGGTGGAGCTGGTCGGTCGGTCGGTCATAATGAACAACGCGCGGGATCGCGCGCGAAAAATTAGCCACGCCCATGGGCACAAACCACACCTACTTTGTCACCATATCGCTTCGTCCATAGTATATGATCCATCGGACCA
Promoter_857	13504	323335	323534	-	P. Bidirectional	TTAGTCATAGTGAAGTTGCCAGAGGGAGAAATTCCACCGTAGGTCCAACTATTCTTGATGTCCTCAATAAAACACGGCTTAAGAGAAAATTAAGATTAAAAAACACTCAGTACATTGGATAATAGTCACATCAATCTAGACATCTCATCATAACAGCTGTTGTGTCATCATTGTAGAAGCTAGAGGGAGAAAAGATCTCA
Promoter_858	13504	432245	432444	-	P. Bidirectional	AGGGGTCTTTTTCCTAAAGCACTCATAGCTGATTGTTTAGCTCTACGCCTCCAGGAGGTAACTTAGATCGCTTAGCCAGCAGACAGTCCCACAAGACACAAAAAGTAATGCAATGTTATTAGAATACTTACGGTAAAGTGTTGTTATGGTAACTAAACGAATTGTTTCTCACGATGCTTAGCAACGGGTAATTCACTGAT
Promoter_859	13504	157222	157421	+	P. Bidirectional	AGAACTATGCTTTCTAACAATTATTTTCTGTCACAGTAAGCTGCCAAACTGTACATTCATATCTATGGGTGCTACCATAGATATCTATGGTGCTGCATAGCTTGCGTGCGCGTAGCTGCAGCGCAGGGGTGTGGCACTTTAAGGAAGTGTCGGCGGCAACATGAAAGGACTTGTTTTCTTGTTTGTTGCACGTGTTTTAT
Promoter_860	13504	382067	382266	+	P. Bidirectional	TTTTCATGAAGCTACTGAAGCTGGAATATTATAACTCTTGGTAATAGTACAACTCTGATCAGTGATCAACCCCGCCCAAGTCACACACAAAAGTTAAAGAGTCGTATAATGATGCAAGATGACGAAATAGCCACATCCGGTATAGGCCACGTGCGCATTATAGACAGTCACGTCGAGTGGGAAGGGCGTCTCACAGTCAC
Promoter_861	13506	121637	121836	-	P. Bidirectional	GGTTAACACTAATCTTCCATACATCCGTTATAATAATGAGACAACGCCCAAAATCCCGGGTAACCTTAATGCGCATGCGCAGTAGGATTCACTGCACACGTGGAGGCACGTGGGCCCTTTTAATTTTTAAAAGGGCGTGACAACATACCTCCTTGACCACACCCTTCACTCTTATGATCATTTTATCAGCTCAACAACTT
Promoter_862	13506	429737	429936	-	P. Bidirectional	ATAGAGGATCCATCTTTGATAAAGTTCAGTATTATGGGTGGTTCAGCCCCACCCATGGATAAACTAACACCCACGCTAATCCTAATCCACGTGGTCGTGGGTAGTGCCATTTCGTTTATATAAACAAAACAAACGAAGAGGAGTATTTACTCCTTCGTCTCCCATCGCCTCTCCCTGTTCTCTGTCTACATATCTCCCTA
Promoter_863	13506	586585	586784	-	P. Bidirectional	AGCCTTCTCATGAATAAAGATAGTGATGCTGTCATGATGGAGCTATGCAACACGTCGCCATGATGATAACAAGTTATTAATAGTTATCAATCGCTTCTTAATTCAAATAGGCGTGGTCAAATGCTGCTCCACGTTGATGGGCGTGGTCAACTAATGGAGAACTTGGATTTGACTTTTCTCTCTCTTTCCGTGTCCCTGGC
Promoter_864	13506	615138	615337	-	P. Bidirectional	ACGAGTACTCTGGACCCCAGCCCAGGTCACCCTCACCAGGTCTTAGAAGTCAGAACTCACAAAATGAAATAAACTATCTAGCTAGATCTAGTAAAGTAGGGAGGGAACGAGGGTGGGGTTTAAATAAAAATACTGTTAAATAGATCTTACATGAATGAATGCTGTTATCTTTGTTGTTTACTTTATAGACCTAATCTTAC
Promoter_865	13506	49611	49810	+	P. Bidirectional	ACCTGTTCTTCCAGTATTATTGTGTTGCTGTAAAACGAGAAGACATTCATAACTTCCTGCTTCCTGCAAAATGGCGGATAACCTACGCATGCGCACAACAGAACCCCGCCAAAACAAATAAAACTTAATTTATCTATTTTAACCACACCCTTTTAATGGAAGAAGGTGTGGCTGCTGTGTTGTGCTAGCTAATTTTTTCC
Promoter_866	13506	230582	230781	+	P. Bidirectional	GTTTCTTTTTGCTGCTCATTCTCTCTACTTAAGACAAAACTGTCAAGTCAGCAACACAGAAATTAACAAAAATAGCCAAAATAAAATAGCTTGCCAAGCCAACCTAGCACAGTGACCTAGCAGACCTACTGAGTACAGACCACGTGGTATCACGTGACACAAAATGGCTGATGCCAACAAGCACACACTAAAGTTCTTGC
Promoter_867	13506	309119	309318	+	P. Bidirectional	ACCGTTCTCTTAAAACGGCGGGGAAAAGGGAGGGAATAGGACACAGAAGACTACGAGATGTCTTCTAGACTGACATGAAAGAGAAGAAGGCTAAAGGGAGACGGGGAGAGAGTGTCTGCTAAAAATTCTGTCACAGCAGAACTTAACAAGGAGTTTTTGCCGCACCCTGGTGAAAATGGGTGTGGTCGTACGAGAATATA
Promoter_868	13506	333237	333436	+	P. Bidirectional	TGTAGGTTACTTTCAATAAAAGAACGAGCATAAACCAGTCGTTCTCCTTGCCTGTAATAATGACCACGTGTGTGGCTGGCTGGATCACGTGAGAGAATGAGTATGACTCGTGATGACTAATTATGACGTTGCATCACTGTAAACAAACCCACCCAGTACAATGGCTGAATCGGCAGTAGGTGATAAAATGTCAAGGACAT
Promoter_869	13506	419233	419432	+	P. Bidirectional	GCCAGAGGAGGTAATTGCTATGGCAACTTTCGCACTACTCGAGAATGCATAAAGATATTAATTAATCTTTAATGATATTCATTACCTGTAATATTATTTATTGGAGCTTAGTTTATTGACTATTTTAAGGCGGGGCTTAATACTTAACCCGGGGGTGCGCGGGAAAAAAATCTGAAAAATGGAGAAAAAAGGTGGAAAGA
Promoter_870	13506	480831	481030	+	P. Bidirectional	CGTCCGTATCCATTCTAAATGAAAGGTCTAGAGATGAAAAGAAAGATTGAGGTGTCTTATTGTCGTGAGAATCAGTCAATCAGTTTATCAGGCGAGACAAGACTCGAGAGAGAAATGATCACCTTATCATGCGTCTACAATTTGTTTTCATGAAAGAATACGGAGCAATCTGATTATAATAAACTGAAAATATACGGAAT
Promoter_871	13506	519779	519978	+	P. Bidirectional	GATTTGATGCTATCATTGAGCCACCATTGTGTTCCAGCAATAATAATAATAATAATAATAATAATAATAATAATAATAATAATAATAATACTAATAATATTAGTAATAATAATAGTTGTAATAATACTAATAATAATAATAATAATAATATATCTGTATCGTGGGTTCTATCTCACTGGAGCACTACGCTGCTATGCTAT
Promoter_872	13507	359170	359369	-	P. Bidirectional	GGGGCAGACATCTTTGGGCCTTCTCTTCCTTTTTAGACCCTTTCCATTGGTCGCCATCTTGTATTTTAATACCACGCTGTTTATTCTCTAATTATCTAATTATACGGTATACCACGTTTGACCACGCAGTTTGCTTTCTAAATAAGCAAACAGCGGTCTAGAAACTGAAAAATTGAAAAATTACAGTTTTGCACAAAATT
Promoter_873	13507	396503	396702	-	P. Bidirectional	CATATTGTTGTAATGTTATATAAAGGTCACGTGACAAGCCATGTGATGTCACATGTCCGGATCTCGTGACCACCAATATCCGGATTGCCTCTACATTTCCGTAGACTAGCTCTAGATCAATGTTTCTCCGTAAAACAGTGCAAAAAATCCGTACATCTTCGTTTGCAACGTCAACGTGAGGATTCTAAAGTTGCTCTGAA
Promoter_874	13507	310663	310862	+	P. Bidirectional	TCACCACTAGCAAAGCGCACAGGATCACTAGAGCCTTCATTTTAGAATGGACAAAGTTTCAACAAGAAAAGTAAAGCGATGACCCTTTTAGAATTATTTTATATCTCCGGCACGTGAATTGATGAATAAGCAATCCAGCCCCGCCCTTGCTGCTGCAAGCCCAGCCGCACCCCAAAAATGGAGCCAAGCCAACAATCAAA
Promoter_875	13507	438630	438829	+	P. Bidirectional	GGAAACTGGTTGCTATTAGCTACGACCCGTTGCCCCGCTGTCGTTAAGCACCATTCGGCATTTGGAGAATGTGATTGGTCAGAAGAAATTCATTAATATTCATTAGATCTAATTTCTTATTCATGACTTAACGAGCTCATGAATAATTCATGAACACGTGTACACATTTGACATGGCAAATCCAGAGAAGCATGATTTAT
Promoter_876	13507	496676	496875	+	P. Bidirectional	TATAGCAGCCATTTTTATAAAAATGTATGTTGCCAAGGTTACAATAGAAAACCACACCCTTATCTACTGGTAGGCGTGGTTAGCAATGCACACGTGGATCCACGTGTTCATTTCAGGGGCGTGGCTAAAATAGAGTTGATGCTCTGCCTACAACAAAATGGAGCTTATTGCCAAGGAGTATCAAGGTGTTTGTGAAGCTA
Promoter_877	13508	45999	46198	-	P. Bidirectional	TCATCAGTAAAGTCAGTAAAGTCCAGTACCAACCACCCTATAAAGAAGAAAATCGTAGAGTTACAAGGTCGCTTGGAGAATTGTTATCTTTTTTAATTCGCGACAATTCTCACCTTTGCCTCAACTTGTTTATTACTTGTGCTGCTATGCTGTAATCACTATGGGTGTGGCTAAGTTGGGCTAAACCCCAATCAATAATC
Promoter_878	13508	600748	600947	-	P. Bidirectional	TGTAGTGTAGATTATACATGTACATATTTAGGAGGAAAAACAATGAAAGAGAGTCCGAGATCATCACTGATGTAATGCCAGGGTTGCCTGCTCTGCTCAAAAAACTAGGAAAATACTATTACCCATTATCCAGCAATTATTCTGCAGCAATGTTAGATCTAATGTTAACCCTAAGGCGTGGCTAGAACTATTGTAACCAT
Promoter_879	13508	579302	579501	+	P. Bidirectional	GATACAGTCAAATTATGAAGTGATCCAACTTTATGAAAATGCTCAGGCATATGGTGTAGATACACAGTAATACCTTCCAATCCCTTTCATTTAATAATAATAATTATTATTATTATTATTTACTCTATTATCTATGCATATACGCATGATACAAATGAGCCACGCCCATAAGACGCGAGGGCCGGGCCGAGGCTGGTGGT
Promoter_880	13509	16443	16642	-	P. Bidirectional	CTTCACTATTTCAGTTTCAGCATTAACAAAAATAAATTTTTGCACTTCTTACAACTTGCTAATTTTGAAAAGTAATTTTCACCTAATTTTCACCTGTTATTTACTTTTTAAAAGTGTGATTTAGATATGTATAAATGATTTTCACATGTTTACTTCCTAATTAAGTGAGCACTGATTGTTTTCATGCAAAATTATTTCTT
Promoter_881	13509	139494	139693	-	P. Bidirectional	CAGGTTGACTTTATATAGATAGCAATCATACTTGAAAAATATTAGGTTGATCTATTTAAATCAATTTTCTACCATATCTTATGATAGTCTGGCGCAGCCAGACCCCTTTTCATAAGATAGTCTGGCTGCGCCAGACTATCTTATGACTTGCATGATCTGTGCTGATTTGTGTTAATTGGTGCTGCATGAGCTTCTCACGG
Promoter_882	13509	302470	302669	-	P. Bidirectional	CCAGGCTCAGATCAAACACAGGCCCAATTAGCAAATTATTCTTCAATTATAGTTGAAAGAAAATAGAATCCATTTTAATGAATGGAGTGAGGCAGATACCTGACTACATATAATGTTACATCCAGGCATTCAACCTCTTATATAAACAGATAGTTGATGCAGTAGTGATCTACGTGAGATAATCACATTTACAATCTTCA
Promoter_883	13509	396930	397129	-	P. Bidirectional	GGTTTGACCACAAGTTGCAGCCAAATGAGCTAATGCATGCATGTACATGTGCAAATCTTGCATTTTGCATGCATGCATAATAATTATGCAGGAGTTGTAATGGGCGTGGCCTCATTATGGGTGTGTCTGTTCATTCCTGTTAGGCTGTTAATCTGTAAAGAAGAAGCCAAAATGGCCGCTCGGAGGAACCTTCCACCAGT
Promoter_884	13509	418570	418769	-	P. Bidirectional	GAGGACTTGGCCTGATTCTGGCCTGTCACGTCTTCCAAATGAGAAAATCTAAAAAGCGAAAAGAACAACAAAAATGATAATAACAAAAACAAGAATAATTTTACTTCTTAAACATTATTCAATAGGCGTGGTTTTTTTGGTGGGTGTGGTTAATTATAATTTCAAGATGGCGGGTTTTCTAGAAGCTTGTCAGCATTGTT
Promoter_885	13509	520067	520266	-	P. Bidirectional	TAGGACCTCCTTTGGAGTTTGGGTATTTGGCGGGGTGGGTTAATTGATCACGTGATCAGGGTTATTAAAATGACGTCACATAATCAAAATTAGTTGCCATGGTAGCACAACGTGGGCGTGGACATTATGTAGTGGGTGTGGTTACAACGCACGTTGTCGACACGCCCTCTTTTAAGCCTTTCTGATCTTCGACATTCTTC
Promoter_886	13509	208172	208371	+	P. Bidirectional	ATAGGCTAACATACACAGTAGAGGTGCTAGTCTGGAGACAATTGTGATCTGGGATATTAACATAGTATTATAATAAATCTGCTTCATTCATTTTAAATCCCTTATGCCAATGTATTACAAATATTAGTCTTAAATCCCGATCCCAATTATAAACACACCGTCTCATAATACCAGCACCTGGTCTACTGACCTGTGATTAA
Promoter_887	13509	248474	248673	+	P. Bidirectional	AAGACGAGAAAGAGAAGGTTATGGAGGAGTGTACTCCACAGTGCATTGAAGTGAAAGAAATAACTTCGTAAATTCGTTAAATTAGAAACAGGCAAAGTTTGAACCACGTGCGTACACGTGGTCAGTGGAGTACAATGAAGCCTCATAATCATATCGAGGCCTGCGCGCCTGCTGCAGCCAAAGATGCTGTTATATTTCTT
Promoter_888	13509	445262	445461	+	P. Bidirectional	ACTTTTTTTAATTTCAAAACAACGTTTACTGTCAGAGTAAGCAAAACACTGCAGGTGCTGGCCAGCACATCCTTGCAGACACCCCACAACAGTAAACAATAAATCAAAATGACTATAAAAGAGGAGCAGGCTAGACTCCAAATCCATCATTCGCTCATCGAAGAAACCTAAAGTATTATTCATACTCACTCTACCTCTCA
Promoter_889	13509	458816	459015	+	P. Bidirectional	TGAAGCTTTTCTGTGACCTCTTCTTCCATTGTTCATTCATAAGAAATTAAGAATATCTGTAATCTGCTCTATCAGATTTCATTGATTATCAAGAGTCCATTATATTTTTCAGGCCGGGTAGCCCCACCCTCATTGGGTGGGGCTCAGTTTGCTGCAAAACAAGTGGGCGTTTCAAACATGGCAGATACTACAAGCAACAG
Promoter_890	13509	508950	509149	+	P. Bidirectional	ATTGACTATCATTTCCTTTCTTTCCTCTCAGAAGGCCATTTAATGTTTAAAGCGATCTCTTATCATAAAACTAATAATGCAACAAACAACTGAGATTATAGTTTACTTTCAATGTCTATTAAATAAACTATCAATGAATATCTAAACTTAAACCAAGCATGGAAAGGTGTGTCCAGCTTGAAAGATGGCAGAGTCAACAA
Promoter_891	13510	91352	91551	-	P. Bidirectional	CTTCGAGCTTCGTGCGTCGGGGCCACGCCCAAATTAATCTCATTCACACCTCTACCACGCCCAAATTTACACTACACGTGAGTGAATGAATCTGATTGGTTGAGCATTCTCTTAAGCTCCGCCCACACACCTGGGCTTTGTCGCATTTATAGCAAACAGCAGTAGACCAGAGAATAGAAAGAGTGAAGTGATGCAAACTT
Promoter_892	13510	454694	454893	-	P. Bidirectional	TATGTCACATTTACAACTTTTATAAAGGAAACAGGAGGGATTTTCCCAGGTGGCTCCCCTGGTCAAGTATATAGGATATGAGCTGGATATGACTGAGCTATCATAGTGCAAGTGATGATCGTGATCATGATGCTTTGTTAATTTGCATAGCTCATGGGTGTGGCTCTGGCAGAAGAAGTGGGCGTAGTGTGTTTCATTTG
Promoter_893	13510	620133	620332	-	P. Bidirectional	CATTTTCTGGATATTTGCATGTGATATTTAGCTTTGTTTGTAGCTTGGGAGGGTTTGTTTGAGTTAGTACGAAGCTGTCCTGTATCTATAATCCCTTGCCTAGAAGAATCAGTGTTAAGTAGCTTGCAGTTTGAGCCTTTTCAAGCGCCAGATCCTACCCTAACAAGGCTGACATTGACCGACCCTTTATCTTCTCTTCC
Promoter_894	13510	444830	445029	+	P. Bidirectional	TTGTTTCGGTAATTCACCTTTTCTCTTTCCACTTCTTTTATATTCTCCTGACATAGAGCCACTTCTTCTTCCAACTCTTCCAGTTTCTGTTTGGCGTGGGTGAGAAGGAATTCTGCATCATCTTCTAGCGACTTCAGTGCTTGGTCTGCCTAGTCTGGCGCAGCCAGACCCCTTTTTCGGAAGGAGTCTGGCAAACATCC
Promoter_895	13511	60282	60481	-	P. Bidirectional	GTGATGTGTGATCGACCACGGCCACAGACAGGATGTGCGTATTCTGGTACGTACGCGGTTACCCACAAGCAAGTGGTTTTGGCATTTCTATGGCATTTTCTTTAGTGCGTGGGCGGCCCTTTGCGAGCCACACCTACAAATTAACAAGCCACTCCTTTTTGTCAAAAAACAATATGGCGACGGGGGGTAGAGAAGGAGGC
Promoter_896	13511	83850	84049	-	P. Bidirectional	AAAGTTACATATTGACGACCATTTTGTAGCTCCTCCTAAAAGGCGGAGACAATTATTAACTAGTTAATTAACAATTTCAACGGTGATTTACTGCATTCCGTATACTTTAAACACATGCTTACATGCTGCCAGTCACGTGATTAGCACGTGAGTTATTAACCCTCTTAAGCACAAAATGGCGGCCCAGCCTATGGAAAGAA
Promoter_897	13511	111464	111663	-	P. Bidirectional	TACAAGAGAGAAACAGGAGGAGGTAACGAAACATTACTTCATGCAATAGGTCTGTCGAGACTATGTCGAGCTGAACGCTTGTAGATCTAATCATAGATTGAGTAATGATAATGATATCTGATAAGACCCACACATATGTACATTCTCTATAAATGGGTGGGGCTGGCTGCAAAGAAAGAAAAAATGGCTTCTTCAGAGGA
Promoter_898	13511	565424	565623	+	P. Bidirectional	CTATACATTTTATTGACTTACTTTGAGAATTTGTCTTTGCAAGCAATTGATAGCAAAAGAGAGCAAACAACAGAAACATCTTGAGCAGCTCCAAAAATTATATTATTCACAATTGTGGGTGTGTCACTCAACTAATTAAAAATTCATGGGTGTGTAGAGGGTTTGGTTTAAAATGCTCTCAAGATTTGTGGCGAACTTTT
Promoter_899	13511	643686	643885	+	P. Bidirectional	TTCGCCTGTGAGCTCGTCATTTCGATGACTTCAGCTCAGCTGAGTGTAAATTTGGCTTATTTACACTTTGCAATTTTTATAAAAAATCTAATCACAAAGTGGGTGGAGTATGTCATTTGACCACGCCTTTGAGGTTAACGGTTTGTGTACGGATTAATTTTCTCCGGATATTTTATTAGACCTGTGTGTGTGCACCCTAT
Promoter_900	13511	672932	673131	+	P. Bidirectional	ATAGTTTTTTTCTGATAGATATATACATGCTCCCATGTGACTTATCAAGTTTGAAATGATTTCAATCAAAATTAGATTTTTAAATAAATTTTTATTGAAAAGCATTATTCATTAGCAAGAAGGCTCAGTGCGTGAATAAAATCAACACATTATAGCTACGTTAACAAAAAGGACTGCCCCCTGGGAATACCCCTAGATAA
Promoter_901	13511	692069	692268	+	P. Bidirectional	TTGCTCCCACCAATAGATAGGTTTATCCTTTGTTGTTTAGTATCAGTGGATTAGAGGTAGAGCAATTTACTAAAAATTATGTACCACCAGTAATCTACTTCATTATATTAGATGATTGATGTTTCTCAATGGAGAGCAAGCATTGGACTGTGGAACTGCTGTCAAGCTGCATCCTGTGGACCTGTAGCCACTAATAGCTG
Promoter_902	13513	365752	365951	-	P. Bidirectional	AAGCTTCATATGCAAGCTACAAATGCAAAGCTTAGAGTTATAAATGCATCAAATCATATAGCTGCTAGATTTAGCTGTTAGATTTAGCTGCTTACTCAGATCTAATGAATATTAATTAGTTGGTTGCAATAATTTGAAGCCCTATGCTAGCAGGGGCGTGGACACCCAGCTAAGGCGGCTGAGAGTATAAGGCCTAGGAT
Promoter_903	13513	496266	496465	-	P. Bidirectional	ACTGCCCTCTCATTGTATCATGAATCCACTGTAGGACCATTGACAAAAAGCCTCATAATAGCATAACAATTTGTTGAATTTACACTTTAGCAAAATTAGCATAGAATAACAACTGCATTTATGCAGGAATTCTGGCTCTAGCAAAAAACTAGTGAGTGGGCGTAAACCAGTTGATTAAAATTGATTATTTAATTTTGTAA
Promoter_904	13513	350875	351074	+	P. Bidirectional	ACAGGCTGACTGAATAAAGAATAAGAGCTGCCATCTATCCTAAAATTGAGCCAAAAAATAGTATAATAAATGATCAATTCACCTTGGCTTGTTGCAGCTGTTTGGGTGGAGCTGGCTGCACAGCTGATTATGGAGGTGTGGTTTACACCACGTGGGCGTGGTATTCAACAAAATGGCTGCCGCAAGGGTGACCTTGTACA
Promoter_905	13514	81002	81201	-	P. Bidirectional	TTCAGAACACAAAAAGCAGTTATCTGTAAGAGCACCAAGCATTGGTAGTTCCCAAACGGGTCAGACGCAGCGACTGAGAAAAATGGGATTTTTCCAACTCCTTTATACAAGTAATCATCGTAAATCATGTGATAATATTCCGAGTAGATCTAGTGCTATGCTATAGCAGTAAGGCGCGCCCAGTAACGCCCTGAAAGTGA
Promoter_906	13514	126231	126430	-	P. Bidirectional	CCCAACTGTATCTGACATTGTTGTGTAGAAAGTATCTCTTTTCTCTCCAAAAACAAGTTATTGCCAGAAAATTAAAATACTAGACCAAAATAGTAGGAGCTAGTTATTAAAAATTCTGCTAGTCTAGTTATAAAAATGTTGTAGGCGTGGTCAGTTTGTATGTTAACGGGTTAAAAATATAAGTCATAATCATGTCATTT
Promoter_907	13514	210042	210241	-	P. Bidirectional	AATTTAAATCACGTGAGCTATTAATTAATGAGCCCCGCCCAATCAAGCATGGTACCGGTACGCGATACGTACAACATGAAAACCGTTTTAAGCTGCAGCTCTTTAGTTTGTCTGTTCCACAAGCAAGTCCTTATAGCGTCGGGTATTGACATCAGAAAATGGAGGCTGATAGAGGTACAGCTTCAGAGACTACCAGAGAG
Promoter_908	13514	322871	323070	-	P. Bidirectional	TTCTCTTGTTTGGTGGCTCACAACACCCTAAATCACCCTTTGGGCTTATAATGATGATTCTAAGCTTGTAATTGAATTAATTTATTATTCATAGAATACACTTGGTCACGTGATCTTTCTATTTTATTCATAGTTACCATAGTTACACGATATTGGATGCTCGATCGAGGGTGCATGATGTCTCGCGGTGTTTCTTTGAG
Promoter_909	13514	450763	450962	-	P. Bidirectional	AGAAGGGAGAAAAAGCAAGCAAGAGAGGGAAGACACAGAAACTCAGTAGGCTATTTTCTATACGGAAACACCACCTTCTTAATTAAGAGGGCGTGTCTCCAGCTGAAATGGGTGTGGTTTGTAAAAAAATATTGGAGTGATTATCCAGACTATCATAATCATCATCACACACTCAGCATCAGGTTTTTGATCAGGGTTGC
Promoter_910	13514	478027	478226	-	P. Bidirectional	TTACTCTAGCAGCTACCTTGAAATGGAGACGCTGTAAAAATGTAGCTCAAATTTCTAATATGCAGCAACAGTACCCCTATGTTGAGCAAAATGTTTTTCTAGGAAGTTTTTATACGGCGCCGAAATTTACGTGTTGACCCCGCCCACCAAATCTGGTTACCAAGACAACGGACATTGAAATAACAAGAACATGAGTGGCC
Promoter_911	13514	690381	690580	-	P. Bidirectional	CTTCCACAGACATATTTAAAGACTATCTTTGACAAAGAGAGGAGTTGTGGAGTGATCAAGCAAAAGATATAAGTGGGCGTGTTATCTTAAATGAATTAAAATTTCTGCACGTCATTATTCATTATCTACACACAGCCACACCTATATAGGCTACACTGTCCAGTTTGCAAGAAATGGATCTCACCAGCTTACCACTGAAG
Promoter_912	13514	42286	42485	+	P. Bidirectional	ACACCACCTTTATACAGTAAGAGGAATCCGCCATAGGAGGGACTCTCTTTCCCGCGAACACCCGGGCTAAGCTTATTCTAATTAAAGAGCACTCCAAAGTATACAAAAAGCAGGAAACTAAGAAATACGGATTGGTTAGATCTGTACAGAAGAAATACAGAGATTCAGAGTTTACGGTGTAGGTGGAGTTTGCTAATTTA
Promoter_913	13514	56702	56901	+	P. Bidirectional	AATGAGTGGGGTAGGGGCTACCAGGAGAGAGGGGGAGAAAGAGAGACAGAGAGAGAAATGGAGAGGAATTTCTGAGGGGCCGAGATTAAACCACACCCACAAACCTACTAATATACGAACTGTCAGTATACGGAGTTTTACTAATTGCCATAAATTTCTTATTATTCTGGTACATGTGCTGCTACTGCTGCATGTAAAAG
Promoter_914	13514	59358	59557	+	P. Bidirectional	TAATATATATACAATAAAATAATAATAAATAATATTTAAGAGAATTTACTTGTAATTCCACCTACTAGGCTACTCCCAGTACATACACGTGGGTAAAGCTCCACCCAATTTAAGACACACCTACTCATTAGATATCTAGGCCTAGCTAGGTCAGTGGTGAATCACGTGATTAGATCTACTTTGTGACGTCATACGCAAAT
Promoter_915	13514	269986	270185	+	P. Bidirectional	TCAGCAAAACCCTGTGCATAAAAACAGGAACCATGAACATGTTTTGTATCTCAGTAAGTGCATGCATTATGATTTCAGTTCACTTAAAACCATCAGCAGCTTGTCTATTGCCAGTTGGGTTAATTATTTTATTCACAGTATAATTTACACCTAAGTGAAGTGTGAAAATGGCTAGAGTTGTCATTAGAGTTAGACCATTG
Promoter_916	13514	317186	317385	+	P. Bidirectional	TAGGGGTGGACATATCTGGCCTGCAGGCAACGGAGGGATAAAGGCTAGCGGCAAAAAGAAGATAAAATGGCAGCAAGAGTCACAATTCTATTCTACTCACAGTCTTGCAGTTAATTAATTTTGACCACACCCACTCATTGAGTGGGCCACACCTACTTTTGCCACTCCTATGAAAAGCATAAAAAATCAAAATCATGGAG
Promoter_917	13514	640413	640612	+	P. Bidirectional	GGGGAGTATGCGGGCATACCTTTTATGATACAGAGAACGACAGGGAAAGGTCTATCAGTCTTGTGGTCATCAAGAAATGGTCGCCATCTTTAATGGCAGGAAGAGAGAATTAAGGCAGGGGGCTGAGTCAGATATCTACTGCGCATGCGCACTGAGTGTTACCGGGAACTCACGTGGGCGTTTTATTTATTGATTGAATC
Promoter_918	13514	667204	667403	+	P. Bidirectional	GATTATATATAACATAGAAACTGCTGTGTATTCTACCAAAGGACATTTCTTATGATTCAATGCACTTACTAAGAAAAGTACTTTACCAATAGCAACAAGACTTGCCTATAGCTACTAGCAGTGGCGGAGCTGGAACTAAACTGATGCCCGGGCCCGGATGTGGGTGTGTCCTGTTTTTAGCTTTTTCCATAGATGCTTTT
Promoter_919	13514	737667	737866	+	P. Bidirectional	AGGAGGAGGAGTGGCTCACCTCGCCCTAGCCCTCCTTATTAAAATAGGTGGAGTCGAGTTATCAAAAAAGGTGGAGACCTAATTTTCGCGGCAGTTTTCCCGCAAACTCTTAAATTTTTAGTCACGTGGCCTTTCACTAGTTTCTCCTCTCGTTTTAAACTTTTACCTCACTTTAGGCTCACTTTTAGATGATCCAAGAA
Promoter_920	13515	764226	764425	+	P. Bidirectional	TACAAGATTTACAGGTGTTCATTGTGTTTAATGACACGATAAAGACACGATAAAGCAACTGTCAACCAATTTGAACCAAATACACTCTTGCTTAGCTGGAATAATTGAATGTATAATTTTTACGTCATGAGTGCAATTGTTACGTATAGCCGGTCTAAAATTTACTGCTTACGGATGTAGACAAACTCAGGATGTCTTCA
Promoter_921	13516	99071	99270	-	P. Bidirectional	TTCAGGGCCAGAGAATGTACTAGATGATACTCTTCCTTTGATGGGCGTGGCAATGATAAATCTTTAATAAGGCGGGGTTTGAATGTTTGAACCACGCCCGTTTTTGTATGCGTGGGTGTAAACAAAATGGCCGCCAGTTGTCACGTGACTTATTTTATCGCTTCCCCCAAAATGGCCGCCAATTCGAATGTTGTTCACAA
Promoter_922	13516	118962	119161	-	P. Bidirectional	TAGCAAAGCGGCTACTGATGAATCTACACCTCCAGACATTGCCATGCCTACATTTCTTATGATTCGAGCCATTTTGTATTCCACGTGGAAGCACGTGGGTTAGTGACGTCATAATCAACCTGCAAGTGGGCGGGCTTTGGTTAAAATTTTGGGCGGGTCTTTCGGAAAACAAAATGGCGTCCGGCAAGGCTGTCCTTGAT
Promoter_923	13516	341983	342182	-	P. Bidirectional	TCAGCCCACCATTTGCAGCTGCACCACATTTATATTGTAGTTTGTTTTTGTTTGGCTCATTTATTTTAATGTTCCTTCAACTTCCTTGTTCACAAACATGATACAATCAATATTCATTATCAGCTTATAAGGTTAGTTCATATACAGTACACATCATGCATCATGTGATAAACTGAGCTGATCAAGTTAGAGATAGTAAC
Promoter_924	13516	497309	497508	-	P. Bidirectional	ACAATCATGATGATCATCCATGATTCAACATTGATGCCAGTCAGGGCTGTATCAAAATAGACATCAGGCTTGAATCATTGATTTCGTATCAGAGATGATATGAATTCTTCTTGACCCACCCAGCCCAGCCCACCCATCAAACACACCACATACACACCTCCAACATACAGTATAGAGAAGTGATTAAGACCACACAAATA
Promoter_925	13516	815210	815409	-	P. Bidirectional	AGAATCAGCTCAAACTTTCTACACAACACAAGTAGACTATCTATATGTAGATCTATATGCATGAGAAAAAATTTAACAATAGCTGCATCTTTATAGTAGAGATTAAACAAATGTGATGGCATGTTCAGCAAACTAGCTAGGGCCAATGCATTTCAATATCAGTTTACTTATAGTAAGCTAGTGTACAATTTCACTTCCTG
Promoter_926	13516	90229	90428	+	P. Bidirectional	AAAGATCATAGATGTCCCAGTAGTGTAACCTATCCAGAACAAAGCTTGCACTCAAAGTAGATCTATGGGTAATTAATCATAGATATTAGAGTAATTATCTATGAATTATTAACACCATAGTGACCCTCCCCTTTGTAGATCCCTCATCTCATTTGAAACACAAATTCACTTCCAAGTGTAACAACTCAAAATTGTTATTC
Promoter_927	13516	163530	163729	+	P. Bidirectional	GTAGAGAGTAAAGATAGGATTAACAGCGTAAAGTATCCGTTCATTTCTTTGCTTTTTTTGCCGAGCTTTTTTCTATGGCTTTTTCCTTTTTGCAGTCGTTGGCAGCCACACCCCACTAAGCTAACAAAATTACAAGCCCCGCCCTAGGAACAGCTCCACCCTTGCAAAATAGACACCAAGAAGGCAATCCCTGAGTGACG
Promoter_928	13516	230897	231096	+	P. Bidirectional	CTGCTAGCTGCAGCCATTGTTGTTACCCGGTTGCTATTAGAAACAAGCCACACCCTTGGAGCTAAAGGCATAATGCGTGAATATTAACGTAATCTCGTTACTATTAATAGACGATGGGTTCTAAAAATAGAATCATGACCATCCTTCCATAAAAATGAGAAGAGGAATGAGCAAGCATACAAACTGTCATGGCTGAGATA
Promoter_929	13516	728044	728243	+	P. Bidirectional	CCTCAGCAAGCACACAGGACCGGCCATAACATAGCACGTGGTCTCAAGCTTTTCATTGGCCAATTCTCATAACTTAACCACGCCTGCTTGGATTGGAGTGTACGGGCATCTATCGATAAATGCACGGAAACCACGTGGTGGCTTAACGCCCACCCAAACCAACCTCGAGCCCCGCCTAGTTCCATCCTTTTTTTGTTGTT
Promoter_930	13516	826439	826638	+	P. Bidirectional	AGCAAATTTTAAAAATTAAGTATAGAATACTGACAATAAATAAGCATTATTAAATGGCTGTAATAATGATTTTAATGTAGAGATACCTTTTACTTAGTGAGCATAGATACAGCGCCGATGCTTCCACTTTTTGCGCGCAACCTCCGTATACTCATAGGGATACTATTGTATGTGCATTATTTAGAACAATAACAAAAAAA
Promoter_931	13518	322344	322543	+	P. Bidirectional	TTCTTAATAGCATCATACTAAAGAAATCTAAATACAATTATAAAGGCCAGCAAATACACCACTTTACCTTATCATTGAGTTATCAAGTATAGTAAGCACCGCCTACACCCGCCCAGCGCTGCTTAATAGCTAGCCCTGCCCCCTTCCCACACAAATAATCACATTTTTTTAAACATGGCGGGTAACGTAGAAAGCCAGCA
Promoter_932	13519	162082	162281	-	P. Bidirectional	AAGGACTCTAGTGTCTCTTGTAACCACTGAGCTGAGTTATACACTGGTATTATAACACTCTAATTAAATATTATTATTATTATTATTGAAATCAAAATCTACTTACAACATCTACCATTGTCCTATTAATTAATTCATTTTGGGCGTGGCTCCGATTTAATTATTCAAAATGGCGGCAGCTAGGAAGCTAGAGTTTTATC
Promoter_933	13519	166118	166317	-	P. Bidirectional	CCTCCAGACATCTTTATTGAACAAGTACTGCTTTAAAAAGTAACGGGCAAACAACCTATTGATATAAATAAACTTAAAGACAAAGAAAGAGAGGGCAGCCATGGCTTACACTTATTCTGCTGTGAAGCACGTGTTCACTGATCACTGGGCATGCGCACTAGGAGACACCTGAATAAAGATGGCGGCTGGAGGAGAGGAGC
Promoter_934	13519	287709	287908	-	P. Bidirectional	TTTTAAGCGAGACAAGTTCTACAGAAAAGGAAAAGAGTAGCACTAAAACACAAAAGAGAACCAACCATCTTGTTGTGGGATCACTAAGCAACGAGAAGTCCCGCCCCTGTAAGTTAACCAATTCAGTGGGCGTGGTAGCTAGGTGTGGCTAGCCACATAAAAAATTAAAAATGTCTTCCGAAGTGGAGGTGAGTACAAAA
Promoter_935	13519	449787	449986	-	P. Bidirectional	ATAAGAGGATTCCCCGAGCATAAAGTAGCTTCCTTTCCCTCAAATCAAAAAAGCATCTTTTGCACACACTTTACTCGAAACTGGCAGCGAATAATAAATAGGGCGTGGCCTAACAGTGAATAAAACAAACCACGCCTCAAAACAACACCCACGCACGTGATAGAATTTACACTTCTCTGGGCATGTCGGCCTTCAAACTT
Promoter_936	13519	662913	663112	-	P. Bidirectional	TGCAGTTTAAAGCAGCTTACCTTTAAAGTTTTAGCAAACAAAACGAGCACTTTTCCCTCCTCTTTGCATGCAGCAGCGGCTCAGGATTTCAGAAAGCTCGCACAAATTAATTTTATTCCTTGAAATAGAAGAGATACGGTAATCCTACTAATTAGATCTGTGTTAATTAATTTCCTTTCAATGAATAATTAATGAGGAGC
Promoter_937	13519	304892	305091	+	P. Bidirectional	GACTGAGAGAACCTTCATAAGTCTTAATAAGAACCCAGTTGTACTTGCAAGGTGGTGAAAACAATTATAGGAATAAATTATTTTTACACTAATACGCTTGTTTTAGAGTAGATCTAACGTTACTGGGCGTGTCATGTGTTTTATTAATGGGTGGAGCTCATTTTGCTCAGCAAGCAAACTTGTAAACTTTTCTCTTAAAT
Promoter_938	13519	653050	653249	+	P. Bidirectional	AGAAGGTGTTCTAAATTTAGTAACAAATAATGACATAAGTTTTAGGCTAAAAATAAACCACTTCTTTTGCGCATGCGCATTAGAGCAAGGTGGGAACAAACCGCGGGAAAACAAAAGTAGGCGTGTCAATATAAACGTGTCACGTGATGAGCACATTCTCCGCTTCCTTTGCTGGAGTAATATGAACTGTGGGCTGTGTA
Promoter_939	13519	779596	779795	+	P. Bidirectional	TGTTGAGTAATGAAGGGCAGGGCTTGTTTGTTTTGTGGGTGTGGCTCTGGTAATGTCGACTGGGAAAGAAAAGTGCATGATGCAATGAAAGAGTGAGTTGATTCAATATCCTCTCGCGCATACATCAGGCATTAATGCTGACTAACAGATTATGTTATTGTACGAGGCTTACGCTCGTTCCTTGGGATGTGGTGCAATAA
Promoter_940	13520	294060	294259	-	P. Bidirectional	AGTATCATATATAATTTTACAAACCTCTTTTGGCATGAAAACTTTAATTAAAATTAATTAAAAATAATGATTAAAAATTACAATTAAAATCTAAAATTATATTGTTGCTAGTCCACGGCGTGTATCCGGATGTGTACAGAATGGATCACGTGCGACTTGTTTTGAAATCAGTTCTCACGATCACGGGCCGGGGGGAAAGA
Promoter_941	13520	472141	472340	-	P. Bidirectional	CATAGATATGCTTGTACACAATGCATTTTTCTTCGCATAGATCTAGATAGCTATTAGTCAGTAAATGAAATTTTGATTTATTTAATTGGGCGAAGCCCTTACTTACAAGAACTTGAACGTACGTCTGGGCGTGACTGGGAGGTGCGGTCTGGAGGCGGAGCCCCTCAATGTTTTACATTCTTTCTAGTTTTATTTTAGAC
Promoter_942	13520	549309	549508	-	P. Bidirectional	GCCATGACCAGGAGACCCACGTGGTGTCACGTTGGAATTCCCGCCCAATGGTCGTCCAAAAGTTATAACTGACGACGCCTTTTGCATAAACTGACCTCGCCTCTATTACAATGTCCCTCACTTCCTCCCTCATTTTTTGACCTTACCCCTTCTTTTCTCTCTCACCAGGGTGAGTTCCCTTATTTAGGAAGCTAGCTTTT
Promoter_943	13520	661832	662031	-	P. Bidirectional	CTGCAAGTTGTCTCACTACCAGTCTCAACACATTAATTATTTAATGCAATAAGCTTTCTGCAAGCATCATACATGTATAGACTTGAGTCACTTCCTGCCTGTAGCATGGCATGTTTGTTTATCCTGATATTACTTCTAATAAGCAGTGCCCATGAAGCCATACCTCTATTTCACTATCCTTTATAAAAGCATTCTCCTTC
Promoter_944	13520	742220	742419	-	P. Bidirectional	CAGCAGATTTTCCTGGTCTTTATTAAAAGTGAGTAACTGCATCAGCTCAAAGAGGCAGTCCTTTTTATACCTAGCTACACACGCACATAATTATTAATTATTGCGTGGGCGTAGATTGTGGTAAAAACTCTGTGCATGCATGCAGCATGCATCTCTTGTATAATAACCCACGCATTAATAATTGTGTGTATAAAAAGCTG
Promoter_945	13520	948545	948744	-	P. Bidirectional	GTCCGTCTCATCGGATGCCATCTTAAAATGGGTGGGACTTGAGCCAAATTGTAAGGGCGGAGCCTGTTACCATGACGATTAGAGGTGTGGCTCAGTTGATCGTTGTTATGGTAACAGGTTTCCTCCCCATCCCTATTGCGCATGCGCAGTAGATTTTCGCGGAGAAAGAGCCAAAGAGAGAGAGCTGCTGATCCACTCAT
Promoter_946	13520	1007760	1007959	-	P. Bidirectional	CAATGGAGACTGCATGCTTTGAAGATAATGAGCCCCACCCAAAAGGTACCACCACGCCCTAGTAACCGCCCTAGACTTTTTGGCAGACTGCTTTACCACGCATGCGCACAAGTAGGAGGAGTTGTAGGCGTGGTTTAAATGTTAACTCTTGTGCATTAAATAGAATAATTACACGTCATTCAAAGATCCATTGTTCATAG
Promoter_947	13520	64105	64304	+	P. Bidirectional	TCTCTCTTTTCCCTTCCAAAAAGACGGAGAAGAAGGTTCCTTTTTCTTTCTAGCTTTTTAGGTTGTTCACTCCTTTTCAGAGCTCATTAAGCTTATCATTGTGGCTAATAAACTAACTACTAATAATGGTTCAAGGGCGTGGCTCCATTCACCACTTGGAACACCCATTCGCTGCTGCCAAAATAATAATGGCACAAGTG
Promoter_948	13520	125495	125694	+	P. Bidirectional	CTCTTCAATCCCACCAATCAGAGCCGTCTTTTCTTTCCCGCCCCAAAATTATTTGAAAACCGACCAATCGGATCGCCGCGTTCCCACGTGGCCACGCCCAGTCTAAAATAAACACAGATAACGAGATTACTCGCGTCTTGCATGCAAGCAAGTACATACACAGGAACAGGCGTGGATTGAGAGTGTCCCTATCTTTTGCA
Promoter_949	13520	558990	559189	+	P. Bidirectional	AGACAGTTGAGCTATAAAATACAGAAATACACTTAAAATTTCATCAAAAATAATGTATTACATTATTTTTGATGAAGTTTTCTGCAGAAGAGCCACACCTTTCTTTCCAGTCAGCCAGTCACGTGACCACTATAATCATCACTGCACATTTGGCGCAGTTTGGCTGGGTTTGGCGGGTACTCGAGGTCCCAGTGCTACTG
Promoter_950	13520	643404	643603	+	P. Bidirectional	GCCCTCAATGCAGTATGATTTGCAAAATGCTGCAGAAAATGTGGGCGTAGCTCGTCAAAACTCCCGGGTCTTGTTTATCTGTTATGATAAAATACCATGGCAACGGGATTCCATTACAGTTACCATGACGACTAATAAACATTTGCAGCACAACTGGTCGCGTGCAGCGAGAGAGAGAATATGGATTCCTCTCGCCGGCA
Promoter_951	13520	837119	837318	+	P. Bidirectional	TGGCCGTACTAACAGGGTTATTCGTTATTCCATCTTCATGGCCAACATTGAAGACAACAGCAGCCGCTCGACAGCAGCGGTTATCAAGATTACACGTGGTTAAAAACAAATTTACAAAAGAATACGGAAGAGTATACAAGCAACATGGGTGGGGCTTGTAGCAGCAGTGCAACAACTTCTTGAGTTCTTGTTTCTTTTCT
Promoter_952	13521	539786	539985	-	P. Bidirectional	TATTTTAATATTACTCTAGCATATACGGTACTGCCACTCCTATTCGCTTAATTAAAAAAATCACCACGTGGGTTTCCGTATATGTTTGAAATAGTTCGATTTTATTTTTAACCGTATAATTTTAAAAGGCCACGCCTTTATTCACTGCCCATCGATTCAGGTATTTTAGGCATGCATGAGGGAGTGCTGTAGCTTTAGTT
Promoter_953	13521	615254	615453	-	P. Bidirectional	CTCCTGTAAAACTCCAAAAATTTCAAGCAATTTTCTTGAGTACTAGCTCCACCTAAATTATCTCACGTGCACATGTAACGTAAATGGACGTCAAAGAAAAATAACCACGCCCATATTAACACTTTATCTAGCCACACCCATACCACGCCTATATAATCTATAAATAAACTAAAATGAGAGAATTATGACGTAGCTGACAC
Promoter_954	13521	785683	785882	-	P. Bidirectional	ATTTGAGAAGGGGCATCCTTTAAAATGTGTAAAATGTAAAATTCAATTTATTCAATATCAAAAGGGGCTCTTTAGAATTGACTGTGTAAGTCCCTTGCATTTGAAGTTTAATACCGTATATTTCTAATTTTTAGAATAACAAATGTGCGTGAAAATTGAAAATTCGAAAGTAATGTCGCATGTTCTTTGGTCTCTGGTTG
Promoter_955	13521	890272	890471	-	P. Bidirectional	GGCCTCTGTTGTAGGAGAAGAGGCTAAGAAGAAGGAGGGAAAAGAAAGAGAGAGACAGAGAGAGAGAGGGGCTGCTGATGCCAATATCACAAGCAACAACAATGTCAAATATGGACTTGATTGATTTAGTACCGACTCCACCCAAACCATCTAGATTTATAATAGAGGTGTGGCCAATGGCGTCTGATGTTGGTGGATTA
Promoter_956	13521	981952	982151	-	P. Bidirectional	AAACCAGCAAATAATGGACTTCCATTCCAAAAGCCTGAAATCAGTCAACTCTTTATTGGTCAGGTGATAATTAATTAACGTGAGACAACGCCCATTCCAATGCGCATGCGCAGTTCAATTTCTATTATTAGAATAGAGATGATGTGCAAATGACGTTAGATCTATGTCACATTAATTAAAATAAAAAGGTTGCATCAGCA
Promoter_957	13521	1031558	1031757	-	P. Bidirectional	CTTTAAAAAGACATTTAATAACATGGATTTCAGTGGATTTATTGTCTTACCTCAGAATGTTCTTCCAGCAAAAATGGACGCTACACGTGAGAGACTGAAAGGCAAGGCTAAGCGCATGCGCAGTAGACAAACATGAATATCATTAAGACCTCATTATTTTCATTAACAGTTGTAAACAATCTAGCTGTTTCTCACCTTCC
Promoter_958	13521	1316747	1316946	-	P. Bidirectional	AAATCAACAGAGCTTTTGGCAGAGCCACCTAAAAGGCCCAGGAAAGACATGGTGAACTGAGAAAAACCACTAATCAAATTTGTGTTTATCTTCAAAATCTTTCACACTTTAAAAGTGATAATTAACTAGTGGGAGTGGCTAAGGCGTCAACTCCCATTTCTGTCTTAAAATGGCGTCCATTGTAAGACCCTGCTTGAACA
Promoter_959	13521	84545	84744	+	P. Bidirectional	GGGATTTCCAGAGATTACTGGAGATTTTAAAGATTAACAGATTATTATAGATTATTTTCAAGGGTGTACGGGATTATTTGGAGTTGCGGACCCCTCGCTGGCAATAATGGCGGCAGTGAGAAAGTGGATACTTATTCTACCACTACTTCTTACTGTTATTTTCGTTTTCTTATATTTCAGCGGTCACAAACCTGAACGGA
Promoter_960	13521	373525	373724	+	P. Bidirectional	TTAAGAATATATTTTTTGTGTAAGAAAACAATAATAATGGTGTTTATACGTGCAATAAACATCATAATGATTATACAGTGAATCAGTGATCAGTATCTAACACCCACGCAGTTTAGGCGTGGCTGGAAGGGTGGAGCTAAATTTGACAGCATCTTTAAAATTCAAAATAAGCAATGTCCAACAGTTCTGAGTCCATTTCT
Promoter_961	13521	438263	438462	+	P. Bidirectional	AAGGCTTTTACGAGCTATGAAAGAACACACAAGTGAAATCTTCAACATTAATAATAGAATTTATGCTCAAGAAGCGGAAGTGATTTTGTATTTTGTGGGCGCAGCTATCTAGAGGCCCTCCCCTGCCCGGGTCCGGGCGGTAGTTGTTACTACGCATGCGCAATAATTATAACCACGCCTTCTTTTTTAAATCCGCGGGT
Promoter_962	13521	449711	449910	+	P. Bidirectional	ATTTTTCAGGAAAAAAGTTGATAATAATTTTCCCGGAAAAAATAAAATTTAATATTCCTGGCAAATTTCCCGGGGAAAATCGATAATTTTCCCGGCAAATTTCCCGGGAAAAAATTAAAATTAAAATCTAATTCTAATAATCTAATTAGTATTTAACCCTTTAGTCTCAAACATGGAGACAGAAGAGTTGAAGCATTCTA
Promoter_963	13521	769764	769963	+	P. Bidirectional	TTTAAGACCATCATAAAGCAAGTGTGTAACGTAATGTTACTTATGTTATTGCTAATTTGCTATGTGGTTAAAATAATTTTTATAAGTCTAGCATCAATCAATATTATGAAATGAATTATTAATGAGCCACACCCATAAAGTGCTGCAGCTAGCTAAAGAACGCGAGGAAGAACGCATACATGGCGTCTGCTTCAGGTTGT
Promoter_964	13521	813145	813344	+	P. Bidirectional	TAGCATCATCATCTTCACAAATTAACATCTAGATAAAATAATAATAATAAGAATGTTAATATTAATAATGGTAATAATACAGTAATTACCATAGATATTAAAAATTTTAATGACAAATGAATTTTCTCTATCTATGATGTAATTGACAATAATTAGATATTTTAACTCCCGCCCACTTTGGCGGGAAGATCTCGAGAGGC
Promoter_965	13521	937521	937720	+	P. Bidirectional	ACCCAAACATTTGAAACAATGAGACTAGCCCAGCTTATAACAGTAAAAACATTAAATAGCTTAGTCTCAAGCCTAAAACCAGGCAGAAGGTATCCTGAAGCAGTGAAGCATGTGAATATTGTGAGATAGAGAGACTTCAGTCTGCACGTGACCATAAAAATCTATATAGATATAGAGGTGGCTTGGCTCCTCCTAGATCT
Promoter_966	13521	1170109	1170308	+	P. Bidirectional	TAGCATCTTCACTCTTCCAGTCATTTTTTACAGCATCACCCAGCTTGAGACTGCTAATGATGACACTCCATGGGTGAGCCAACTTGTGCACTAGACTACTTTATCATTTGTAACCTTTTTAGGCAAACACCACTGTGCCATTTGAAGGTAATAATGCAACAAACTGCACTTACTCCTGGGCTGAAGTTTCAGGCAATGCA
Promoter_967	13521	1190878	1191077	+	P. Bidirectional	GGGCTAGGATAAAGGTAAAGTGAAGAGTAAACTGATCGAGGAGAAATCCTCCAAGAAAATCAGAATAACTGGATCGGGGCGTGGCTTTTTCCAGACACGCCTTTTCAAATTAACTGTTCAAGACTTCAAGTAGCATAATTAGGAACACATTCGGTTACTGCATGTTGGTGGTGAAGAAAGAAAAGTTCAATGATCATTTG
Promoter_968	13521	1335527	1335726	+	P. Bidirectional	TTTTGAAAGTTTGCCATCATAGCCACAGCAACTCCAAACAATCACCAACAAAAAAATGAGCAGAGAGCAACTTCTTGTTAAAGACATGATTTTTCCTTCAGTAAACAAAGGTGATTCTTCAGAAAGGATACTACATTATAATACTATTATTAATCTACATGCGTGGGTGTACAAACGCCAGCCACGCCCAAAAGTAAACA
Promoter_969	13522	112625	112824	-	P. Bidirectional	ACCAGTTCCTAGTTTCTCCGGTTGTAAAGTGACTAAAGTCCAGTAGAAAAGAGACGTCAAATGTGAGAATCAATGCTGATTGCTGTGATTCCGTGACGATTGACAGGGGGTGTAACCATAGATATTATGGTGTAACCATAATCATACGACATCGACACGATAACTTTGAAAAATGGCAACCGTAAGCCAAGACGTAGAAG
Promoter_970	13522	117487	117686	-	P. Bidirectional	TCCGCTTGGGAAACTCCGAAGTGAGTTTAAATCATAGATATTATAGACTACGTAATTATAGGTTACGTAGTCTATAATATCTATGGTTTAAATGTAGAGCTCACGTGATCACGATAGCTTTAAATTACGTTTTTGTAACTCTCGTCAATCATACTATTGTAGCATCTATAGTCATACAGCATAGATCTAGACATGAGCGA
Promoter_971	13522	391300	391499	-	P. Bidirectional	AGCAGAACAACAATGAATGAGAGAAAATCCAACAGAAGGAGAGAGAGAGTAACCTTATGCCGCCATGTGGAAGGGCGTGGCATGTTGTGACATGTAATGCTGCAATAGTCTACTTGTGTACAAAATTAGATCTAGTCTAGTAGATCTATATCTATTATGAATGATATTATTACGACAATCTAAAAACTTACAAACACCAT
Promoter_972	13522	1686820	1687019	-	P. Bidirectional	GGGTTGGTTTGTAGCTGCCATAATTACTTGGTACTATCCTTCCTATAACAAAGAGAATAAAAATATATGTTGTTTAATTTCAAACGCATTACCTCTTCGCCCATTTTTTGTTTTGTTAGCCTGAGCCCCACCCTATTTTTTTTTGCTAATCCTAACCACGCCCCTATTCAAAGGTCATCATGTCTGGTGCTAGGTCTCTT
Promoter_973	13522	1706473	1706672	-	P. Bidirectional	TGTAGGTCTTCTTGCTGAACTAAATTGATGGGTGTGGTCATGTGGTGCGATCCTGAGCTGATCTGCTGATTATGATCTGAATGGCTGAATGCGGTTATTGAGATCATAATCATGATCATGTGAACTATAGTGATTAGTGTCATCACGTGGTGACAAAGAATAGGTGTGTCGTCCATAGTCTGGTCGTCCACCCCAAACAA
Promoter_974	13522	1797820	1798019	-	P. Bidirectional	CTGCAATGATGTAATGAATAATATAATTGATCTACACAGCTACAGAGCCAATAGTAAAATCATGCCTGAATCAGCAAAATTACCCAAAATGAACGAATCGAAATCTATCATTGCTGATCATGCCTGATACTCTGGCCTGAATCAATGCAAAACCATTTCATGACTGAATTGCAGCTGATTTCATGATTATATCGTGAGTA
Promoter_975	13522	89608	89807	+	P. Bidirectional	TAAAAACTTGATAAAAATAATAATTAATTAATTGTCAATATGCCACACCTACCTGTTTGTCATTATCACGTGATTGTTAAAATGTCACGTGATGAAGAAGTAATGAGCCACGCCTTCTTAAAATGCATGATCACGTGATTAAAGGTTAGTTTGGAATTTACAAACAAGAAAGATGTGTTGCTTGGAGCTGTTGTGTTGCT
Promoter_976	11521	529	728	+	Unidirectional	TGCAACAAGTTGCAACATTTTTTTGCAACAAATGTTGCATAGTGTATGTTGGGCTTTAAGCTTTTATCTAATTAAATTTTTTGGGCAAATTACTACTCAAAATATTCTACTATTTGTGTACAGTATATTGTAATGATTGAACTTTTTTAGATAAGTGTTTTCCTAGCAATGAGGAATTTATAAAAGTTAGATTAGAAGAA
Promoter_977	11528	9514	9713	-	Unidirectional	AGAAAATACAATAGTATTGCATTATTTGGTTAATGCTTTGTTTTGAAGTATTATAACTAAAACTAAAATCACAAACTAAAATAACAACTTTCAAAAGAATTTCATTAGATTGTCTATAAAAGTAGCCACTTTTCATCGTATAGACTAGTTTTACTTGCTCTTCAAACACTTTTTATAATTCTTATTTCTTGAAAATGTTC
Promoter_978	11533	9824	10023	-	Unidirectional	TTGTTAACTTGCTTTGTGGGGTTCTTCCGCTAGTCACGTCACTCTCACGCAACCAGCAAAGTCAAATAGCATCACTCATTGATCATCGTAAGTTTGTGGTTAATTAATTAATGTAATTATTAATTGATTAATGTTATGAATATTAATTAGCCTCCAGTGATGTCAAGGCACTAGTGTTAAAGTGTTGGGTGAAAGTGGCC
Promoter_979	11548	9649	9848	-	Unidirectional	CAGAACAACAATAAAATTAATGAAAATTTCTAATTCTGCTTAGAACGAACATTTTTCCAGACGAAATATACCCGCTATACAGCATACTGTATTTTCTGATTAATGATGCATGTATTGCATATGTTGCTAATTTTGCTTTATTTTCTTTAGTCCTTGAAGGAACTAAAGTCTCGGGCCTTTTCACAAAGAAACATATTAAT
Promoter_980	11552	2208	2407	+	Unidirectional	TACAGTTTTATGCAGTTTAAATTACGCCATCATCATTACTCACTGCATTTAGATAGGCTTATCTAACACTGTATTAAAGTATCACGCCCTCCTAGTTATTCTTTTTTGTTTATAAAAGAACTCTAGTTCCATCTCCTCGGCCTCGACAACGTTTGCTCTGTCATTATCCTCACTGATCGTTTCGTCTCTGTTTTATTCTG
Promoter_981	11566	7989	8188	+	Unidirectional	CTAGAGTGCTTCTTCTTGATCTAAAATGAAGCTTTTATGTTAATATACTTTGATGCCTTTTATTTGAGAAATAAATGTGCTCAAAATACCATTATTAAAAATGAAGGGCGTGGTCACTAATATTACTAAGCCACGCCTACTAAATTAAAACTCCACCCTAAATTTGATAAGCTCCTCCTTTTACTGTAAATGCATGCCAA
Promoter_982	11567	2625	2824	-	Unidirectional	TATATGTAATGTGTGTTGCTATTATCTAATACTTTTTTGACTTAAAAAAATAATTGTACTCTTTATAAAAATGACCACGTGAACGCACGTGTTTAAAGTATACGGATATTTGGAATGACATTTACGGAATGATACCGCAAAATTTTATTTGAAGGAATCTGTTTACAGACCGGACGGAGAGGGAAAGAGATGGCGTCGAT
Promoter_983	11567	3946	4145	-	Unidirectional	GAGAATTTTTCATTTTTATAATTTTTCTTGATACATATACATGTACTTATGTTGCGTAGAAAGTTTGGAACTGATTCCTATCAGAATTGGATTTTTTACAAATTTTAAAGTTGCTTTGAAATCATAAAAAGGCTGTTATTTTAAACTGTGTCATTACAAGTATCAGTACATTATTATTGTTATATTATTGTTCATGAGAT
Promoter_984	11567	8435	8634	+	Unidirectional	TTCTGTGAAGAATGATAAAATAATTCTTCTCACTTTGATGGTCAGCCACATGTTGTTTATCCAATCAGTATATCATCTATCCTATCCACCCCTCTCACTGTTATAAAGATCATACCATTAGATCATATCCCCAGTCCCGGTAGGCACTAGGCAGTAGTAGCTAGAGCAACCAGAAGATATGACTATGTCCCTTTACTGTT
Promoter_985	11573	9774	9973	-	Unidirectional	TGCACTAATTACATTTAAGTAGTTTCAGTGTATATCTTCCACAGGCTTTACACCCGAAGGCTCTACACCTAAAGACCCAAAAACTGAAGGCTCTACATCTGAAGACCCAAAAACTGAAGGCTCTACACCTGAAGGCTCTACGCCTAAAGACCCAAAAACTGAAGGCTCTACACTTGAAGACCCAAAAACTGAAGGCTCTA
Promoter_986	11574	481	680	+	Unidirectional	AGAGAAAGAAGGCTATACACACTAGAGGCCCTCAACAAGAGTCTGTACTTCACAATGCAGCTTTAGCTGGGAGCATTAAGGTTTCTCGTTATCTGATACAAGAATGTCAGAGTGATTTAAGTTTTAAGGATTCTGATGGCCATACTCCAATTCATAATGCAGCTCATGATGGGCACACAGAAATACTGAAACTAATGGCT
Promoter_987	11575	6255	6454	+	Unidirectional	AAATCAGTAATTTTAAAAACTCTAAACATTGGTTTTTTAAATTAAGCTATGAATGAGTGTGCAAAAGTGGCCAAACACAATTACAATATTGCATGAGTGTAAATCTGTAAAGTATTAGGATTAGAGGGCACGATTGACAATCTGGAACAATGCATCTCTGATTTTGACAGCATGCGCATGCAAAAATCACAAAATCTCGG
Promoter_988	11580	6361	6560	-	Unidirectional	CTGGTAGATCAATACAAGCTTGCTGCTATCCCTCAGGAGTACACTTGTTTTACATATGCAATTTGCATGTTAAAATTATTTTAATTTTGATAATCAAACAGCTATAAGGGCGAGGCCACACATCGTAGGTGTCTCGTTTATTGTAGGTACTCCGACTAACAGTAAACTGATATACCTCCCAACGGTCATTGTAATGATCT
Promoter_989	11584	6166	6365	+	Unidirectional	CTTCCAGTTTAAAACCATTGCTATTTAATTATTTATGTGATCAGAATAAATATTTAGCTTAAAAGTCACCTAGCTAATACTACATGTACCTTTATTACTGAACTGGCAAAATTAAAACAATACCTATATATTAATTTTAGTCTATTAACCACGCCTATTTCCTCCATTTGTAAATGGCTACAAAGAGCAGCTCTCCTTCT
Promoter_990	11584	8140	8339	+	Unidirectional	AAACCACCTTAACAGAATTAGATGGCTCTTTCTCTGACAGAGGCATCAGCAAGGTGTGGGTGCATAACTGCAGGCTATATACTCTAGCAAAATAAGTGCATTTACTGTTTAATACTATTTGGATCTAAAGAGTATAATTAGAGGTGTGGCCATGGGTGTGGTTTGTAATAAAATGGCGTCCAAAGGAGTAACTTGTAAAG
Promoter_991	11586	4681	4880	+	Unidirectional	TATTGTTATTGATGAATGATATTGATTTTGCAATGAGTCTGATATGTCATGATTTAATTCCATGAAGTTTGTGGGTGTGAAAGCAATAAAGTTTAAAACATCAGATCACATGTACATGTATCTAACAGCCTCAACAGGGGAAGTCCCCAACACCCACACACTTCACAACACAAAATGGCCTCCTTTTCAACCCCACCTTC
Promoter_992	11591	1342	1541	+	Unidirectional	TGAGCATAGTAAGAAACCGTGAGGAAAAAAAACTAATGCTAATTTATATTTATGAGTTAAAAGTTGAATCTTCTATTGGTTGTGTTACTTGCTATATTATAACCAGTAAAAATACATGTAATTCATAGAAAGATAATAATGATGACAATCAGGTGGTGGGTGTGGCAATTAACATGATGATGAATGCATTGTAAATCATA
Promoter_993	11603	7545	7744	-	Unidirectional	ATAAAACAAGTCAGGGAGTTTTTTAACAGCAACATAAGGTTGAGATACTGGCTTTTTTTTCCAGCTAATAATCTACGAGGCTGAGCCAGCGGGCTGAGCCCTTTAATGTTTCTAGTTATTCAATAGTTATCTAGATCTAACTGGCTCCACCTACCGTCCACGTGGTTCATGATGGAGGCTACAAAGCAGAAATCTCACAA
Promoter_994	11610	5917	6116	-	Unidirectional	AAACGGGGTGTAGCAACAGGAAATGCGGGTTGGGTTACCACGTGACAACCATTGGTGTTTTGATTGATTTCCCATCTCCTCCATTGGTGAAGTTGCGCTGGCAGGATTTCGAAGGGAATTTGTGTTGTTCCAGGATAGTGCTTGCTTTGGATATATAGCCTATTCCACATAGAATTTTAGAGCTACCTGCAGCAAAGTTT
Promoter_995	11612	2082	2281	+	Unidirectional	CTTTAGTGTAGTTGGACCCCCCCTTTAGTGTAGTTGGACCCCCCCTTTAGTGTAGTTGGACCCCCCCTTTAGTGTAGTTGGACCCCCCCCCGCTTGCGCAGCTAGCATTAATCAGGTCGCAATCACGCACTGACTTACCAGCTGTACTACTATGGCAGACTTTGAGTTGGTTTGCAAATATCTTGAGCATGGAGAATATC
Promoter_996	11615	1854	2053	-	Unidirectional	TCTGTACCTTTAAATAATCTTGAATACCATACCAGAACTTGTTTGCTCCACCCTAAGATTACATCATATCGCCTCATCATGCTATGAAGTGTGTATAAATATGAGGCTATACTGCACCATAGGATAATACTCAGTACATGATACAGTACTTGAAGAATCACAAGATGTTGCTGCACTCTCATGAATCTCCTGTTGGCTCT
Promoter_997	11616	10299	10498	-	Unidirectional	GTTAAATGATGTCAGTTATATCTTGGTTAATCATTCTTCTTTTTATAAGAATGACTATTCTATTGAAGCTTTCTACAACTATGACTTAGTGTTTAACAGTTGGCTTATAGTAAATAAATGTAATTTTACAGAGCAAAATCAGGGACTATATTTAAAGCTTAACCATAGCAATGTTTCTGTTAATATTAAATTAATTGATG
Promoter_998	11624	6757	6956	+	Unidirectional	CTCCATGCCTCCGGGAGGGTCTGGTCAATAGAGCATTCCTTCTTCGTTCTGCTTCACCCAAAACCAGGTGAACTGGATGCGGTTACATGTGGTCAACTGATGCAATGTTGGTCCGTATACTTACATGTACACTATCGGTAACCCATGCATGTGGAAAGTCATGGTTGCTGCTTGCTTTCTTTGTGGCGAGGAGATCAAGA
Promoter_999	11625	2612	2811	+	Unidirectional	CTGGTGATAATGGTAATGAAACTAGTCATTAGTAGCTATGCAAATAACACATTTTATATTGTGTCATTTATATAATAGTTTATTTATTTATTCATAAAAAGAAAGGTACAATACTGTAATTCATTTCCGGTTCCTGCTCAAATCTGGTGAAAGGCTAAGTGGGGCGGGCAGGCCCAGGGTAAACTGAAAACTGTGCTGTG
Promoter_1000	11627	3534	3733	+	Unidirectional	ATGTTCAAATTTCTAATTACGGTTAATCAAAATCAGATATTCTAACACAAAACACAGACACAAACACTACAAACATACTATAGCTATATAAACACACCCCACACAATTCAATGAGAACCAGAAGGGGTGTACCTTAACATACTCACATGACTAGAGGATAAATGGCTACAGAAGTAGGAGCACAAGGAGGCTATAGGTAC
Promoter_1001	11651	7654	7853	-	Unidirectional	AATTATTATAATTAATAACACTAGACTAATGCAAAACATTAAGGGGGCAAGCCCTTAATGTTTCACATTAGTCTAGTGTAGTACGGTGTTATTTTATTATGGTGGTGTCAGCGTGGTACCACCGGGTCATCAGCTCAGGGTGGCACCACCGTGTTGTGGTACCACTCGAGGCCAAGAATTTATAAGAAAATCAGTAACGT
Promoter_1002	11654	3288	3487	-	Unidirectional	AATTTTGGAAAAAGCTGCTACCTGCAATCTAATATCTGCTAGCTGGTAGTTGCAATCTGCTCTATCTAACCTGCAATCTACTATCTGCTAGCTGCAGAGCTGCTAGCTGCAATCTGCTAGCTGCAATCTGCTGGCTGCAATCTGCTTGCTGCAATCTGTTAGCTGCAATCTGCTAGCTGCAGAACTGCTAGCTGCTACCT
Promoter_1003	11655	10622	10821	-	Unidirectional	ATATTAGTGTTGTAATAATGGTTAATTTTACATTGTAACTTATTTTTAGATTATTTGATTGTGATGTCATCGTTAGGGAGGGAATTCCTAGGGAATATCCCTTAGACACTGTCTATCTATATAAAAAAAGATAAAGTAGACTATATATATATAATAGCTAGCTGTCAAGTTGTGAGTAAACAAAGAAGCGTGCATAGTTA
Promoter_1004	11662	1419	1618	+	Unidirectional	GGGAAGAAATGACAATAAGTAAACTCAAGACAGTCCTCAAGCATTACTTTGGAGTAACACTAGATCTCTTCAGTCACATTAGCCTTAATTATGGAGGTGGTGAGTCATTAGTTACTAAATGTGTATCTCATTTAACTGCACTATAATTAGGTCCAGCTAGACAATCAGCTACCAGTAGTACAGTGACTACAGTCAACCAT
Promoter_1005	11671	493	692	+	Unidirectional	GATATATAGTGATGCATAACATATAATAATTATTATTAGAGACAAATTTGCAATTTCCCAATACATCAAAATACTAAATAAAGTCAAACTTAAATTATATGCTTGTTAATTATATGCAGTATAGTGTATGCAGTAGTCAATGTAGCATGAAACATGTATCATTAATATGTAATGAATATAGTTATATAATGTGTATTGCT
Promoter_1006	11683	4204	4403	-	Unidirectional	CTTTTAGAGCTGTCCTTAGGTCCTTAATCACATAACATTCCACAATAGCAGGTTTTGACTGCATTTCTAGAAACACGTGATTACACGTGGGTAAGTATAACAATAGTTATTAATTTTAATGAATGGGCGTGTTTTCTACGCCCACCCATCGCCTTTTTGCATTCACTGTTCCCAGCTCTCCTCTCGCTCCTGGTCCCTTA
Promoter_1007	11687	758	957	+	Unidirectional	CTTTTCAAAATGATCCCAAACAGGGCTTCTTAGAGATTAAGAACCACTTTACCTGGCCACAGCATCAGTATTTAGCCAGTTGGTAAGTAAACAGGCTAAGAAAGCAGCCTGTGTAGGTGACATGTGGTGGGCGTGGCCATTAATTGTTGGAATAACCATTAATAATTTTATTATTTGAATAGTTCGAATAGCAAAAAAAA
Promoter_1008	11701	9773	9972	-	Unidirectional	TAGTCATTGTACATACTGCTAGTACAACTGATAAGATCATCCATAGGGCATTCATCTTCTGATATGTTGTTCTCAATGATGTGTCTTAAAGTGTTTGCTGTTATCCTTTCACTCGAGTTATATTGTTCCCTTTGTAGTGTAATGTTTGCACATGCTTTACCTTCTGCTGCCTTTTTAGTTAAAATAACATTAAGTTTGAG
Promoter_1009	11708	5833	6032	+	Unidirectional	AGTTTCAGAAGTCAAAAGCATAAGGTTACCGGTTCGTATTCCGCTCTGGGCTGAAGTTTTTTATTATATATATATATATATATATATTTTTTTAGGTCCAAATACCATTTTAGGAAATAGATGCCCGGGATTTTATTTAAGGAAATACGGTAAATTCCCAGTAACTAACAAGCTGTAATAACAAGAATAATGTACTCCGG
Promoter_1010	11712	1502	1701	-	Unidirectional	GACTGGAATGGCCCCATTGCTGTGGAGGATGAATTAGTGAATGTGGATGTGCCAAACATTAGGTCAGACAACTCTCCTGTATTTTGAAAAATTTATCGTATGTGTAATATAGTATGTATTCGAAGCAAATGGTTTTAAAGCTTACACTTGTGTTGTACTCATGCGATTTGCAGCTGGGGTGTTGTGATATACTGTTTATA
Promoter_1011	11713	6267	6466	+	Unidirectional	GTACTAGCACAGCCTACAGGGTATCAGAAACATACAAAACACAGTGATCTTTTGATATGTAGTCTATCAATAATGTAATTCTTACTTACAACTGGTGCATGACGGAACTTATTTATTCTCTTAATTCTTTATCATGTATATCTAGATCTACTTGACTCCCACGGAGAGCTGCAGCTAGCTCCACCTCTTAAGGGTGGGGC
Promoter_1012	11725	9203	9402	-	Unidirectional	CTCAAAGAAAAGGAGAGGTACAAATCTACAAACTACAGACAACTTGCTTTATACAATAGCAGCATGTCAGACTTTCAATTCAACTTTCAGCATTACATGACCACGTGTAGGCACGTGTGCAATACCCACGTGTTATCACGTGTAATGGTAGCTCCACCTATCAGGCGTGGCTTACTATCAAAATGAACATTCAAAAGGAC
Promoter_1013	11726	3125	3324	+	Unidirectional	ACCCACAGAAGAGATCGTGGGAAGCATGTGGTCACAAGGTATTGCACAACAGGGGCGGGGCTTGGACCGGAAAATTGTGGTTCATTAGTGCGTGGGTGTTAATGAAAGGCGTGGCTCAGAAAAAGGTGTGGCTACTTAAAATTGTATGATTACAATTTGATGGTGCAATCTTTGTGTTTTTGATGGTGCAATATCGAATG
Promoter_1014	11728	5967	6166	-	Unidirectional	TATGTTGGAGCCATGAGAAACTACAGAGGAGAAACTAATTACCTTCTTCTGTATATCGCAACTCCCTCTGTCACATCAGTTTCTTTTTTAATTGAAACCACCAATGGATTTATTGGTAGTTACAGTGTCAGCAGCAGTGTCCCTGTTTTGTTAGTTTATCAACAACACTTGTTACTAATGATGGCCTTTATTCCAGTCGT
Promoter_1015	11738	1060	1259	+	Unidirectional	AGATGACTAGCATCATCAAAAGCAAGCTAAGGAACTATTATAGCTATTGCATTACTCCTGAATGAATAGATTTTTAGAAAAATAATAATTGTAGCTGCATCATGAGCCACACCTCCCTAATTAAGCTGTAAGGAAACGCCTTTGTGGATTTATGGACGCGCATCAAAGAGGTCAACTTCAGCCATTACTCTTGCCTGATT
Promoter_1016	11739	7471	7670	-	Unidirectional	TGCACTTCCGGTGTTCAGAGAAGTGTAGGGCCTTCGTGTAGACTGTTAATTTTTGACAGTTGTGTGGTTTTATGGGAGTGGTTGGTATTTTAATTATTTTACTAAAATAATCTATATAAAGCGGTGGCAGAGTGCAGCTAGATTCATTGCCTAAGAATTCTTGTCTGGTGTCAAACTGAAGATAGCTCTAATTTAAAGAG
Promoter_1017	11741	1997	2196	+	Unidirectional	CTCCATAGCTAAAGTCTCATGCCAACTATGTAATGGGCTGGACTTATGTACTGAGCTCATGCACTCTCCAGGCCAGTCTGGCTGGGACAGGGAGCTCTACACAAACCTGCTTACTTTGGGAATGGCTTCAATTCTCAATGAGGCTCCTTGTTTGGTCCCTCAAGTCTGGGCTATCTACCTCTGGCAACCTGGGATCCTTT
Promoter_1018	11748	10369	10568	-	Unidirectional	CAACCTCCATACCCATCGCTTTTGGTTGGCGCGCGAGAATCGCTATGTCCGCCTGCGGGTATCGACCAAGGGCATGCGCATCATCGACAAAAAAGGCATCGATGTCGTGATCGACGAAATGCGCGCCCGCGGAGAGCGGATCTGATCGACCGACGCCATCGGGCGATCCATCGACTTCCAAGGAGATTTGAATCATGCGC
Promoter_1019	11758	3006	3205	+	Unidirectional	CCGAGTTCTGTGCTAAAGCATTAAAATTCGGCTCGCCCCACTATGACTACTATCATCATCATATGATGAGCCCTTAAATGCAACTATACTAACAACAGCTAGGTAGCCCCTCCTTCAGATCAACTTATAGTGATTACAGGTGTTCAGATAAGCCTGCCTAAGTCCTTAGCCCTACCCCTTTTTAATAGTATCTATAGTGT
Promoter_1020	11760	4433	4632	-	Unidirectional	AAAAATTGAGTCGTTTTTAAAAATGCTCATACCTTGAAAATTAGTACCACTTACTACATAGTACTGTTCCTTTCTGTTTTATTTATTTACATTGTATATTCATTTCTTAGGTGAAGATAAGAACATTGATCATTTGGTTTTTGTTGTTCATGGCATTGGACCTTTTGCTGACATTAGACTCGACTCATTTAGGAGCCTCA
Promoter_1021	11760	9817	10016	+	Unidirectional	GTTGCATTGTGAGATGTTGTAGGCCTAGGGACTATATGGAAACCAACTGTTGATGAAACTAGGCTATAATTATGAGAAAGCATACAGCCTGGCTAGCTAGCCTGGTATGTAGCATAGTAGAAAAACCTGACTACATGCACATAGTCAGGCTAAGAAAGTAGCCAGACTAGCTAGCCTGTTTTTTGATATACTACATGTAG
Promoter_1022	11772	63	262	+	Unidirectional	TGCTATACAGTATACAGTATAGATGTACATGTATTCTCTTTTTTCTCTCTCTCTTTCACAGGAAACTGCAGAGTCACGAAAGCAGGTTCTTGAGGATTCCTATGAAGCTCAGAAGTATTTCTCTGATGCCCTGGCAGCCGAGCTATGGATGAAAGACATTGAGCCAGTGGTTGGTAGCTCTGACTATGGGAAAGATGAAG
Promoter_1023	11775	11487	11686	-	Unidirectional	CCTCTCGCCTTGCTTGTGCCTCTGCCTCTCGCCTTGCTTGTGCCTCTGCCTCTCGCCTTGCTTGTGCCTGTGTGCTATTCCCCATACCTTGCCGCTGAACTCAGTCTTTCTTTGCTGACTTCGACTGATTCTGACTGTTGTGATAAGTTACATTCAGCTTAGATGGTGCTATAGTGTCAGCATTAATTTTAAGTAGTCAG
Promoter_1024	11779	9	208	+	Unidirectional	GGCAACAGGTACGGGAATGGAAGTGTGAAAGTGTAGGGACGGGACTAGGAAGACGTGGGAATGAAAGGGGAGTTGTTACAGGTTGATTATGTAAAGGTTGTATGACGGGATATGATAAGGCGCCGGCGGTAGATAAACAACTAGTTTACTTAGCAACACTTAGCAACAGGAGGAGGTTAATAAGTAACTTCCAGGGCTAC
Promoter_1025	11780	8596	8795	-	Unidirectional	CGGGTCCAAATACGCCTATGATCTTTGGATTCTTTGCAGTCAGTTTGCAGCACTTTTCTTCCATTTTATTAATTAAAATTGATGAGCCACACCCAAATTTTAATTAAAATTAATGAGCCACACCACTTAAGTGAAATGGAACTCCCCTTTTAATTTTTCTGGATCCGCCAGTGAACAGAGATGTCCTTACGATGAGAGGC
Promoter_1026	11785	1424	1623	-	Unidirectional	TTTGCCACAAAGGACGCCAGTCAGGGCAGGAAGAGGGCTGGCACTACCAGAAATATGCTTTTATATGATGTGACAGACAACACTCCTGCTTTTATTAAGCAATTAATAAAGTAAGTAGCAATTGTCTTTATTGTCTTCAAGTTTCCACAGAGACCACGGCAACACAATTGCTGAAGTACCTCGGGTTTGTTGGAGATAAG
Promoter_1027	11790	11055	11254	+	Unidirectional	TCTCAATTCTGCTTTCCGGCCATTTTTAATTAGTAGGCGGTCACGTGGTGGGTTTGGTGGGTGTGCCCATTGCGCATGCGCAGCACAGCACAGCAGTAAAGAGCTATGGCATGAGATGGTGGGATTCTCTCCTCTTTCTCTCTTCGTTTCAGTTAGTGTTTGCCTTAAGCTATAGACCCCTCTCCCGAGACTGAAGCTCT
Promoter_1028	11792	6747	6946	-	Unidirectional	CCCAAAATACCACGTGCCTAAAAGAACTTGTTTTTCTACGCATGCTCAGTTTGATTATTAAAAATGAGTGAGGCGAGGTCAGTTATAAATAAAGACGTGTCGAGTTATGAAATAAGGTGGGGTTTAGATTAATTAAAAAGGTGTGTGGCTAGCCTTGCAAAAACATCACATGATGGCGAACCCATTCGACGAAGGACCAC
Promoter_1029	11798	1671	1870	+	Unidirectional	ATATCTCCAATCTTGATTAAGGCCAGAGAACACAATAAATAAAGAAAACACTCAAAAGAGAACTTTAGAGAAGAAAAGAGCAAGCCGAGCTAGTCTGATATAGTCGACTTCATCATCATTATTGTGGGCGCAGACGTACTTTAATTAAAGACACGCCCATTATGAATATTAATTAACCACAAATTTTTTTTCGGCGCGCT
Promoter_1030	11805	9728	9927	-	Unidirectional	TTCTCTTTTCTTTCTTTCTTATTCTCTCCCTTACATTACTGCTCTGTATCCTCTCCTTATTATAACTATTCACTACATTACTGTGTCCTTTTGTTATCTATAGTCTATCAACCAGTGGAGAGGAGGCTTCACTCTACAGTACAGGTAGGAGACTACCTGTACATGTGGGGTGGGGACCAGCCTGATCTCCCTGAAGTACA
Promoter_1031	11806	446	645	+	Unidirectional	ATACATAATTTTGTCTTTTTGATAAAAATTTACAGATTGTACATGTACTGTACATACAATGATATTAAATTTTACTAATATGCATTATGCATTGTACTTTATATTGTTAACATGTATTGATAGATGATCACTGTATTCTCTTCACTTTAGGACAATTCACTGTTCCATCTGTCAGTGGACAGTGTTGCCCACCAACTAGT
Promoter_1032	11809	11404	11603	+	Unidirectional	AAAAACTATCAAATGCTCACTATTTTATGTTGAGATTGTTTTCTTGGTGAACATACCTGTACATGTATTTGCTTACCAAGTGTGGATACCTTATTTACACCCTGTGCATAAGATAGTTTTATTAATATTATTATTATTAATGCATTCAAGGAAGAGGCTCATCTTTCCTCGGTTCTTCTTTGTGTCTGATCCAGCACTAC
Promoter_1033	11812	4258	4457	+	Unidirectional	TGAGTGTAACAGTGCTGTTTGCACTGGTGTATCATGATTTTATGAAGATGGCTGCCAGTCACATGGAGGGAACCGGAATTGCTTTTCTTGAGTTTTCTAAGGCTTACGAAGGTAATAGCGAAGTTGCAGCCTATTCTGACAGTATAACAGATGAGTATATAGGCTGTTATAAAGTTGGGAAAAGGACAATTTCTGAAGAT
Promoter_1034	11818	912	1111	+	Unidirectional	TTTAATGCACCAACTTTATTTCCTATTAATTAAAAAACTTCTCTTTAATGAAAATTTCCATGTAATAAAAAAAATTGTCATCCAAAAGTTTTGTTATTCGGAAGTTCCACTGTATATTGATTAAATTATGCACTGTATTGCTTGTTGCAGCTGTTCAAGATAATCTCAATATGTGGGAGGAGATGAAGGCGGGGTCTGAA
Promoter_1035	11819	10936	11135	-	Unidirectional	CGAATGTTTATGTATTAAATTGTAAATCAATTGTCAAAGTTTTTGTGTGAAACAGATATAATAACTTATGTGTGGCCTATGTAATTAATCATAGAATTCATGAGGATAATGAAACTAATTAATGCTATGGTTACACTAAACAAAACAGCTTCAAAAGGTGACCTCTTCCATACAGAAGAGAGGATCAACCAATAATGGAG
Promoter_1036	11820	6373	6572	-	Unidirectional	ATACTGATACATTATGATTAACTATGATAAAATATAAAATAAATTTATGATAAACTATATTACAGTCGGGATGAGAATGGGTGGCAAAAATATCAAATCTTATTCATAGTGCATATATTATGGGAGTGATCCAAATATTAGCTACATATCAGTCATTTCTTCTCTTCTTTTTACTGCAAGATGAATGAGCAACTCAAGGA
Promoter_1037	11820	7663	7862	-	Unidirectional	TGCCCAATTCTATGGAGTTCTGTCGAGTTCGGTCTAGTTCAAGTCGTATTAAGTTCAATGGATTATGGCGCCTTCTCTATTAAAATAAATTAAATTAAAATAAAGATCTGATATACTGCGCATGCGCAAGGTCATTATGATCTAGCCTAGGGGAGGGGCTGGATTGCAGTGCATACATATTAATTTTAGCTTTTTGCACT
Promoter_1038	11838	617	816	+	Unidirectional	AATTTCTACTATTCTGCCAACTTGTAAGTACTGTATTAAATTGATTTTCAAGGAATTTAATTTCGCGAATCTTAAAAAATCTGTGAAATTTGCAAAATTTATTATCCTCAAAAATAACCCGCTATACGGTACTTGTTTTCTAATTGGGGCGAGCCTGAGCTCACCCCACTCTAGCTATACTCTCAGTCACGCCCCGTCTG
Promoter_1039	11839	109	308	+	Unidirectional	TACTATCTGTCATACTGAAGATCCACCAGTAGTTGGTTGCAGTCTTGAAAATGATCTTGAGCCAGTTGCAATAGACAACGAGAGACAAAACTGTTGGCTAACTGGTAAGTACTTACATGATTATTTATTTTATTAAAATCATTATAACAGATCCAGTTGTTGCATCACTTGTTCCTATTCACAACTTTTTACCAGAAGGT
Promoter_1040	11843	5905	6104	+	Unidirectional	TGAGGAGACATATAAATGAATTCTGCACAGGAATAAGATAGATATAATTGTGACTGTGACTGTCTAATCTACAAGTTTTGTTAACATTTAGTATTAGAGTTTATTAATTATTATTATTAATTTTTATAAAAATCATGTAACGAGCCCATATGGGCTTTACAGGGCGTGGTTTAATATGGCTTTGCATTTGGAAGGATCCT
Promoter_1041	11849	9852	10051	-	Unidirectional	ATTAGATATATCGACACAGTATCAATTATTAAATGAAGCTGTTTATATTACCAAAAACTGTCCTCTTAAGCAAATAAAAGAAATTAGTCAGGTAGCAATGATGATTGCTATATTACTGTATTAATTAAAGCTTATTTTGTCATACTATAGAGTTCAACACTGTATAATATTGGGTGTGGTCGACGTAATAAGCCCATCCC
Promoter_1042	11851	568	767	-	Unidirectional	TCGACAATGAGCTGGGATTAGCCATATTCTGGGCAACAGCCGTACGTGTATATCTATGGTTGGGCAGTTGGGCTTAAGTGAAGGACTGAAGGTCAAGCTGCAAGCCTGCAAGGTCTTTGATAATAACAACCGTAAAACCTCGCCTACTTCTGCATAACTATACTAACTGCATTCACGATTCACGTGACTTGTGCGACATT
Promoter_1043	11853	12470	12669	-	Unidirectional	TCTAATGGAGGCTGCAATCAGACATGTGTCAATGAAATAGGAAGTTTTCATTGTTTGTGTGATCCTGGATACACTCTTGATAGCAATGGCTTTGGTTGTACAGGTAATGAGAAGTTGGTAATTGTTATAATACATGATCTTTACAATTAGATATTAATGAGTGTCACACTGCAACTCATGGTTGTAATCAACTGTGTAAT
Promoter_1044	11855	1419	1618	-	Unidirectional	TATCATAGCCATTCAACAACAAATGCATGCTGATATAACATGGTATAGCACCAACTTTGATCACATCACCCAATGCTGTGAAGAGCTGTTTGATAATCTGGAGGAAAGAAGAAGTAGCTTTAGACAAAGAGCAAGTCGATTACAAGAAGTTCATAGGCTCAATATAGAAAAAATAAAAGAAATCAATGAAGATTTAACAT
Promoter_1045	11855	3394	3593	-	Unidirectional	AGCTAACTCCGTTCGAGAGTCTAGAAAAGGTGGTTACAAATAAAAATGGAGTTCTTCTAATTTTGTCATGTAAACATAAGGCCTGTTGACAAAATGAAATGAGAATATATTTATTAGGTCTACTGAACAAAACAAAAACACCTATATACTTTCTTTCACAAAAATAAGTGAGTAAAAAAAATTCTTGAAAACATAGACAG
Promoter_1046	11863	105	304	+	Unidirectional	TATTAACAGTGACTGTGAACATAACTGCACCAATACTGATGGAAGCTACACTTGTTCATGTTATAGTGGCTACTCTTTAGATAGTAATGAACAAAACTGTTCAGGTATTAAAATGTGTATAATTATAATAATACTGATCATAACTTATAGACATTAATGAGTGCCTTAATGAAAATGGAGGTTGTGAACAAAGATGTACT
Promoter_1047	11879	12520	12719	-	Unidirectional	CACTAGTTGTATCAGTACATCTGTAACAACTTGATTCATTACCATCTGGTGGCGGGAAACAAAACTGATGAGTAGGACCAGATGAGATATTATCCACTGTACAGGATGAACTAGACTGGATATTTATAATATCAGGAGAGACTCCATTAATCCTGAGAGTACATGATGTCAGTAAAAAGAGAAGAAAGTAGAGTAATGCT
Promoter_1048	11880	463	662	+	Unidirectional	GACTAGGAAAAAATTCTCTATTTTATAATTTTTTTCTCATGCATATACATGTACATGTACATATACATATACTTAAAATTCTTATTCCTCTCTCTCTCTCTTTTAGATTCCCAAGTCATTCTTAAGCCCCAGGCAGTACCTCAGTTCAGAAGAGATGCACACTAGCAATGAGATAGCCATCCGTGTTATCCACAGACAGA
Promoter_1049	11891	10987	11186	+	Unidirectional	CATTATTTTTGCTATGCATGTATACATGTACAATGTGTGTACATGTACATGATGCAGTGTCATACTTAATTCTAATTATACTATCTATTTCTATTTAGGACAATGGATTATTCCAACTATTAGTGGTCAGTGTTGTCCTCCTACTAGTACCTTTGCTATTCAAAAGATTACTAATAATAAAGCTGTCATGTTTGGTGGAT
Promoter_1050	11907	10962	11161	-	Unidirectional	GCTTGTTTAGTCTGAATGAAGTCAAAATGGAGGGAGGAGAGAGAAGCAGCAAAGGAAGGAAGAGACATAGGGAAAAGTCAAAGGGTGAGAGAGAGAGAGAGGGAGGGAGACAGACAGAGAATTTACATGTAAATTGTTTCTTTCTCAAAGATGATGTAGTTGCAATGGAGACACCTGTCAAGAAGCAAGTAGAAAACTAT
Promoter_1051	11920	11862	12061	-	Unidirectional	CTTGTTTGTTCAAACTTGAAAGATGGAAAGGAATTATACTTTTACTGGTGATTTCAGTCCTGAGGCAGTAGCAGGAGTTCTTAGTATTGAGATGATACTAGCTCTCATAGCTAATGGTGTTGTACTAGTCATTACTATTTATCAAAGGAAGTCCTGGAAACAATCATCAACAATCTCTTGTTATTATCAATGTTGAAATT
Promoter_1052	11923	340	539	+	Unidirectional	ATTAATTCCGCATGAAAGCAAGCCACATGGTCAAATTTATTCTATTTAACGCCCAATTCAATCACGGACGTTGTCTACCAGGGAATCCTAGTTTCCAATCCCGGTTACGTAGTCTATAATATCTATGCTGTAATCCAGCTTGTAATCCCTGGTAATCCAAGTAATCCAGCTTGTAATCCCTGGTCCGGTAATCCAAAGAA
Promoter_1053	11931	267	466	+	Unidirectional	ATAACTGATCTCTTGGCATCATGTGCAAGTGGAGAATGTCAATCTGCCAGATTAGTTGCTATGAAATTATTTACTTTTAATAACTTAATTGAGTAAGTACATATATACCCAAATTGAACTAAAAAATAATTATTTGTATCATTTTTGTAGAGTTTTAATGAGTGAAGATGTAATCATGTACAGAAAATTACCATTTATTC
Promoter_1054	11931	5584	5783	+	Unidirectional	TATGTACATTTAATAATGTTTATCAAATTCATGGAGTAATTTGTAGTTTAGAGTAGACTCTATTCAACTTGTCAAAACAGCATATGACTTTATCAAATTTGATAGACAATGATAGTTCAAAGTGTGTATAGTAAGTTACCGCTAAACTAGTTATGAGGAATTTAGGCAGCTAAGTTATCTTGTATGCGTGCATGGCCGAA
Promoter_1055	11938	5948	6147	+	Unidirectional	CATGCTAACTGCGAAAATAGTGAAAGTTTAGCTCCTCGAAAATAAAGTGCTATATGGTATACGAAAATTACCATCACTTGAAATATACAAGATTTACAGTATACTTCAATTTATTCTCTTGCTCTCCCTCTCTCTCTTTTCAGAGTTTAAATCTGCCCAGTTTCCAATCATCAGTACTTTATCAAAGCAGTTATTAAACC
Promoter_1056	11949	6503	6702	+	Unidirectional	GAATAACATCAGTTCACTTTTGCATTTCACCATTGCGCTATACAGTACTTCTAGTCACAATGCAAGTATTATGAACCTAAAGTTTTACAGTTATTATAATATTATTGTATTACACATATTTGTACACCTGATGAAGCAGTTACTGGAGTCACAGGGCTACTGGGGATAATGGCTACTCTGCTAGATGATATCGTTCAGTC
Promoter_1057	11951	11100	11299	-	Unidirectional	CTCACAATGTACAACAATAACTACTAGTGACATATGTAGCCGCACTAAGAGGCCAAGTAAGGACTCACATAAGTCTTACCCACCAGCCGGCTATTGTAATAACTCATCTATTATGAGCGCAAACATCACACAAAGACTAACAACAAAGACATACTAACACTATAAAATACACTCACTCCCTACCAGCTATAAACTAGTAC
Promoter_1058	11957	321	520	-	Unidirectional	GAATTAGAGGATCAATCAGTGAGAATGAAAAAACAAGAAGAATGCAGAGAGAGAGAGAGAGAGTAGTCTTAAAGGTGTGAACTTGAAGTCAATGAATAATAATTACACAAGTCAATGAATAAAATTAATAATTAATTTTAACCACACCCATCTGATCTGCAGCTCAGAAAAAGATCATGGGTCTGCTCTCTGAAGGAAAG
Promoter_1059	11961	14	213	+	Unidirectional	ATCGTATTATTGGTATGACTAGTAGACCCTCTTCATGATAGTATAGTGTAATGCATGTTAGTGTGGTATAAGGTTGAAATAATTAGCTGAATTACATGTATATTAAATTTATTTTATTTGCTAAGTTATGCTTTTCATGTACATGTACATGTAGATGATTCCGGACGGTGGGGGCGTGGTGGTTTATTCTTGGCTATATC
Promoter_1060	11963	174	373	+	Unidirectional	TTGGTCCGTTGAAGTCACACTGGAGAAAAGAATGCCATCAATTTTGTAGCAATAATCCTCATATGGCTATCAATAAGTATAACTTTTGCTCTATTTTTTCAAAAGCTTGGATGCAAGCTATGACTGTCCATAATACCAGAAATTCATTTTCAACTACAGGAGTCTATCCATTTAATCGGGATGCCATTAAGTTACCCATT
Promoter_1061	11966	8533	8732	-	Unidirectional	GTGTGTTAGTGGCCATTGCAGAAACTATACCAGTAACTCTGTTACTAGCCCCATCTGATTTAGAATTAATAATTATTAAACTTTGTCTGTCCTCCCCAATCATAGTTTGTTGTGTTTATTTTCCACCTTCCCCTTCTGATTCTCAAATCTCACTCTTCTTCTCATATCTTTCCTCTGTTTCTGACTTAGCACCAGACTGC
Promoter_1062	11969	13531	13730	-	Unidirectional	TTCATATTATGAATGTCAGTGATTCACATTCTATTGCCATTACTTGCTTTGTTCCTATGAGTCTGATTGGATCTTTCATTGCTACTGTTCTTCAAAATATAAAACATTTTCAATCAAAAGGACTGAGGGAATTGTTATTGGATAACACAATTATTTGGGTAAGATACAATAGTTATTGCATTAATTTAATAGAAGTGAAC
Promoter_1063	11970	2096	2295	-	Unidirectional	CTCAATATCATGTGTGCCTTTCCTTTAATGTTTATTCATGTAAATGTGAAGACAAGGCGTCAACTCCGCCCTCTAAAATGAACTTGAGATCCTTGACGGTACCTACAAATGGAACACAAAACTGTAAAATTAGATCAATACTGATCGAAATTACTCTTAAAAACGGTTAAATGAAGTCTGTCAGTACATGTATATAGTAA
Promoter_1064	11975	455	654	+	Unidirectional	GATTGACTGATGTACATGTACATGTACTCCACTGCTTAAAAATGCATTAATCCTAATTGATAGTTACATGTATAGTACATTTGTCTCATTGTATCTTTCATGTTCAATTACATTTATGCCATTATTTATCCCTTCTTCTTACCACCACCACCTGTCCTTATGTGTAGCAAGCAGATGAAATGGACTACCCAGTTAGGAGT
Promoter_1065	11975	7265	7464	+	Unidirectional	TCTACTTATGCTGTGTAGTCTGTAGTTTAGAAAGCTTGAGCTGACTCTGACTTCATTTTTTGAGTTATAGACTAGTCATTTTAAAAAGGAGCAAAAATTTCGGAAAAAGCCATAGACTATCAACTCAATTTCTTTACATTTTTCTAATGACTAAAATTTAATTGACTGCTACTGTTAGTATACGGGAGTTTGCATTTTTG
Promoter_1066	11976	8195	8394	-	Unidirectional	TATTTTAATTAATGGATCAGCGATTGTTTTTTATATCATCAAATTCCTGGAACTGCTCACTGAGCTAACTTTTCCTAGAAATAAAATCTATGAATATCATTAGTTTATCCACGGCATCGTATAATAATTATTAATAAAAGCTATAGCGCCACAGTACTGCAGTAAGCTCTTGATAGTACTAGCTGAGTCAAGATGGATTA
Promoter_1067	11982	5881	6080	-	Unidirectional	TAAAAGTTCACAAGAACATCCCTAAGATAATTCCTAGTATTTTCATAGTGATTGTAATGCTTCTTGGGCTTGTTACTCTCCCTCTCTCTAGCCCACAAACCACTACATACTATATTAATATTGTAACCAAGTTACAATAGTCTTGACATATAATGATATTAGTATAACTCATAGTCCTTATCATAGCAATAACAGGTTTA
Promoter_1068	11983	1895	2094	+	Unidirectional	TGACAGTAAAGGAGGAGCTACCTTTGACTCACTGTCAGATGCTCTTAAATCTATGAATGAGAATGCTGCAGCTGACAAGTTAGATCAAGAGAGTAAGTTAATATCACTGATTGTATTAGCATTGACTGTGTGTGTGTATTCCTTATCTAGAACACAGTGCATGTTTAGTACTGGCTCTTGATATATTCAACACTCATCGT
Promoter_1069	11996	11992	12191	+	Unidirectional	CATTATTATAATTATTATTGTTGTTGTTGTTGTTCTTCTTCTTGTTTTAAAATGCCTAAAGCACGAAAAAAATCAGCAAAGAAATTACGAAAGCTAAATAAAAAGTATTATGGCAATAGAAAAAATAGAAAAAATAAATGCCTTCTGACTGATCAAGAGGAACATTCTGCAGAGCCAATTAATCTTCCTGATACCTCTGA
Promoter_1070	11999	4222	4421	-	Unidirectional	TAGTACAAGTCTACATGTACATCTACATAATATCATCCCTTCTATACAATGAATGGTGTATCATTTATAGTATGTTGTTGTCATTCTCTTTTTACTGTTTGATTTATTGTTTAACAAAGGAATATTTTTTGCAAACATTGCTAATCTAATCCACTCCTCCTCAGTTACAGTTATTATAATGTTACAAATATTTGTACACC
Promoter_1071	12001	3892	4091	+	Unidirectional	GTCTTGTTGATCCATTGAGATTTGAATTTTAACATGAAATAATCATGATTTTATTGTTTTTATTGAACCAGCATTGTGTCACGTGTTTGCAGTATACTATGCTAAAAACCGCATATTCTCCGTATCATGAGCTATTTTAATTTTTAACTCTCTTCAAAATGGCTGATTTTCTATTTGCTGCTCTGACGATTGCTCTATTC
Promoter_1072	12006	13890	14089	-	Unidirectional	TTAATCTTAACAGTGTCAGCCTTTCTAGCACTGAAGCTGTAGCTCTGCAGCAGTTCTTGTCAAATGTTCTACTAGATCATAAAAGATTATTTACAATTTGTAAAATTCCACTTTTCAAAGCTCTTCAGTATAACGAATCCTCTCGAGTCTCCATTAATACTATAAGGTCATCATACTGTGATAATAAAGCTATAGCAATG
Promoter_1073	12007	9458	9657	-	Unidirectional	ATTCATACATGTACATGTACATTGTAATTACATGCAATATGAATAGGATATTTTTCTGTAGAAATAGTAATACCAAGTGTTTATCATGCCTGTAGTCTGCTTATGTACAGTGGTACATGTACATGTACATATCACCTTTTTTTTCATTTCCTCTCTCTCTCTTTCTCTTTCTCTCTCTCTCCTCTATAGCATGGTCTCAG
Promoter_1074	12008	1671	1870	-	Unidirectional	TTTTTTTCCAAAAATGGCTCCAAAATCACCCCAGGTATGTGCGAATGGTATTTAGTCTACGTCGGCTGTAGATATGCTTCCTGTCGGTTATTAATTAAATTTCGCTGCTGGCGGCACAGTATAAAACTGGGTGGTTGTCCTCTGTTTTCTGTCACTGGAGGCATTTTCCAATCTATTGGTTAAAAGAATATCACTAGAAA
Promoter_1075	12008	13004	13203	-	Unidirectional	TTTATTGATTAGTTGATATACAAAATGACAAACACTCATTTTTGTGTTATTGCCTTGTACCTGTACACCTGTGCACCACTCTCCCTCTCTCTTTCTCCCTCTCTCTTTCTCCCTCTCTCTGTCTCTCTGTCTCTCCCTCCCTCCCTTTAGAGAGGTCACTGGCTCCCAATCGTTACGTATCATTGATATTAAAGTTAGTA
Promoter_1076	12009	2398	2597	+	Unidirectional	ATTGGGGAGTTACCAGAGGCATAGCTTATCAAATCAATGATATTTACAATACTAGGATTACAAATGAATATCAAACCAGACACACCCCATAATAAGGAACACACTAGTGTACTACGTTGTGAAGTAGTTATAAAATCTATGTTAGGACTAAGATACTTGAATCATAAAGACCTTGGCTTCTATAGTGTGAGAGATGGACC
Promoter_1077	12012	373	572	+	Unidirectional	CTTGACACAGTCCTTGTTCAAGAAGCTGTGAGCTGAGAGTGTCCATCTTCCTTGCATGTTATGTTGCAGCTATTCCTGTTCTTCCAGGCTGTTGTCATTCATATTATCATTGCATATTATACATTAATTAATTGTTTGTTTACTACAAGCAGATATTCTCACAACTAAGCAAAACTTTGAGTCAGACTTAGTACAAGAGT
Promoter_1078	12018	11411	11610	-	Unidirectional	CATACAATAATGTACAATATATTGCATCACTTCCATTGCTTTTAACAAAGTTTTTTTCAACAATGCAAGACCAGCCCCACCCACTACAATAAGTTGCGTGGGTGTTGAGCAAAGCGGTAGCTATCCGGATAAAACAATGCTCCGGATACTGCTAGGACCACGCCTACACACGTGGTCTCACAAGTGAGAATCATGGGTAG
Promoter_1079	12022	7216	7415	-	Unidirectional	CATAGTACATGTGAGGAATTGAGACTCTACTGTGATCATTATTGCTTATTATTTATTAAATTATTGTTCTCATTATGTATGCACACATGCGCACTAGTTTTGAATTATTATTATTAAGAGTTGATTGAACTGAAACCAGTGAATGGACCGGAATGGACAGATCCAGGGCGCTCTTGCTATCCTATTAAAGAACCAGCAGA
Promoter_1080	12034	352	551	+	Unidirectional	ATAATTGTTTTTAGTTTATCTTCATTTATTATAATTAATTAATAAATTAATTATGTATATGCATGTAAATGTACACATGTACAAGTACATGTATGCATGTAATACCCTCTCTCCTCTGCCCTAGTGTCCCCCTATTAATAAGGCAGTTAATCACAGTGCCTGAGGCTCCTCTAGTTGAAGAGAAAGGTCATAAGAAGGTT
Promoter_1081	12036	328	527	+	Unidirectional	AAAAGAATAATGGGGGAAAATATTGAGAACTTCCAGAAAGAATAATGGGAAAATTTATGAGCTTAATAGGCTCAGGCTTACTCATCCTCCAAATCAACCACGTGCTTACACGTGGCATTAAAAATAGGCGTGGTAAGCTTATTGATTATTATTGGTATTTTTAACCCTCATTATGTCCTCCAGAGCCTTCAGAAGACTAG
Promoter_1082	12038	9093	9292	-	Unidirectional	TTTCATTTACTCTATTATCTATGCTATTCATAATTATGACTTAGCCACACCTCTAATTCAGCCCCACCTAAATGCGTGGGCGAGAGCGCAAAAAAAAAAAAAAAAAAAAAAAAAAAAAAAAAAAAAAAAAAAAAAAAAAAAAAAAAGGCCCTATCTATGAAAAGACGCATAAAACTATGGCGCAGATCTTTGAAAATGTT
Promoter_1083	12042	4671	4870	+	Unidirectional	TACATTAAAAAGAGCTTAAGTACAAGTCAAGCACAAGTGCTTGCAATATGATTAATGCTTGCAAGCACCTTGAAGCATTTACAAAAAAGTGCTTAAAGTGCTTATAAGCACAAATGCTTAAGTGCTTGCCCCATGTCTGGTATTACATCAATCTATTATTTCTTGATTATTAATTATTAGTGATAGTATTAAAGGAATGA
Promoter_1084	12047	14242	14441	-	Unidirectional	CATTATCATTGTTGTTATGCTATTTCACTAACTTTCTCTCCCCCTCCCCCTTCCTCTAGACTGCTGATGCTAATCTCAGTTTTGATGCTCAGATTCTTGAGGCTGCCAAGAGTATTGCAGCTGCCACTAAGAGTCTGGTACAGTCGGCTAGAGCCACACAACGTGAACTGACAGAGCAAGGGAAGGTCTCCCTTGGAACT
Promoter_1085	12049	12314	12513	-	Unidirectional	CCGCCTCTTCGTTGCGCGGGGGTACCCCCGGGCAACGAAGAGGCGGGACCAGACTAGGTATTACAGTGATTTTAAAATAATTTTCTATTAAATCTAGCAAACTAATGTAATGACTGCTAGATCTGGATATGATTCATTATCACCATCAAGGATCTTGTCGCCATACATTTTCAACAGTAAAATGAGATCATAGTTGAGTT
Promoter_1086	12052	5460	5659	-	Unidirectional	CATTTTTAATAAAGCATGTTTGTAGTGAATATCCATTCCATTTCCATCTACCTGGTGAACTTATACAGCAACTATTCAAAGATAACAACACATTGCAAGCTCTTTCACTAGATACACCATTTTTTCACATAACATCTTTGAATATATTAGAAGTGAATATGCCACTGACAGCTTTAAAAATAAATTGTTGTGGACTGATG
Promoter_1087	12054	11844	12043	-	Unidirectional	TACAACCATCACTTCTATACAATATTCAGGAGTGCTACTGTGAATTATCTGAAGGTCAATATTTTCCCTGTCTTGTATTGTTACAGTTCCTCAATCTTCCTCAATTGAAGATACTGCACTTAATAATGGAATATCCTACTATACTAACAGTTGACAATACATACTACATAGACAAGTGCACTGAACTTGAGAAATGTATA
Promoter_1088	12075	3647	3846	-	Unidirectional	ATGCTTTCTTGTCCTCTACTCCAACTATAAAGTTGAATAATCACGTGATCGATCTATGGCTACTACTTTTTTCCTCTGAGACCAACCTGTGTCCTCTTTGCTCTTTTGCCGGTTTAAATCACTTTTAACCGGCCACAAATTCAGGTTGTTGCCGTCAGTGTTGAGTCTGTATAGTGTTTTTTTTGTTTTCTTCTTGTAGC
Promoter_1089	12078	5796	5995	-	Unidirectional	AAAATTAATGTTAGTAAATTTTCTATTTTAAAGGATTCCTTTCAGTAATCATAAATTGAATGGCTAATGAAAACATTAATAAAATGACTATGAATCACTGTAGATTACATGTGTATTGCAATAGCAAAAATATTATGTACTCTTGGCAATAGGTATTCTAGAGAAGTGGTGTACAGAAGGTATTATGAAGCTGGAACTGA
Promoter_1090	12083	643	842	+	Unidirectional	ATGATTTATTTTCTTTGATAAAAAATTTGCTCCTCAATTTGATAAACATGATAAATCCAGCTAGCAGCTTGCAGCCAGCTCCACCCAAGCTGTTTGCAGCAGCATCAAGAGGCTATTTTGATTGGGTAATGCAGTTAAAATTATTATAAGAAATGTGAATGAATGAACAATGGCTGCTGGACGGGTAATGAAAGATGTAG
Promoter_1091	12089	7888	8087	+	Unidirectional	TCCTTGGAACTAACCCCCTAGACATTACTTATAATCATTATGATGAATAAATACATTGGAACTAACCCCCTAGATTTTACTTTTAATCATTGCATGTGAATATAATCTTACTGCTTTTTGAAACTAACACATAATCTTTAGTTCTGTTCTTTTGGTTGGCTGGTTGGAAAGTTTTAATACGTTCATTTGGACCTCAAGAA
Promoter_1092	12093	1479	1678	+	Unidirectional	TTAGTCCAGGATGAATTGATGTTCCTCTACTGTTAAGTTATTGTCTACTGGTGCTCAGTAAGGCATATTTATTTGTGTTGTAAAGTCTATTAATAATAATAACAAAATAGCCTATTTAGTAGTAAAAATCATGTGATAAATCTTTCAGTTGATCATTCTGCAGTGCCGGAGCCACTAAAGATATGTATGCCATGGTCTCA
Promoter_1093	12110	8827	9026	-	Unidirectional	TGGCAATTTATAATACTTTTTGGTAGCAAACATACCATAGGCAGTGACAAGGATCAGTTCACTCCTCCAGTTATTATAATGGTACCATAATTTGCACACCTGATAAAATAGTTTTTGTGAGGTCAGTCTGGTCACATGAGACCCATGCTTTAGAGAGGTGGTTATGGCTGAAGCTGAAGGTGAAAACAGCATAATAATTG
Promoter_1094	12111	34	233	+	Unidirectional	GGAAGAATAGAACTGTGTCATAATGGAAGGTGGGGTACAGTCTGTAGTCACTCCTGGGACAACACTGATGCTAGTGTTGTATGCAGACAGTTGGGATATGGTCCAGGTATGGAAAGGTTTTTAGATTGCATTGTGACTGTCCCAACATAGGAATTGCTTTTTATGATGCTTACTTTGGACAAGGAACTGGATCAATTGTG
Promoter_1095	12115	4607	4806	-	Unidirectional	CGAAGGTGCAAATCCACCAAATTATTGGGATATAATCAGTCATTCTGCAAATTTAGCTGGTAAGCTCCAGTGATTGCATTGAGATTTATGTTAAAATTATGTGTAGATAAAAATAAAAAACTAATTCAAATCCAACCTGTTTCTTTGTAGAAGTCCCAGCCATGCAACAAAATATGACTGAGCAGTGTGCATCTGCTACA
Promoter_1096	12120	14529	14728	-	Unidirectional	ATCAATATTAAAGCATATCTATGTAAATTGAAGTATCCCATGAGTACATAACCCTAATATTGTTAAAATGTTAATTAACTATTTAATAACTAAGGTTTAAATAATGCGCCGTTTTAGTTAATAATAAATAATCAAGTGTTCGTGCTTCCGGTCGAGTCTTCGGCTGTGAAATCATGGCATCTACTCGAGCAAGATCATTA
Promoter_1097	12120	15263	15462	-	Unidirectional	TGCTCTTGTTTTAGACGTAGCCGAAGCTATTCTCCTAGAAGGAGGCGGAGCTTATCAAGATCTTATACTCCTCCTGACAGACACAGATACAACAGAAGGTTAATTAATTAATGCAATAATTATTTATTTATTAATTTATTTATTTATTAGTCGTTCAAGGTCTCCTCCTGATCATTACCATAGACACAGGAGGTCTCCTT
Promoter_1098	12121	8592	8791	+	Unidirectional	CTACACCTTAAGTTACCTAATTCTCTCATTGTCCTCCATACTATAGTACAAGATGATTGATGTCCACTTCCAGTTGCCAGTCTTGTTTACTAGTAGTAGCTATGTTTGTCCACGTATGCTCCTCCTCTTATCAGGAGATGTTGAACTCAATCCTGGTCCTATGATTGATGATCAACCAGCTTGTCCTTATTTTGCAAGAT
Promoter_1099	12128	8358	8557	-	Unidirectional	CATTATTGTTATGACACTGCCGGTGACTCTTACTGTGAATGTGCTTCTGGTTACACTATACAAGATGATCAAAAGAACTGCAGTTGTAAGTTATTTGACTTATATAATATTTATCACTTAGTTTATTTTCTTCTTTACTTGCTGTTATAGTGACACCACCGTGCTCAGTCAATAATGGGGGTTGTGAGCAATTATGTGCT
Promoter_1100	12135	1094	1293	-	Unidirectional	ATTAGTAAATACAATTGCCAATATTAAAATCTGGTTTTGTATATTTTTATTAATCAATTTTTATTCTACTATTTCTAATTAAGAGAAAACAATGGCAAAATTAGAAACAGAACTGTTAGAAACTAAGACTAAATGAAAGAGAGATCAAGAGCACTTACCATACTCAGATTAGATAGAATAACACATTGACTTCAATATTA
Promoter_1101	12142	11660	11859	+	Unidirectional	TATTGTAGCCATCATGCTTGGTGCTCGTTTGAAGCGTTTGCTGAAGCATATAATGAGATGGTTCGAGGTACTAGTGGCTATTTGTCAAATAATCAAGATGAAAGTTGTAGGCTAACAGCAATGTTGATAATTAGGATTATTTTATGTTCTGCATTCTAGATTGTTTTACTTCTTCTTTTGCATCTCTTGAACTGACACGA
Promoter_1102	12147	2863	3062	+	Unidirectional	TGCATGTACATGTATAAAGGATCATGATATTGCAGTTCTAGTAGTGACTGTTGTGATAATCAAGTTAAGAATGTCATTGTATTCAATTATATCCAAACTGCTAAGCAGGAAATTACCTCAGCACAGCTTAGCTCTTCATCATTAACACTCATCCAGTCATGAAGGGAGCAGTAGGAGCAACCCTGTCTCTGTTTCTCCTC
Promoter_1103	12152	6459	6658	+	Unidirectional	GGGAATTTTCGAAATTCTTGAAATTCGCAAATTTGCAACCCCTAAAAATACGGTAGTAATAATAATAATAATAATAATAGTAATAATGATAATAATAATAATAATAATAATAATAATAATAATAATTGGGGCGAGCATGAGTGAGCCCCACATAAACAACTTAAGTATGCTTCTACACGTACGTCATTTATGTGTTTATT
Promoter_1104	12155	9845	10044	-	Unidirectional	GCTGCCCGACTGATCATATGAAACCGCTCTATATTGAGGAGAGGAGGAGGTCAGGAGGAATGGTCAGTTTGAAGGAGAGAGAAGAGTAGTATATCTTCTCTTTTCTTTTAATATCTCCTTGTAATGGCTGCCAATAGCTCCTTAAATCATTCATTCTCTCTATTTAGAGATTTTATTTCTGATAGCCCGTTTTCTAGAGG
Promoter_1105	12161	240	439	+	Unidirectional	AGACCCCCTTCACTAAGAGTGGTAAATCTCACGGTACAGTGAGCTCACAATGGATGAGGAAGACATTGTTAAAAAGTAAGAGAGAGAGAGAAAGAGAAGAAGGATTAAATTTTAAAGCATCATCATTATTATTGTTTTTATTTTTAATAGCCACTCATTCCTTCCCCTACATTGTTAAAAGGATACCAATCCTTGAAACG
Promoter_1106	12163	15153	15352	-	Unidirectional	ACTTGATTTATAGGTTGAAAGAGCATGGAAAGCACTAAAAGACAGAGTTGAGATACGGACTAAATTATAGTGTCATTTTTATCTTTTTCAATACACTAAGAATCAATGGTATTCTTTGAGATTCTGAAAGGATGTGTAATTATACAGGGGTAAAATATCTAGCTAATAAACTAACCTACGAGTATAATTTGGGCCCCACC
Promoter_1107	12171	801	1000	+	Unidirectional	GTCGTAAACGTAGCGACATGCATTTTATATAATTCACCCACCTTATTCTCATGTTGTATGATTCAATAGGACGACAAGAAGTAGTCACAAGAAAGAGTGCTCTGTCAAGCAAAGAAGCAGCTATTATATTATTATCATTTATAAAATGAAATTATGTAATTATAGACCTGCTAGCCTACCAAGATCAAAATGCATGACGC
Promoter_1108	12175	438	637	-	Unidirectional	TAAATACTAGTAAATCTAAATATATAATTTTTTCACTTTCTTGTCACTCAAATTTCGACACTCTGCCCCCCCTCTGTCTTAATTGATCGAGTACACTCCTACATATATCTTGGCTTAATATTCATTTAAAAAAAATGTAAGCTAACAGTTAATACATAGATTTAGCTAGTTTATTTTTGCTCTGTCAGCATTATCGGGCA
Promoter_1109	12180	1026	1225	+	Unidirectional	CATACAGAATCCATACACAACCTATCCTAAAGATGCTGCTCTCTGTGGCCTTGCTTCTCTTCATCTCTTATTCCACTGCTACCCATCCAGCCTTGTAAGTAACTTTCTGTAATAATTTTCTGACTAATAATCTTTTTGCTATGTAACTAGCACAGCTTCATTCAGCATAAACCCGATAAAAGAAAACTGTACATATAATA
Promoter_1110	12181	15256	15455	+	Unidirectional	GTGTGTGTTTGTTTAAATTTTTAATTGTTAAAATAATTTTATTGTGTTACTGCTGAGTGCTTTAATGTAATTTATTCATTATTCATGAATTTCATGATTAAATTGTAGTGGGTGTGGTTATTACTATTTTGCTCCGCCCATTTAATCTCAACTAAAAATGGCTACCACAACAAGTGGTACTAGTCTTCCAGGAAAGCCTG
Promoter_1111	12189	4122	4321	-	Unidirectional	GGTGAACATCATTTTGGGTATCTATCCATTAACAAAAAATAGTGTATTAGGGGTGGATATAGCCTGCGCAGTTTCTCGCTTTTCTGTCTCCTCCTCTTTTGTCCTCCTATGGCTATGACATGTATGTAAAAAAAGATTCTATTTTTTTAGATACACCACCATCTACTGAAGCAATTTCTGTTCTTCAATTGAATATTCAA
Promoter_1112	12192	1852	2051	+	Unidirectional	TCTTCAACATCTTGTGAAACAGTTCAGAGGAATAGGACTGAGTATGAATACAGGGGAAAGAAAGTATTGAACAAAAAATATCTATAACAATAAGTTATTTCTTATCTTTTAGAAATAGATATGTAAGAAGCTCTTCTTGTTCGTATACAGTATCAGAAATGGTACTTACAAGAACTTGAGGAGGCATTTCCTTCAAAATG
Promoter_1113	12195	14016	14215	-	Unidirectional	ATACATGTACTCTGGTTTTAGAAATAGCTTTTCTTCTAAATCTAATTGCTGTGCCAAATATAGAGTATATTTTACCTGTTTTAAATTAAAGGCTTATTATTAGTCCTAAAACTAGAGTTATTTCAATAATAAGAACCTGAACAACACCATTCTGAATATCTTTATCAAATTCTAAATAAGTATCCTTTTATTTTTAGGGA
Promoter_1114	12197	11764	11963	+	Unidirectional	TACTGTTTCCTGTATCAGCATTTAATATGTCTAACCTTTTAGCTATTTTGGTTCTAGCTCTTTCATTCTACAGTTCCTTTTCCTTCTCAGCTTCCTATAAAGAAGCATTTGAAGTCATAGGAAGAGAAGTTGTCAACTTTAACTATGCATGGCGCTTCCAGGAGGGAAATTATGATATAGTTTCCTGCCCTGACAGTGAC
Promoter_1115	12198	6805	7004	+	Unidirectional	GGAAGAAACCAACAAATGAAGAAAACTTGTGGCACACATTTAATAATAGACTAGATTATCAATTTATTATCACAGAGTAGATTATCAATTTATTGTCATCATAGATAGTTCTCATTGAAATAGAATATGGAGAATCAAAAATGTGTGGGAGTTGTTAGGTTAGGTGTGGTAACATTGTGGTCAAATCAGTATCTGCATCT
Promoter_1116	12199	15263	15462	-	Unidirectional	CTAATATTAATAGGTTTACAGTAAATACTGCAGCTAAATATTTTTGCAGAATGGTAGAGGGTGGGGCTGGTTATAATAATATTCATCAATTGTCACGTGATATAGGGCGGATCGATCTGGGAATTAGATGATAGATTGCAGAAATTTTGGCAAGGGGCCAAGGGCTAGTTTTCACTTCTCTCAGGTTTATCAGAAGACTC
Promoter_1117	12201	5117	5316	+	Unidirectional	TTTCATATTCCTTTGTATTATTACTGATTTCTGGTAATAGTCCTCTTAGTAATATGTAAGAATCCTTTCTTGTAACAGAACTTGGATGACCAGACATATACTTTTATCTTTAGCAAAATTGATGATTTTCATAATAGAATTGAATAATAAATCATTAGAGTGAGCATAGTCAATTTGTCTCCTTGTGGTCCTCTGGTTGT
Promoter_1118	12209	7022	7221	+	Unidirectional	CACTGAAAATAAGCTCAGACTTGCTTATAGCCGCCATTTTATCATTGTGACCACACCCGCTTTCAATGAAGATTAAGCTATTTAACTTTAATAAATTAATGTTAGACAGTCTGCCCGTACAAACAAACAAACGCTTTCTCGCCTTAGTGGGGCGAGCTCAGGCTCGCCCCAACTCAGGCTCGCCCCAATAAATGGAATAT
Promoter_1119	12211	2355	2554	+	Unidirectional	TTACATGTAAGGCGTACTAACTTCATTTACAAATGTATAACTAACAAACGAATTAACTCATTTTTAATTTTACTTTTTCTCTTTTATCGTCAAATTAAAATCACCTAAAAAATATTCCACGCTAATTATAATATATATCTTTCTCTTTCAGTTCCCTAAGATGCTAGACCTGGAGCCATACACTGCTGAAGGTATTACGA
Promoter_1120	12217	8910	9109	+	Unidirectional	CTTTGTTTGAACGTGTACACGTATGACTGTGTTTACTAAGTGGCCAGTATCTTTAGTAAATACAGGGATATGATCTTGGACACATTTCTATCACATGTACATGTTTCTGTCACATGTACACATTCAAACAAAGCCACCATTGTCCTCAGTAGGCCAGTATCTATAAAAGTAGCTGAAGGATATCAGTATATCATCAGTAC
Promoter_1121	12217	10933	11132	+	Unidirectional	TGGCACTGCTAATAATCACGTACTCCATTGGCAGTCTCACAGACTGTTAATAGTAACCACAGGCATACGAACTTGAACACGTTTCTATCACATGTACATGTTTCTGTCACGTGTACACATTCAAACAAAGCCACCATTGTCCTCACTAGGCCAGTATCTATAAAAGTAGCTGAAGGATATCAGTATATCATCAGTACATC
Promoter_1122	12220	16296	16495	-	Unidirectional	AAATAAATGTACTGGAAATGATACACTGTGAAATCACAGGTAACATTAATTTGGCTGTCCTTATATGGTTAGTAATATTAGAAACACATTTCTGTGTAGTAGTGTAGTAGTTTGGATGGTTGCACTTTAAATGTGATTAGCTGATGATATATCTACTACAATAGTGCATTCCTTTGTAACTGAGCCTTGAGAAGACAATG
Promoter_1123	12228	697	896	+	Unidirectional	ATGTCAAATTTCCATAATAAATATTTGTAGAAATACACATGTAATTAATTTTATCTCTTTGCAGAATACCTCTAAGTATAATCTTGACCTGTATTTTAAGTTAACATACACTGTAGCCTCTACTAAATATTTTTTCATCCTTAGCAATGAATCTGTGGAGAAAAATGCTCATTTAGTTATGATTCGTTATTTACATGAAT
Promoter_1124	12231	14566	14765	+	Unidirectional	GGCTCCGAAATCACCCCATATTTTTATTACATTTTCTGATACATATTGACGTCCTTATACTGTGTAGAAAGTTTGAGCTTATTCCAACTTTAATTTTTCAAGTTATGACCATTTTCAAAATCTTATGTCATCACTCTCTCCTTTCCCCAGTGCTAATATTCTCTTGGATCAAAACTGGAGAGGTGTATTAACAGACTTTG
Promoter_1125	12233	14469	14668	+	Unidirectional	GTTTTTTAATCAAATTGATCAAAATCTTATGGAAGTCATCATCTCATGATGATTTAAATAAATTATCATTTCCCGCGCGGAAATTAATTATAAGCCACGCCCATTTACGCTAGATTTGAATAAAAACTTGAGTGCAGTGCAGCTGCTGCAGTGTTTACTCCAAATAATCATGTCAGAGGGAACAACTGATGGTCACATAC
Promoter_1126	12233	16095	16294	+	Unidirectional	CTACGTTCTACATGAACACATCAATCAGTGATGAATCTTGATTTGAGCCTTCAGTTAGGTGAGCACGTGTTTTACGTAACAAAATAATTTTACGGAGTCCGTATACTACAATCACGTGTGGCCAGCCCCGCCCTTTATGCGGGCTCCTTTGTGTGCATTGTGTCTATTGCGACAAGAGAAGAGGATAAACAAAGAGAAAA
Promoter_1127	12236	2274	2473	-	Unidirectional	TCCACATTAATTTGTCTACTGTATAATTCTAAGATTTTCCTTTAGTAATTATCCTAAGTCCCAGCCATGCTTAATGATGCTTTAAGCAGTACAATGAAGGATACATGTACAGGATTATTATGTATCAATATCATTTACATAGTTAAGTATCACTAATTCATTTTTTGCTGCAAAAGTGGAAGGATAATCATTATTGATTT
Promoter_1128	12239	12428	12627	-	Unidirectional	AGGTTGTTTTTGATCTCTGCTGTAAGAGTGAAGCACCACAATATCATCCTGATCATGAGATTACTTTTAATTATGAGTTTCTTGATGATTTTGATAAGCTGTAAGAATAAATTTGTTACTTCTATTACCTATTGATACTTCTTCAAAAAGTGGATCAAGATTTTCAAATTGGCCTCCACCAGCAAAATTTTACTCTATTG
Promoter_1129	12241	16980	17179	-	Unidirectional	CAATACCACTCTCTTCACCAACATTGCCTCCATCACCACACTCTTTGACTGGTACTGATAAAAGCACTTCAACAGATGTAGAAACTGAAAGCCATTCGACACAAAGCATGTCTTATAACTAACTTGATTTTATATTTTAGAATTATTTAGATATAGATGTATTGCTTGCATCATGGTCTTACTTTACTCAGCCACTGTAT
Promoter_1130	12247	15906	16105	-	Unidirectional	GTACCAGAATGGCCATCAGCTGTTTTTTGGCCTATCATATGTAGGGATAGTGAGTTTGCTAGTTTTGTTGAAGATTTTATGTACCTCCCTTTGATCCCAGGGCTATTTGTGAAGGGCAAACAAGGTGCCTGCCTGTTTAAAGATGGGGTGCCAACTTCTAATGTGTTAGCATTACGTGTGAATTTCACAAGTTATTGAGT
Promoter_1131	12264	200	399	+	Unidirectional	TATTAACACATTTAATCTCAAGTTATTTGAAGTTATTTTTAGATAAACAGTTGTATCATGTTATGGTCAATATATCCCGTTCACTGCCTGAGTTCATAGTCGATCATTACATGAGATTGATGGCAGTCGTTGGTGTGAAGTCGGGTATAGAACCTGATTGGTCGCTATCAAGAAGGTTTTTAGAGTTATACTCCACCCAC
Promoter_1132	12264	9993	10192	+	Unidirectional	AATTTTGCAGCTACAACAGGGGGTTCGTCCGAACCCCCCCCGAACCCCCCCTGGCTACGGGCCTGGTAATAGTAATAGTTTGATCTCAATAATATTCATCGCGGACTCTAGTCTCGGCAAGGGGCGTGGCGAGACTAATCGCGGCGCGGGCGAGTTGGAAGTCTATAAATAAAATCAGTGGACGGATTACACTTGGCTTT
Promoter_1133	12265	1086	1285	+	Unidirectional	TTACTCCAAAATTGGTCAAAAAATCCCAACCCTCCTCTGTTTACTTAGCAACAATACAAATGAATGGAGGTTTGCCCACGCCCACGCTTCCGTTTCCAATCCCTTTCATTTACTCTAATATCTATGTTCTCTGTCTCTCTCCCTCTCCCTCCATCCCTCAACAATGAGTTCATTATATCTATCACCCAAACCAATACAAG
Promoter_1134	12266	11002	11201	+	Unidirectional	AATAATAATAATTATTATTTATAGTTTATCACTTGTGTATAGGACCTGTTGAGAGTAACAATGGAACACAAATGAAACAAGTTAATAATCATTCATCAAATAAAAGTGAGGAACTTTTAAATTAATGTTATTATTATTATTTTTATACAGAACCCCTGTTAGACAAGAAGCCTCTAAAGAGCCTGACCTCCTTAGGTTAT
Promoter_1135	12267	722	921	+	Unidirectional	TGATTCAGGCCTGTATCAGGACTGGTCCATGTTCAAACTCTTGGGCGTGTAGTATCTATGCTATAACACAGCTACCGGTGCCGGTAGTCTCGCGTAGCCAGCCCCTCCCTCCTCGCGGCGGGAGGGGCTGGCTACGCGAGACTAGGCTGGCTACGCGAGACTAACCTTGTTCCTGTTGCTCCTGAGACGAGCCAGGATAA
Promoter_1136	12278	817	1016	+	Unidirectional	AGAAATACCAATGATGATGACCTTATTGAAAGAAGTAAGTTTAATAGCTAATATGTATAGATCTATATATAAGCAAGTACTGCATGTCATAAATCATTAGTTGTGTTAATGGCAGTTGCACACTAAATTTACTACCTGAAATTTCTGTAGATGAGCCAGATCTAGTGTCAGTTGATTCCACAGAGTTAGAGACCAATGAT
Promoter_1137	12280	8734	8933	+	Unidirectional	CTGGTTTTTCTGATTTGACCACATGTTGTTGATGCTGAAACTAAGAAATTTTTCACTTTTATTGATAGGCCATATAGCAACAAAAAGTATGCATGTTTGAATTACAATAGATCTTCAGTCTTATAATATTTAATTTATGATCTCTTTCTGATAGATTGTATTATGTCGAATTCTTCTGATTGTGAAGATGTACCCATTGG
Promoter_1138	12283	7309	7508	-	Unidirectional	TCTGGAGTAGGGTTTGGCGGATTATGCTCCATTTTTGCTCTATTATGCTATGCTGCAATTCTCAAAAATAGCTCTATTATGCTCTGTTTATTATTCATTATGCTTCCAATTATGCTCATGAATTTAATTAAAAATTAATATCCCCACCCATAATTATATGGCGGATTTGTGGTCCTGCTATGAGTAGTATCACTATTTCT
Promoter_1139	12283	10370	10569	+	Unidirectional	GTGCAAGTTTTGTGCAAAGCGCTGTATGATGAAATAACCTAGACAATAGTCTATCTACGCATGCGCAGTAATCAATATCTACCCTCCCACACACTCCCACGCCTTTGCAAATTTGCGTATAATTAAGCTTACGTCCAGCACAGAACGGATTTAGAATTGAAAAGTCTTTGCTTAGCCAGGGGGTCCTGAGGGTCAGGCCC
Promoter_1140	12293	7899	8098	+	Unidirectional	CTCCTGTGGGATGCTGGGCAATTTCACTCTAATACTTTATATTTCTAGAATTCATAACTCAACCAGTATCATTGAATACAAGTCTTAATTCAACTGTGACCTTTACTTGTAGAGCAACTGGGGTTTTTTTTATATTTTATTATGTTGGAGAAATACCAGCATCTGAAAATATCAATGTTAACAGAGGGTTTACTGAATTA
Promoter_1141	12295	9244	9443	+	Unidirectional	TATAGTAACAATATAGCCACTTCATATAGCAGTTAGCCCTTTATATGGTGTATACTAGTACATCAATGAATTTATGATTATTTATGATCAAACTTAACACCAGTTATCAATGGCATAGTGCCAAGTCATAATCCTCACACTTCAATGCCCACAGTGTGATTGGTGTCAAATCCTGACACTACAGGATCCTTACTCCAGGA
Promoter_1142	12302	100	299	+	Unidirectional	TGCTGCTGGTACTTGGGAACAGTTTGTTTGTTATCTTCCTAACATGACACAAGATACTGTTAGTAGCATTAAACATAGAGTGGAGGAATTCTGTGCTATTCAACCTAATCCTATCGATTACATGAGTGCTGTAGCTCAACACTATTTTGATAACAATGCTGATATAATAACATGGAAAAGCATCACTGTTGCACTGTTGA
Promoter_1143	12305	13779	13978	-	Unidirectional	TTCAATGTACCATTGGAGAAGGTGAATTGAATATTGGAGTAAGTCAACAAGTACAAAATCAACATGAACAAACAATTGCATCACTCAATAATTATTTAGGTAATGTCACAGCATTATAAGTAAATTTATTATTTCAATACTAATTTACAGAATTCTACAAGCAATGTCAACAACAATCATTAGCTTTCATATGTCAATAT
Promoter_1144	12335	7447	7646	-	Unidirectional	TTCCTCTATTATCTATGGTACAGTACAGTGTTATTGAAACGGGCGTGGCTATAATGGGTGCGGTTTGCGCATGCTCATTTGTGGTACTCCTCGTGAACTGAAGTGTCAGTAAAGAAGAGTCCTGCTCTCAAGAGCTGTTATCTGCTTATCTAACTGTCTTTGCTAAAGTGCTGGTTCATTAAGAAGACTCAAAGATAAGC
Promoter_1145	12337	4619	4818	-	Unidirectional	AGCTATTGAGAGTCACTGCATATGTGTTCCAGTTTATTATATTTTACGTGAGAAGGTGTTGGGAGAAAACCTGAGTGAAGGAGAGTTCAGTTCATGTATTGCTAAAGGAGAGCTATTTTGGGTGAAAGAAGTTCAGTCTACATTATGTGAGAGATTGAGATTGAGAATGAGAGAAAACAGTTACAGTTGTTTAAAGATCC
Promoter_1146	12338	17917	18116	+	Unidirectional	TATCATACACGGTGCAACATGTTGCATGCAACGTGTTGCATGCAACAATGTTGCATCGTGTATGATAGCCTTTAATTATACAGTAATGTTAATATTTAAACACTTACTAGTTCAAATTGGACATGCTTTAAATTTTCTTAGCTATGACTTATAGAGTAACAGCAATGTGCTTTACTGCAATAATAATCGACTTCATGATT
Promoter_1147	12339	18489	18688	+	Unidirectional	AGTTGAAGTGTCACCTAGGAAAATCATTTAATCTTTAGCGTTGTGGAGTTCACATCAATTGAAGAGTCATTTCTGCCCATAATGAATGAGCTGAAAATTAAAAAGCTAGGAATGTAGAGAAATGTATTTTATGTCGGTTGAGCTTTAGCGAATTAGACAGAAAATAAGCTCCCTTGGTATGCCATTAGCATGACTCACAT
Promoter_1148	12340	7135	7334	-	Unidirectional	TCCCTCTCTTTCTCTATCTCTCTCGTTTTTGGATAATTGATGTATAATCATGATTTTTGCATAACTTAATACATTATAATGATAGAATCACAGAAATCATAATCATTATTCATTATTACATTATTATTACAGTACTGTGACCCCACCCTCTTAATTATGACCACGTTGCAACTTGTGGGTGCCATCTTATGTTGTGAATG
Promoter_1149	12340	8692	8891	-	Unidirectional	CTGCTCAGTAGACCTCGCAGTAGACACTATAGGTGCGTGTACCTTCCGGCCAACCACAATAAACTAACTCATTAACGTAAAAGCTGACTGCCTGTGCTGCGTGAGCAGCACAGGCAATATATCAGCATTCAGACTATCGAAAACCCAAAAGTTCAAGGGCCATCTAGGGGGCTAGGTTGAAGGGCGGAGCATGCAGTGGA
Promoter_1150	12341	15599	15798	-	Unidirectional	TTAAAATGTACCCATTGCAATGTCCAACCTTTTTATCATAGTCACTCCCTCAGTAGCTACATTATAGAAACAAGTCACAACTGATAATCCTGCCACTACCTTTGGTTTTATTGTATGACACATATTTACATATTTTTTTACTTTTTACAGTATCCATTTCAGTGGTGCAAGCTATTAACAGCAGCAGTATTTCTATTGAT
Promoter_1151	12345	9784	9983	+	Unidirectional	ATTGAGTGTTATTGAGTATTGAATTAACAACTAGAAATGCATCAACAATGTTAATAGAGTACATTAAATGGTGCAATAAACACACACCATCTGTTACAATAACTTGTAGTGCCCATACTACTGATCATAGTATTGTGTTATCTATGGCATATGGTGGGTGTATGTGTAGTGTGTGGGTTGGTAGGAGTGTTATAGGAAGA
Promoter_1152	12347	13118	13317	-	Unidirectional	GTGATGCTAGAACTTTTAAATTTTTACGATTCCTGTGGAGGGAGCATGGTTATAGTTGTCGTGTGAGAATAACCTATGGGGTGGTTAGGAATTCGAGCACTACTATACAATTGGAATTTTGCACAAAATATTCTTTATCATTTACATCAGAAGCGATTCAGAATGATGAATCAACATATTGCTGGCCATACAATGTGGAC
Promoter_1153	12355	8764	8963	+	Unidirectional	CTAAAATTAACCAGTAAGAGTAGGCCTAAAATTTTTTAAATTCCCTATTATTCTATTCTTTAATCTCTCTGTGGTGCCTATTATTTTTGTATTATTCTTAAAGTAAACCCTAATAACTACTAATAACTTTATAGTTTATATCTACTATCACGAGATGAGATGAGTCGAGATGGAATGGAGTATACAGTTGAAGAAGACGA
Promoter_1154	12355	10575	10774	+	Unidirectional	CAAAAAAGAAACAATATCAATAATTTTTTAAGCCTGAGGACTTTGTGTGTAGTTTTGTTTAGTTTCTTCTTTTTTGTTAATTTTGCTAATAAAGGTGGAGTTTATTTTTATGATGCATGCATGGCGCATGTAGACTCTCCTCCTCTTCCTTCTTGTCTCTTCTCTTCATTCCTGGCATACCAGAGAAGCCCGTGGGCCGA
Promoter_1155	12360	9977	10176	+	Unidirectional	AAGCTGTTACGACCTTTCCCAGGAGTGGATTTTTACTATATGTAAGAATATACTATAGGTGTACTATACACAATGATAGGTTTTTGTCCCAGCCATTTGGATCATAACATTTTGTTACATTATAAAAGAGGCAGCAACAGCCTATTGGACATCTCAAGTTACTTACAATGCCTTCTTACCTTCTCTTGCTTAATGCAATA
Promoter_1156	12361	14734	14933	+	Unidirectional	GCCGGTTGGAGAGGACAAAAATAGTGTAAGAGGTCAAGCCACAATAAAACAGCTTTAGCCCCTTCAGCCGGCTGCAGGCTATCAAAGCTGCATTTATATGAACAAAAAACCAATGGGCATTAATTGTAACAAAAGATACAAAAAAGACTGAAATATAAGTCATGGCTATTGAAATTATCAAGTAATACAGCAAGAGCCAT
Promoter_1157	12362	2362	2561	+	Unidirectional	ATAGGAACGACCTGGGGGCTACGCCCCCAGGTCGTTAAAAAGGTGAATTTTTAAAAATTTATTTTTAAAAAGCCATGTATATTGTTGTGCTATCTGGTGAATTCATTACTTTGTATATTTAGTGTATTTAATAACGGACCACCTAGTAACTCTCATTGTCAATTTGTCATAGAAGCTGCTGTGATTTAATATGGATCCTA
Promoter_1158	12364	10650	10849	-	Unidirectional	TGAACGTACATGTAGATTAATCCATTTGAAATTAAATTTAAAATTGAATTTTTTATTGCATATTCATTTTAATTGACACATTAGGTCATGAATGTTTTGAAGCAGACAAGGTTAATAGTTTACCACATGTCGTCCAGCAATATGCAGACACTATGAAGAAACAGTACAAGCAGCAGCCTGTTGTTTCTAACGACTGGCCA
Promoter_1159	12364	12042	12241	-	Unidirectional	ATAATCTGCAATGGCATTATAGGAAGCCATACAATCAATTGGCTGTCAAAAGATTATTAGTAATAATCACAAACTTCCTTCACTTTTTATATAACTGCTGTAGTAGCTACACCCGTCACTAGTCTATATCTTCATGTACACTGCATAAGATGATTGATGTATCTCAGTGGAGAGCAAGTATTGGACTGTGGAATTACTGT
Promoter_1160	12373	18882	19081	-	Unidirectional	AAATGTACCTTCTGACATTCTACTCTTAGTAGCTAAGACTCCAAAATGGCGGCAGGAAATTTTTACTGTATTTACGGTATCATATCACAATGAATAATAGATCTACTCAAAAATTCTATGAATATACTTAGTGCCAACTATCTATAGGGCCGGACAGCGCAGCCCACATATCTGTGCGCACAGTAATGGAATCTTTAGAG
Promoter_1161	12375	5568	5767	+	Unidirectional	AACCTTCTAGTTAACAGCCCTGAAACTTTATTGCTTTTCCATTCTTTATTAAAATAAAATTAGTTATTCTAGTGCATATACGTAATTGAAATTAATTTGTAGCATCTAGACTGTATTAATAGAAATTATATTGTGAATTGTTCTTAATAGTACACTTCAAGATACATTATTTGAATTCAAACCATTGGATGATGGTGCAA
Promoter_1162	12378	18385	18584	-	Unidirectional	TTAATATACACCTCTGGAAATAATTAATATTAATATCATGTATTCAAAATATATGTACTTATTATTTTTATATTTATTTATTATTTTATTTATTTATTTATTTTATAGGTTCCTTCGTCATGTTCCTGTAGTATATGTTGATTATCCTGGTCCGATGTCCCTGGGTCAGATATACGGTACATTCAATAGGGCAATGCTAC
Promoter_1163	12396	19371	19570	-	Unidirectional	GCACAAAATTGGCCTAATTATAATTTTACACTCATTTGCATTGCCTTTTGTGGCGAGCATGAACCAGGCTTTAATCAGTTGCAATAAAAGTCAAGCAGTTTTCCCACCATTTAAATTTAAAATTTAAAACTGAATTTATTTATTTTGTAGATGAGTCGGGTCAGAATGGTACCCAGAAGGTCAATATTTATAAAGATCAG
Promoter_1164	12396	7528	7727	+	Unidirectional	TTCATGCTATTTCCTATCAAATCTATTTCTATATTCTATAGATCTACTGAACTATATACTGAATATTGTTCTGACTAAACGATATAATCTAACAGTAATAATCTAAAAATTAATCTACTTTTGATTATTAGTCAGTTTATACTATTATGCATGTATCAGCATAATCATGTCTATAGTACCGGTATGTAATAACAATTCAT
Promoter_1165	12397	2483	2682	+	Unidirectional	GGCAGTTAGATCCTGCTGCTAACTATGTCTACTCTCCACCTTATGAACTTGTGGTGGTGCCTTTAATACACCCACAGGCTGTATTACAAATCTACTCACTGTATATTTCTTAATTGTCCTCATTACTGCTGGTCTTTTCATTAATACCAGGTTCCTTCATGTTGCTCCCTTTGATGATCTTAGAGTTTGGAAGGACACTA
Promoter_1166	12399	11925	12124	+	Unidirectional	TCTCTGTACGATTATTATTATTATTATTATTATTATTATTATTATTCTTATTCTCTGTACGATTATTATTATTATTATTATTATTATTATTATTATTATTATCATCATTATTCTATTATTCTTAGCATTTATTATTATTGTTATTGTTATTATTATTATTAATTTATTATTATCACTATTATTATTGCTCTTATCATTAT
Promoter_1167	12400	2811	3010	-	Unidirectional	AGGAAATGTTTGAAGAGCTTAAAGCTGCTTTAGATAAGAGATGCAATGATCTACTAATGAAGACAGAAGAGATTGCTAGCGCTAAGAGGAATTCTGTGGAGAAGCAGTTGGACGAGTTTCATAAACTGGTAAAACAGGTTTCTCATGGTCGTCATCTTGCATCATCAGTGAATGAGCGTACTGATCCAGGTGAAGTTTTG
Promoter_1168	12414	3398	3597	+	Unidirectional	CAAAGAAAGAAGGTAATGCTTTGATTTTTACCATGCAAACAGATATTGTAATGATCTATATCTAGTGCAAAAATCACTGGAAAATCATGTTTAGTTTTCAAAATATAACTGTCCGAAGTTTGATTAGTCCGATAATTGATTAATTACTCTACTACTGAGTTAATTATTCTCTGTCTCTGTCTCTCACTGCTGTATAATGC
Promoter_1169	12414	4263	4462	+	Unidirectional	AAATTATTCTCTAGTGTGTGTTTGCTTTATCTATAGCTGGCTTTCATTTTCAATAGCAAGAGATGGGAAAACAGAGACACTGTGTACACGAGTAGGAGTATACGGCTAATGCTGTTTTTTTTTATAACAAGATAAGACCATATATGGTAATAGCAAGTTGATTCTGGACAGACAGTGGCCAGATTATTGACCTCACATAC
Promoter_1170	12414	5221	5420	+	Unidirectional	GAATTATTGTTTAGTGTGTTTGCTTTATCTAAACTTTTTCACTTTCACTGAGTGTGTGAGAGATTAACAAACAGATAGACATAAGAAGTATACTGCATGCTGCATGTGTACACGAGTAGGAGTATACAGCTCATAGTGTTATCATGACAAGCTAAGTACACCATATATGGTAATAGCAAGTTGATTCTGCACAGAGAGTG
Promoter_1171	12416	19509	19708	+	Unidirectional	ATATTATCAGCTTTGCAACTGCTACATGTCTTACTTGTGTCAGTCTTTTTTCCTGCTATCTATGCATTGTATTACATATTGAATGTTACATCACTTCCTGTGAGATGAGGTTAAAACAGCATTATAGTATAAGGGGGAAGACTATAGCTCTGTCTTGTAAAGATGTCTCTTGAGGATTATCCAAAGGATGAGAATAGTAC
Promoter_1172	12418	7586	7785	+	Unidirectional	TCTTGTCATTTCCCAGCACGTTATTCAGAGTTTAAAGGGTAAGTTCAATGATTTTTGGGGTATTTTTTTTTATTGGCTTAATATGTTTGTATGATCATGAAAATGATGTGTACTTAGTCTTACTGTTCAAAAACATTTTTTCTCTGAGATATGGGCCTTCAAAGTTGCTCTTTTTTGCTTCCTGCCATACTACTTCCTGT
Promoter_1173	12418	11630	11829	+	Unidirectional	CTATTGCCTTCTTTTATTTTTGTGATTGAGTAAAAAATTTAAATTTAATGTAGACTATATGTCTACTTCTTATGAATTGTCACACGCGTGTGTAGGCAGGAACTAAGCAGTTCCATTAAATTATGAGCAATCTGATCATCTACTCTTGCAACTACTAATAAGACTAATAATCCATACTAATCAGTCACCCTCCCGCGGTA
Promoter_1174	12419	18852	19051	+	Unidirectional	ATTAATACCTTAGAAATACTCACTGTGTGCATGTACAGTACATGTACCTAATGCATGTACATGTATATTCCCTTGAATATTTGTAACATATTGTAAATACTGTTTACATGATAAAATATTACCATACATGTATTATTTCAACAGATTGTTCTACCTGAATCTGTTACTGGTAGAAAGGCTCATTCCTTATCATCAATAAT
Promoter_1175	12420	6425	6624	+	Unidirectional	AACTCATTATGAACTAGACTAACATAGTTGTAATGATGCATTACTTAGTCATTAATTATAATTTTCAGAGTTCATCAATCTTATGGCATATTTTCACAATAGCTATGTTTGAAACTTACTCCTACAAACCATGATTAGAAAGTAAATCAGTAGTGCTGGGCGATATATCGATGTTTTATCGATATAAACGATATATAACG
Promoter_1176	12426	7252	7451	-	Unidirectional	TTAAAATACGTCATTTTTGTGACGTAGCTACATTTTTCAAATTCCACGCAGCTGCTTCCACTTCCGTCCCAAACTGAACTGGGATATAGTATATATAGTATCTATGGTTAAACGAACAAACTGATGCATTAACTTTAATATTTAAACCACACCTTGTTTGTGGAGAGAACTAGAAAGAGCTCGAGAAAGAGTGAGAAAAA
Promoter_1177	12427	7156	7355	+	Unidirectional	GTTGGTTATTCGGAATTATACTTGTCCTTGTTTCTGTTACTTTTTTGCGAATTTGCTCTAGACTCCGAGCTAGAATCCTACCGTGGCTTCATCTTGTTTTTTTTTTTAATTTTTTTAAACCATAGATGCTATGATTCCACTTCACTCGCTGCGTGGGCGGCTAACTTCCTTTATCCACCCATTTCCTTTTCCTTCCAACT
Promoter_1178	12428	4245	4444	+	Unidirectional	TGGAGAGATTCTTAAATTTTAAATAAATTTTAAATATTTTTTGTAAAATTTAGAGTAATTTTCATAAATTTTTACAGTCTTCAGGCATACACAGTTTACACGTGAAGTGAGCTACTTTGATCATGTGTAGTGAGGATATTATCGAAGATATTATTCAGTAAAGGACGAGGTAAAGGATTAGGACAGGATGCCTAGTCTGA
Promoter_1179	12428	11350	11549	+	Unidirectional	GGCCCGACTTATTTTACGTTAATAAGAGGACTGAAGAAAACTGAACAGAATGCTGTAGCTGACGGGATTGATGGAGAAAGTAAGTCTAAATATTTTGTTGCCTGTGGCTAGAAATTTCAAGGGTACTAGCTGTACAGATAGTATACATAGGATCTAGTAGACTTTTTATATTTTGGGGGACAACTCAGTTTTTCTTAGTG
Promoter_1180	12436	13972	14171	-	Unidirectional	AGAAGAGTGGTGTAAAATACCACAGTCAATAAGAAACTTCAAATTTCACAATTATATAAAGCTTATATACTAGAAACAAAAATTAAAATACAATGTATAGGGCACTTCACAATGAAACGATGTGATCAAGTAAAGAAAATGTGAGACACAATGGAATTAACAGTCCCTTTACCAACTGATTTACAAGGCTGTATACAATC
Promoter_1181	12437	9608	9807	+	Unidirectional	CTTACTTTTTTTATTATAACCTATTTAGGGTTTTATTTAAACCTTATGTTCTGTGCATTTTAATTTTTATTGGACCTTACGTTTTATCTTTGTTTTTATTCTTCAAGCGCATGCGCATTACGAGGCCACGCCTACATCCAACTCGTGTGTATGTGTGCGTGTGCTTGATCATGGAGGTGTTGTTAGAGTTTGCTGGAACC
Promoter_1182	12439	567	766	+	Unidirectional	ATGTACAGTGGCCGAAAGAGTCCATCTCAAGATAACAGTGCCAGTCCAGTGGTCTTACACTAGCCCACTAGTGATACAGCCCGCCTCAACTCAAGCCAGTCAAAAAAGTTAACATGTCCTCAGAATAAAGATTTTTACGGTTTTACACGTGTTGCTACGTCTGTTGTCAAAAATGGGTGTGAACATATTGGTTCCGGATT
Promoter_1183	12447	2686	2885	+	Unidirectional	AAATCAGGTTTGGCTTCCCGGCCGACTGTTTTGTATTTTATAGTAAATAGAGGAAGTGACATCATCACATGACGCATGACCAATTTAGCAGATCAGCAGATAATGGAGAGCTGGAATTAATCACATGACGCATAACCAACTTGCAACTTCCTCTGCTGATCTTGCTGATAATGGTCAAAATGGCTTGCTTTGTCTTTGTG
Promoter_1184	12448	12535	12734	-	Unidirectional	GAATAAGATGAATGAAACTTGTTTATTCCGGACATCTTAGAACCCAATAATACTGTCTTGATTATGAACCTGTCCTTATTTCAGAGGTTCATTAATACACATTACTATTGTATTGGGACTGATACTACCTGTCCTGATTATAGAGGTGTCCTTATTTTAGAGTGTCCACAATAACAAGTTTGACTTTTAAATATTAATTG
Promoter_1185	12448	19645	19844	+	Unidirectional	ATTCCTATGATAAAATGCTATATAAGCCAAAACAGCAACCAAAGAGCTTACAGAATAGATAAATAGAGTATACTGAAACAAAAGGACAGCTCAAAGTGGTTCTCAGAGCTAGAATGGCTGGATAAAAGAGAAGATTGTTCAGCCTGTCTTCCGCCATTTTACCACCATTTCTGTGGTCTGTGGCACTCTGACTCTGTGGA
Promoter_1186	12449	497	696	+	Unidirectional	GCACTGTGCCAAAATTGTGACATTTAAAACGAATCATTATTAATTTTTTGAATCATTAATTTTTGGATTTTTCCATATTACATGTATGTCCAGGGCTCCAGGCTCCTCCTATTATTTTGCGCATGCGCAGTAAGTCAAGATCTTCACGTGCACAAGCCACACGTACTGCCACGCGTTGTCTAGGAAGGCCTAGGCTCCCT
Promoter_1187	12452	14222	14421	-	Unidirectional	TTCAGTATACTCTATTTATCTCTTTTGTAAGCTCTTTGGTTGCTGTTTTGGCTTTTATAGCATTTTATCATAGGAATATTCTCAACCATTGGCCATAGAGGTTCTGCGCGAGTCAATTAATTGATGCACTTCCTTGACAACCGTTGCTATCCGCCATGTTGGGTGTCTGAGAGCGCGATAATTAGCTTGTGGGTGTAGCG
Promoter_1188	12453	21342	21541	-	Unidirectional	TGTATTTGTATCAGAAAAAAAATATTAAAATGGAGAATACTCATTCAGCCCCTCCTGTCATTTTCATAACAACCCACGTGTTTAATTTAAATATTTTAGTACAGGAAGGAAAACAATAACTTACCTCCTTCCTGGCTTCCTCCCTCCCTCTCTATCTCTTTCTTTGTTTGGTGTGTATTGGTACTCTACTTGACCTGTAG
Promoter_1189	12453	285	484	+	Unidirectional	AAACATTCAATACGGTTGAATGCAGGTTGCCAAAACGCAGAAAAATTGTGACAATTAAACCACAAAATGGATTGCTGGATGAAATTTTTGGGCCATGAAAATTTCTTGCTATGTTGTATACATGGTATATGTCATTTCCTCCTGTCTCCTCCTCTCATTACAGGATTGGTATTACTGAAGACGAGCCTCTCCCGATATTC
Promoter_1190	12457	12840	13039	-	Unidirectional	ACTGTGCTGACTAAAACTGTGTATATAACTAATTTTATTACTTATAATTGTTATTATTGTTCCCCCTCTCTTTTCCCCGTGATCCATAATCAGAAAACCCACAGTCTATTAATTTATTTGTCTGTAAAGGAATAATTTATTAATTTATAGGATACAAGAGGTAGTGTTGCATCAGTTGCTACCATTGCTGCTCATGAAAT
Promoter_1191	12466	7091	7290	-	Unidirectional	AGTAGCTTATATTATTTTCACAGTATTTATAAATGTACTATTATTTATTTATTTATTTTAAAAGCAAACTTTTTTTGCACAAATTTATTATAATGCTAAACCAGCAATTAATTAAGGCGTGGTCAAGTTGTTAACCCGCCCATACCACACCCACACTGCAAGACCTGCTCTTTTGCATTGTCACAGAGAGAGTTGGCATT
Promoter_1192	12468	4	203	+	Unidirectional	CTCTCTCTCTCTCTTTCTCTTTCTCCCAGTACTCAATAAGGATCCTTCTCCTGCTGTCCTTCATTCGTTATTACACGGAGAATGGGTGACGCCCTCTACCACAGACACCACGCCCACTAATAACCCAACCACACCCACAAGATCTCGAGCTCCGCCCCTACCACAATCCCCTGATATGTTCACTGATAATATTTTAAGAT
Promoter_1193	12476	16781	16980	-	Unidirectional	TTTATATACATGTACATGTACACTGTACATGTACATGTAGGCTTATACATGTGTATTTCCTTAATACATGTAGCCCCAAGATTGTAATTGAGTCAGATTTTTATTTGAAAATGTGCATATAAATTTATATCTCCATCTCTTTTCCTATAGTAATACAATAACTAACTCAGATAAGACCAGTACCACTACTCCTCCATTAC
Promoter_1194	12480	3567	3766	+	Unidirectional	CCTTTCTTTGCAGATGTCTACATTTGTATCTCTTTTTGTTGCTTCTTTGGCTATAATAGACTCTCTAGTTTTCATTTCCCAATTGTGTGCGTGGGTGGTGCACCCTTCCTAATTAATATTCATTAGTTATTGCTCGTGACCCAGCCCCGCCCACTATTCAAAATGGAGTTATCAGGTAGCACAGTAACTGGACTGCAATT
Promoter_1195	12485	6461	6660	+	Unidirectional	GACACTGAGTATTATTGTTAAGTTTTAAGAGGATAATATCACATGCAGTCTTTAAATTCTTCCAGCACAGTCAACCCACGTGTATTCACGTGGGTATATTCTAAGTCCACACGGACCACACCTAAAATATTGTCGGACACGCCCAAATCCTGCTGACTTCAGCTTCCTGACTCATTCTAAAGCCTCTCATTCTCTTCTTT
Promoter_1196	12494	16795	16994	+	Unidirectional	ACACTTGAGGTGTGAACAAGTCAGACAGGAAAAGATTTTTTAATTTTCCCAACTCAATAATTGCTGCAATTAAAAATACATTATCATAATAACAATATTAATAATTGTTTTTTCTCTATCTTCTCCAGGTTGATGCCCTACGTAATGACTATGGTATATATATGACTAGGGATGGTAGGATATCAATGCCAGCACTGTGT
Promoter_1197	12498	7006	7205	+	Unidirectional	AAGGTTAATACATGATGTTATAAATTGTGCATTATTATTTTGAATATTGTAGAATTATTATTATGATGATTACTGTTAATATTACTATTGTTATTGTTATTATTATTACCATTATTATTATTAATGATTATTATTATTATTACTGATTATTATTATTATTATTATTATTCTTTTTCTGCTTTTGTTAATCTTATTCATAC
Promoter_1198	12508	2223	2422	+	Unidirectional	TTAAGGCAAATTTATCAAGTGCTACGTAATTATGGTAATATAATGGCTTTTAACTGTGCACTTGAAGGAGGTGATTATAATGAGCTTTTGAAACTTACGGGCATTCACTCTTTTGATAGTCTATTCACACAAGACGATAATAAAAATTCTGACTATATAGCATGTTCTGACAATACTGGTCTAAGAGATCCAGAACTTGA
Promoter_1199	12508	2919	3118	+	Unidirectional	TTTATCATAAAATTACTCCACAGGATGCAAAAAGTTACCATGAATCTTTTAGGAACAATGATTGTCTAACAAAGCACACACAGGTTGATATTTTCCATTATAACAATCAATTTTAAAATCGGCCATAAGGGCCCTTTTGTCAATTATGGTCACATAATTCACTCAAAGCTTTCAAGGGAAACTTGTTTTTCCTTCCCTTG
Promoter_1200	12511	18645	18844	-	Unidirectional	GATTATGGAGACACTATTGATCAGTGATCACATTTATATAATCTTTCCTTGCTAGTTTATTTAAAAATTTTATTTTCCATTGAAACACATGTGGTGTAATGAATCATACTATATGCATCAGTTATTTTAATTTAAGTTAGTCTAGCATTATTTTGTCAACATTAGCTTAAATGTTTTAGGGGATTTCCCTTCTTAATTTA
Promoter_1201	12511	19399	19598	-	Unidirectional	GTTTGAGTTGCTTGCAAAAAATTTTTCAAGTCATGGCCACTTTAAAAAGTACCAAATTTTCAGCATCAAAAAGTTTCTGATTCTATTATTGGTATGACACAATTAAACTACTGATGTAGATTACTGTAACTTTCCATTAAATGATCATACGCAATGGAATCTCCACGATCTATGAAACATCATTATCCTTATGATCATGT
Promoter_1202	12511	20703	20902	-	Unidirectional	TTGACTATGGAGACACTATTGATCAGTGATAATGACTGATTGACTAGATCTAGTCTATTTCTAAAATATTTATATATTAAGTGCACATAGATGCTTTATCTAATTACTGTATTTATAGTATGCAATCATGCAATCATAGTCTAAATGAGCCACGCCCTCTGCTTAAAATAATTAAAAATGGATTTATCTCATGGTGAAAG
Promoter_1203	12511	10204	10403	+	Unidirectional	CCAGTCTATTTATCGTGTGCATGTGCAAGTTGATTTTAAACCTTATTATTAACCATCATTTTTTATAAACAACTTGTTTTTGTAATACTCTTGATTAAGAAAATACACAGTACAGACTCGTATCCGGAGTTAAACGGAAACCACGTGTCATCCCGACCCCGCAAATATTAATTTTAATATTTCGTATAAGTTTGAGCGGG
Promoter_1204	12512	16089	16288	-	Unidirectional	TAGAGATAGTAGCAATGAATATTATTATATGAAATCATCATGATATCAAGTGTCATGTGCCAGCCTTCTGCCATTGCCCTCTAGCCTATGGTTACAACAATAAAAGGATTGTAACTACAAGATTCTCTCACACCAAACCATCAGACTGTGGAGCTATTAGTGAGTGGAAGGAAACATCAAAAGGACCTCTTATACAATGA
Promoter_1205	12513	22365	22564	-	Unidirectional	ACAGTCAAACAATGACTGCTTTGTGTAAATTTATGCTTGTAACTGGGAAAAATTTTAATAAGAATCAGCTCAAACTTGCTACATAGCATGAGTACATCAATATGAATCAAACAATGTCATAAAATTTTGACTCTCTCTCTCTCCTTCTAGTGTCAGTCACAGCTATTAGTCACTTCCCTTTAGCAGCTGGTCTTCTGGTT
Promoter_1206	12514	15767	15966	-	Unidirectional	GGATGCTTACAAATTTTTACCACGTGTTTCCTCGTGTCTAACCTGTATGCGCACACGTAGTTTTTGTACACGTCCGGACTTGAGGTCGTAGATCTAGTTTTGTATAGAGCATAACGGACAATATACGGAACCGCACTCTTATCTTTGAGACTTTGACCACACCTAACATAATGGCAGAAATGTGCAGCAATTCTATTGAT
Promoter_1207	12514	22219	22418	-	Unidirectional	CCCTTATGAATAATTAATGAGCCCAGGTAGTTGCAGGTAGGTAGGCGGATCTAGGATTCTGCAACGTTGCAGAATCCTATTGGAGTTTAAGCCGAGGGGTTAGACGAAGTTAATTCCCCCGGGGTTACGCGGGCATATCTGTTGCGCATGCTCAGGCGAGCCTATATAACCATAGTTACTCATTTCAAATGCATTCAGTC
Promoter_1208	12517	10417	10616	+	Unidirectional	TTATATCATAGTCATGCAACATAGACAGCCTATTTAATCTGTAACATTTCTCCTGCTATAATTCAATCATGCATGCAATACTGACTTCATCATCCTTCTATATTATCATGCACTATTAAAAAGTTCCCGCCCACGCAGTGCTCAGACTATATTTGCGATAATGATACAGATTGCCTGGCCATGCTACTAGCTATTGTGCA
Promoter_1209	12522	5367	5566	-	Unidirectional	TGCAGCCCTAGACAGGAACAAAGCAAGAGAGTGGTACTACTAAAGGTGATATAGAAATGTGATAGTAGATTGGCTTATGATAATATTCCCACATATGCTATACTGTAGGTAAGTCTGTAGTATAACATGATGGTAGATAATGCTTTTTACAGTATTTGATTCAACTAATAATGGGTTGTAGTGACTACTGTAAGAAGTGC
Promoter_1210	12522	20374	20573	-	Unidirectional	GAGCTGATTCCGATCAAGTTTGGATTTTTTACGAATTTTTAAATTACTTCAAAATCGGACAAAAGTCCCTGTACTATAGTACAGGGTCACGGGCCAAATTTTGCCAAAAATAAAAAAGAGAGGATTTACTATTTCTATTACATTTCCAGATACCTATTATACTTTATTAATTATATTTCATTTCCTGTAGCGTCCCAGAC
Promoter_1211	12529	8526	8725	-	Unidirectional	CATGATGTGTATTAATGTGTTTTATTTATAGTATATTAAAAAGAAGCACTCTAGAGTTGAGATACATGCAGGTCAAACTATCACCTTTAAATTTGCCCAGCAAGACTCTACACCTGCCTCAAGAGGTGACTTTATTGAATTATACTTTAATACTCCACAAGCTAAGCCAACCACTGGATGGAGTATTGAACCTCAGATGA
Promoter_1212	12538	16960	17159	+	Unidirectional	CAATTGACATTGTATTTTGTAATGCTTAGATACCCACAGTACACATATCATCTCAATTGCATCTCTCTAAAATAAAATTCTTGTGGTTTTAACTGTTATCATAAGGCTTGGAAGGAAGAGGTGTGGCTCATTAATTTTATTGATTTCATGTTCGCCCCATAGAACATGCAGGTAAGATTCCTGTTGTTGTCAACACTGTT
Promoter_1213	12539	9410	9609	-	Unidirectional	TGATTCCAGTGAACTCATTAATATTCTTTATAGTAGCACTATACCAGGAATTAGTTTTAAGTAATAAAATAAAATAACATTCTGTGTATATTACCATTGCATCATGTACATACTGCATGGTTTCTATTGGTATTGGCTGTCATTCAGTGTGGGATACGTTGTTACTACGGTTGTTTCCGAGAATTGTTCTTATACAACGA
Promoter_1214	12540	13525	13724	+	Unidirectional	AGTGGGCGCGGATAGACTTTGTAATCATCTTTCTCCTATAACCCCGCTCGCTCAGGCTCGCCCCAACAAGTAATCTAAGAAGTTATTAAGAGGTAACTAAGCTACTTAGATTACCTCATTTGACCAATCAAATTGCCTCATTTTACCTGACTACAATAATCTAATTAAAATAACGGCCCTCAGTTGAGATCTATTTTATC
Promoter_1215	12541	2638	2837	+	Unidirectional	GAGAGTCTTGTTGCTGATATGGCTGCTCATGGTGTCTGGCTGAGGCAATGTACTGCCATCATGTGTTTGATGTCCAAGTAGTAGACTCTGATTCCCCCTCTTATGCTAACAGGACCCCTCAAGCTGTCTTAGCTACTGCAGAGAATGGCAAGAAAAGAAAATATGTTGCAGCTTGTGAGTCCAATCACTCCACTGTGTTT
Promoter_1216	12543	14191	14390	-	Unidirectional	TGACCAATAGTAGAAAAGAAAAATTATACAATTTAATGTAATATTTAAAAACTGTTATATCACATTTCTTTTGGTCTGATAAGATGATAAGATGCTAAACTAAGGAAATGAACTTTGAACTTTTAATTTTCTAAATAAAGAGCAGCACCATTGACCATTCATCTTTTCCTCATAATTCTATAGACTGATTAGAGTGATTT
Promoter_1217	12543	23400	23599	-	Unidirectional	CACATTGATACACTATAGTGTACTAGTAGATTTATGAATCTATATGAGTGGGCAGTGTAATGTGCATGCTTCAAGCTGATTGGACAATAAAAATGTGTGGGCGGTTAGAACAGTTTTGTATAAAAAGGTCTGCATTAGGCTTAGGGTTTAGATCTACTGGCACAGTAGTCACCTTTGTCCCAGTCATGGCAACCAATCAA
Promoter_1218	12548	3010	3209	-	Unidirectional	AAGGTCAGATGTACGGAGTACAGAGACGAAGGGGCAGAAAGCACTATCTCTTCCTTTTATTCCTTCAAAAAACTGCAATATGAATGAATTCTTGAATATCCAATGAGCCCCTCCCTTTTCAATTTACATTCCTTTTCAAGTTTGCATCCGGTCGTGTGGTTAACAATGTCAATGGCAACTAAAACCAGTTCTTGTTCCTC
Promoter_1219	12560	1832	2031	+	Unidirectional	TCTTTATATTTTGACTTTCCTCATTGTTCTGCACATTGCAGTCATGCACATAATTATTTGCAGAGTTGTGCCACACCCCCAATTACCCCACCCATTTTCATAATTCCCCCCAAATTAAATTTTAAATTCCGGCTTTGGCGATGATACGGTATGTTCCGCGTATGATAATAATCACAAACAAACCAAACTAGTACCATAGA
Promoter_1220	12561	20395	20594	+	Unidirectional	ATTATTAAAAAATATGAGCGAGTGATTGTGTGTTAATTTTGTATTATATGTAATGTGTGTTGCTATTATCTAATACTTTTTTGACTTAAAAAAATAATTGTACTCTTTATAAAAATGACCACGTGAACGCACGTGTTTAAAGTATACGGATATTTGGAATGACATTTACGGAATGATACCGCAAAATTTTATTTGAAGGA
Promoter_1221	12567	12930	13129	+	Unidirectional	GCTTAATTCAAGGTTTTTCACTGTCCCTGCTACATCAGCACCATGTGAACGTGTTTTCTGTATAGCGGGACAGTGTTTCTTGTTAAAAATTTGGATTAAATAAGTACAATGACTAAGTACAATGACTACATCCTTAAATAAATCATTGTATTTCCACATGTAAACCCTATGGCTGAACTATCGTGATATGTTCACTATCA
Promoter_1222	12569	7263	7462	-	Unidirectional	AGAAAGTTGCTGTCAACTTCAGTTAGGGAAACAAGCTGCTGTTCTTGCTCTCATTATTATTCTCCAGGTTTTGATGCTGATACTAGTAATTGCTATTGTTATCACAGTGTACATCCAAACATATACATGTACCAATGTGATTTATTCTGATGGTAACGACAGTAATGGATATACCTCTTCAAATAGCAGCAACATACCAG
Promoter_1223	12571	551	750	-	Unidirectional	CTAGAACATTCATGTGGACTTTCTGTACACTTCTAGGCAATTCATTTTTGTAATCACTCTGTAAGTTTCTAGACTGTTCTCTGTACTATATAAGGCATTCTTTTGTCTTTCTTTCTGTTGTCTTTCGTTGTTGTTAGTTCTTTGTTAATCATTGTCAATTCAATTATTACAACAGGTTATGAGCCCAGTGTTCGCTCTAT
Promoter_1224	12574	11220	11419	+	Unidirectional	TCTCCAGCGGCTGTGTGTCCACAGACTGAGGGTATACTTCAGCAACGAGGAGGGGGAGGGGTCTGGTGTCCTCTGCAGTTTCTTCACTCCAGTGTACGAGGTTAGTCTCTGCTCATTTTCAATTATCGGTCTTGACCACACCCACTTTAGGCCATTATTTCTGAAAGTCCATTGCCGGAATTGGATCATCGTTTGTCTCA
Promoter_1225	12579	2393	2592	-	Unidirectional	TACACAGTAACATGTTTTTCACCTGTTAGACAATTAATAAAGGTGTTCCTACTGAAGAAAAGTATTCTCAATAATTGTAGCAATGTTTGTCTACAATTTTAAGCTTTTATGCTCTTAAATATTCAATGGCTTTATTGACTTAGATGTTCCACTTTAATTTTATTAATAAAGTAGTTGCATATCTCAAGGGATCCTCAGGT
Promoter_1226	12579	4549	4748	-	Unidirectional	CAGCCATTACATCATTTCACATTAGCTAATACTGTGACTATATTTAAACTATGATTTCATGTCAAGTGGGTGTACAGTGTAGGCACAACATACTCATTGATGTTATGGTTTCTTTTCTGATGAGCATAAAAGAGAGAGTGTCTACTACTGCTAATATATATCATTAAAGGCGCATTCAAAAAACTATGAAGATGCTTTAT
Promoter_1227	12579	21682	21881	+	Unidirectional	CGAAACAAGGAACATAATAATAATTATTATTGATTACAATAATTTTATTCCCTTATTATTATTATTTTGATGAGAACCGTATTTTGTTCTAATTTTTCGAATGGGTGGTGGTGTACCGTATTGCACCTAGTTATAAGATTGCGGTCTGGTATTTTTAAAATTTCATTTCCGGTTGCTGTAAGGTATAAAGCTAGTCCGAG
Promoter_1228	12592	3384	3583	+	Unidirectional	CCACTTGTTGACTGGAAACCATTTGGTCTTGGCCTACCAGGAATTACTGATTCAGATATTTCAAAGATTGAAGCAGAAAAAGCCACAATTGATAAACAAAAGTCATCATTGTACTCAAAATGGCTGAGTGTAGCACCTAAAGCAACATGGGCTGATGTGATTAATGCACTGAGCAAAACAAAAGAGGAGAAACTTATGCA
Promoter_1229	12592	12741	12940	+	Unidirectional	TTTATACATTAATGATCATCCTGTCCTTCAAGAAGATGAGAATATGAACTTCACCTTTGAACTAGCTCTCCTCGAGGCAGTCACAGCTGGTAATAATGAAGCAGTAGACTTTCTTCTTCAACTAAAAACTGTTAATATTGATTATTCTAATGAAGAAGGCAAGACAGCACTAATTTTAGCTAGTGAAAAAGGACACAAAG
Promoter_1230	12597	25115	25314	-	Unidirectional	TCCTTTTGAACTAGAGCGGAAGAACCTATTCAGAACCTTCCAGAGTTCCTAGAGACTCAAAAATTGCTACAGATTTTCGGAAAAACCCGTTATGCAACTATTCTAAGTTTCAGGTTGCTAGCATTAGTAATAAAAAAGTTATAAGGGGTGGTGCTTGGGCAACTCAACTGAAACTGACTATACCAAGTTACTCTTCTTAA
Promoter_1231	12599	5625	5824	-	Unidirectional	TTTTGCTCTTCACAGCTAACATTTTTTCCTTAATTGGTGATGTTGAAACACTCTATTCACAATTGCATGTGCTAGATAGGGATTTTGGACCCATTGATTTGTCAACAGTGAAATGGTTTGCCAAAACTATTGTCTCACCAGTTAATTTTACTTTCAGTTTTTCTGTTACTGTTTAAGCAGTGGCTCTCACTTCAAGTTCG
Promoter_1232	12601	11658	11857	+	Unidirectional	ATATTTACTGTGATGTTTGTGTGGAGTATTATCATCTATTGTTTCTATTAATTTTGTTTCTTTTACTGATAGATCTATAAGATTCTGAACAAGCTACACACACCCACCACACACTATGCAAGTCAGTGTCACTGTGACTGTGCCAACTGTCTGAAAATCAGGTGACATTGGTGATAAGATGGCTGAAAGTTTTGTTCCTC
Promoter_1233	12605	18722	18921	+	Unidirectional	ATAAAAACCCAAAATGATATTCCTTTCATTATTGTATCGTGTAGCCTATTTGTTATTTATATTTTATAGATAATAATAAAAGAATTCTTATTATTATTACTATAAAATCACTAGATTTATTATTGTGGGTGTGGTGGCCAACATTATAGGTGTGGTATCAACATGCTGACATGACAAAATCAGAGATGTAGTACTACAAC
Promoter_1234	12606	19646	19845	-	Unidirectional	GCACCAAGCATAAACAATAAATCCTCTGTACAGTACTACATCTATTTACAATTGCTGTCCTGTGCAGAGAAATGAGAAAGTAATTGTGTAGAATACAAATTACTGTACAGCACTATAGACCCAATTAACACACCCTCCTAATTATTGCACCTTTACATGGCTTCAATACTTTTAAAATTCTATTCCTATCTAAACAATAT
Promoter_1235	12609	1354	1553	+	Unidirectional	TAATTATACTTTGATAATAATAAAACAATTATTATTATTTCATTCTCTAATCATCACATGGGTGTGGCTGTTATGACATCACATTATCATTACAATTTATGACGCAATCGTGGTCAGCCCTGATAATTATTGATTCCGAAATTCCAACTTAATGGCGATGGGGCGAAGGGGAATATCGAAGCAACCTGTCCTTTTGATTG
Promoter_1236	12609	3852	4051	+	Unidirectional	CACAATATTGAACGAAGATTGACCAACCTTGAGCAAACGTACGTCACTCATTAATTAACATTATTTTATTATTATTATTATTATTATTATTATTATTATTATTATTATCATCATTTTTTGTTAGTTGATCAGATATACCATTTGGCATCCCCAGCCTCTCCAGTGAAGTATATGTATAATCCAGTGAAGACAATAAAGAG
Promoter_1237	12609	19969	20168	+	Unidirectional	GTAAGAATTAATTTATGTACACTTTGTATACATTTACAACACATCAATTACTTTATTGAAGGGCTCAAGATTTATCTTCCTAAGAGTGTCACTACAGAGCTTTATTCGATCCGGTTAAAGTTGGAGGAAACATTTATCAATGTTAGATCAATCATGATGAGCAACCCTCAGTCTTCATTCATTGATGATATCAAACGTGT
Promoter_1238	12612	4403	4602	-	Unidirectional	GACGTAACTTCATGATAAGATTACGGAAGCCCCTAGCGACATTCCCGTTCACGTTCATATTGCTGCATTCCCGTTCACGTTCGTAGCTACATTCCCGTTCACGTTCGTAGCTACATTCCGTAGCTACATTCCCGTTCACGTTCGTATTGCTACATTCGCGAGCGCGAGTACGTACGTACGTGGATGCAAAAGTTCCTCCC
Promoter_1239	12612	5559	5758	+	Unidirectional	GCAGCAGAGCTCTTACTAGTTTGTACGGGAATCAGCCTCAAGCCCCGCCCCCACAACCAAACCCGTTTGGTATGGCCGGCCAGCCACCTTCCCTATTTCAATTTTTTAAGTTACAGCAATTGTAAGAAAATGCCAACATTTTGAAAAATACCCATGTTTTTTTCAAAAATGGCTCCAAAATGGCTCCAATTTTTAATTAC
Promoter_1240	12614	16434	16633	+	Unidirectional	GTGGTTTTGTCTCTCTAACTCAAGGCTCCAGTTACTGGAGACCAGCTAGCTTCCTGGTTGTACAGACGTGACAATGGCTCAATCAGACGACATTTTGAAGAGGGGCAGGACCAAGTTTAATAAAAATTAATTAATTAATAGATTAATAACTGCATTGCTTTTCACAAAGAAGATCTTCTTGGTCTTGTTGCTTGTAACTA
Promoter_1241	12622	27208	27407	-	Unidirectional	CTCTACTAAAATTCTAAAGGGTATAACTTAAAATTAATTTACGCCCACGTTATTAATATATAGACATAGTTAATTAGCGCTATAGCGTTGTCTGCTATCACGTGATTTTGTTTGGTAAGATAAGAGTTACAGCATAGATTGTATTACTATGGTTACAGGGTAGGTGGGGTGGCCTATAGGCGCGCTCTAGCTCTAGCTCT
Promoter_1242	12622	229	428	+	Unidirectional	TTTTGTGGCTTGAAAAAAATTATTTATAGTTATCTCCCTGCAGTGAAGCCAAAAGACAGTAGACCACTATCATAATTTCTTTTAGTCACAAGACCTTTGAATATACTTTTGAGGTATACCTAATCTAAACTCACAGTACCCCTAATCCCCTATAGTCTTTCTCTCCTCCTCCTTTTCATTGGTCTTGTTTTTCTCATCAG
Promoter_1243	12632	6735	6934	-	Unidirectional	ATGCTTTCTCATATTACAAGTCACATGATAGTAGAGTACATGTAGAAGAATAGCTACAAATTTACAGTCTTTATACTGATCATGGCTTCATCCAAGGAACCACTAACAAGAGCTGAGAAGATACCAAGAGGACCTGATAGCCTGAAAAGAAGCAAATGTATAGCAGCTATTGACTTTGGAACATCATCACTATCAGTAGC
Promoter_1244	12636	24258	24457	-	Unidirectional	ACTGCCAAACTGTGATAATGAAGACTCCCTAGATATGGGACAAACAAGATCATGAATTATATAGCAATAGATAAGCTATAGACTGCATAGACTATACTAGTACAGTACAGGCTGTATAATGTGCATGGTTAACTTAACTACAATAACTCTTTAACATTTTATGAGTAGCACTGAAGAGTGGCGTTCCCAAGTAGCTAACC
Promoter_1245	12640	26593	26792	-	Unidirectional	TACATTAATACCATAATTATAACCTTATTCTGATTATAACTACTACTGTTATCATAGTCACTCCCTCGGTAGCTACAGACAACCTACAACTGATAATTTTTTGGCTTAACTCAAAAAATTACATATTTTTTACTTCCATCATTACAGGAGATATTGTACCACCTACTGCTGACCCTATTAGTACTGAAGACACTCCAGCT
Promoter_1246	12644	7543	7742	-	Unidirectional	TCTTTTGAAATGTCTCAATTATCAGTATATAGAGGTACACATTTTTACATGGAAGATGGGGTTTTGTTAGATTTTCATACCATAAAAATAATACTGTTTTAAATTTTAGTGCAGCTATATAAGATGCATATTTGACCTCATTGCCGCCTATTATGGGCAGTACTCTCAGAGGCATAGAGGTCATGCAAGAATAATAGTGA
Promoter_1247	12646	12768	12967	-	Unidirectional	ACTAAGTCCTAGCTCCTAAGTAGGTAGTAATGTACAGCCTGGACAGAGCCTTTGTGTGATGGGATTGACATTACGGCTGCAGGTTGTCAAAATAGTTCTGGCTCTTTTGTAGTCTGCTCATTGGGCCTGAGTTAGATTCTAATTGGTAGGTGTGGTTATTACATATCAGAACATTGCTGAATTCGATTGCTGATAATGGC
Promoter_1248	12651	702	901	+	Unidirectional	GTTTACTAAAATACAGAGGAAAAATTTATTACAAGAACAACTGAAAATAATAAAGAGAGAACTAGGAATGGAAGTAATGGAGACTGAGAGAGAGAGAGGGGGGGAGAGGTGAATGGAAGAAGTTGAATAAGTTGTTTTTATTATAAAAAGATGACAAGGATACCATATTGGACAAGTTTCGTGAAAAGATCTTGTCAATG
Promoter_1249	12660	6889	7088	+	Unidirectional	CCTGGTGGACAACGTCCGTGATTGAATTGGGCGTTAAATAGAATAAATTTGACCATGTGGCTTGCTTTTTAGTCTATAATATCTATGGTCTAACTATCAATATTAGACCACGCCTTCAGCTAACCACATATCCATAGATCTAATTCATTTATGACCACATGTGATAGATGCGGTCATAGTAATACTACATGAAATCCGAG
Promoter_1250	12660	28102	28301	+	Unidirectional	AGTAGGAAGAGGTCACCCAATAAATCAAAACAAGTTACTGATAAGCTAAAAATGCTTTTACTACACTGTCACGTCATGAGTGACTTATTATGAAAGTGGAAAATAACACATTCAATGTGTTTTATCATGTGATCATAGTTTACATAAAGTCTTTCTCTCAGAGAGTTAGTGATGGCACAAGCATCAGATGAGAGTCTATG
Promoter_1251	12662	16510	16709	+	Unidirectional	CTGACTTTTTCAGAGTTCAAAGGGTTGATTACTTTTAGGCATTAAACGTGAACCTTTCATGGTTGGGCAAGCTACTAGAAACAAGGTCTCAAGTTGATCCATCAAATGCTGCCATTAATTCTACATGTCTCAAAAGTTATTTCTTGGACTTACCACACTCATTTGTGATTCTGCTGGTCTTGATTTGTTCTTGACCAGCC
Promoter_1252	12663	20514	20713	-	Unidirectional	ATGATGCTGTATACACAACATCATTCACATGATATTGCATATACAGATAAAATAGAATATTAAGGAAAGTTCATGATATTCAGTGTTAATTGTGCATTATAACAATATTCATTGTTATTGGTGTGTTCCAGTAACTATTTTCATTAGGTCCTATATACCACACACATACACTGATACACCCATCCTTTATACACTGGGAC
Promoter_1253	12666	29098	29297	+	Unidirectional	ACTAGGAGACCGGAATTGATGGCAGAAGTGCTTACCATGTCTTACATTTCTACTCAGTGTGCTGCTGACAAAGAGAGATATGAAGAGAAACTTCTGTAGTGTATCATGATAGTGGACTACAACTGCTAGACATTTTTCAGATTCCTGACGAACGGTGGAGGGATGATTTGGCATCATGGCCAGCAATTGAGTTCGACCAA
Promoter_1254	12671	8669	8868	-	Unidirectional	TAATCATAATTGATTATTATGATAAATAACTATCATATACAACCATAGCTACTACACATTCATCCTGTCCAATAATTTTACAACTGACAATGTATTACAAGCAACCACGTGATAGCACGTGTTTAATAACTATGTAGTCTTGTAGACCACACCCATACAACATGGCGGATGTCTCTCTGAATGATTTGCTGTCCTTTGGC
Promoter_1255	12671	19432	19631	+	Unidirectional	ACTCATGGTGTTGTTACTCATATTTTAATTATAAGTATTATCATTGTTTTATAGGCTCATAATTATTATCATTATTGATTAATTAAAATTCATTACTCATTGTTATTATTATTGGTTTATTGCGCGGGAAATTCGCGCCCACTCTACAGCTGGGAAGGAATAGCAAGAGGAGCTCCATTTTACAGTCCCCCCTCTCTCTG
Promoter_1256	12679	3791	3990	+	Unidirectional	TTCCAGTACATTAGCATTGTGTATGGGAGGTGATTAGTGTCAAAACTATTATTGTTATTACACAATAATTTGATAGTCAATAAAACTCATTATGATGATAACAAACCACCCACGTAATTATACCACCCACGGTTGGAGGTGTGTCACAAGGTGTGGTTGTACTGAAAATGGCAGATCTAAGTCGTTGTATAGAGTTGATC
Promoter_1257	12680	5367	5566	-	Unidirectional	GGTATTACATATAAGGAAAGCCATTACTTTAAAGAATTCTCTTAGTCAATGAAGTCTATCACATTCGAGATCAGATTTGCTTACCGAGCTAGCCTAGTGCATTTACTGACTGTTACTATAGCAATCAAACAATTCGGTCTGCGCATGCGCAAACTGCACAGTCAGCTACCCGCAATGGAAGATGTACCATTAGCTCTAGT
Promoter_1258	12680	7396	7595	+	Unidirectional	TGAAACAGCAATGTGTAATACTGACAGTGGCGGAGCAACCAATTTTGCATTTAAGCTCAGTAACCATGGCAATCAACAAGCTCCATGTACGTACCACGCCCCGACTGGGCTGGTATTACATTTGCGCGGTTAAAATTTATGCGCATGCTCAGTTAAGTCGCACGTTTCTGCCATAGGTCACTGGTTGTTCCGTATCATAC
Promoter_1259	12683	27392	27591	-	Unidirectional	AATCTCCAAAGTTATTGAAAAACATAATTTAAACAGCATTGGATTTGCAATTAATTTTACATTATACAAAATTAATTTTATTTTATTATTTTGAATTTTAGCAATCTACCATAATAGATCTATTTATAGAAACATTTAATTTGAATAATTTCTTGACCCCAGCAAACATGGCTACACCTACAGATTCCTCTATTATTCCT
Promoter_1260	12686	22150	22349	+	Unidirectional	CAGTTTGGAAGCGCTAAAGTTATAAGAATAATAATGAAAACAGTTTAAAGACTTTTACTATTATTTTTATTGTGCTTTTTGCCGTAAATATTCTTATTGTTAGTATACTATTAGAGCTAATGCAAAGTAATATTGATGTTAATGGTGGGTGTGGCTACAGAGTAGAAAGGTAACTTGAACTATAAAAGGAGAAGAGACAT
Promoter_1261	12686	25887	26086	+	Unidirectional	ATCCACTTATTATAACTTATCCATTCTGTTTTCATTTTTTCTTATTTTTAGCATTTAAACATGCAAACAGCCATTGTGTAGCATTTTTAGCTAAAATTATTTTAATTATGAAAAATCAATTAATGTAACTAATTTAGAAAAGTTGACACACCTTTTTGCTGCACAAAAATGTCTACACTGGACCTATCAGGTCGAGTTGC
Promoter_1262	12688	32022	32221	-	Unidirectional	ATTCACAATTATAATTGTTAAATGCTACATTAATTTTATATAACATTACAGGGGCGGATCTAGGGGGGGTTTGTGGGGTTGCAACTCCCCCAAAACATCCTGGGTTAAATTTTTTTATTTAAATTTTGATTTGTATAATCATTTCTGCATGTGGTTAATAAATATAATTAACACTGCACACACATGGGATGGGCAACTGA
Promoter_1263	12688	57	256	+	Unidirectional	AGGGAAGGACCTGCTTACACTGGGCAGCATCAGGTGGGCATGAGTTCATAGTCACTACACTGATACACAGTGGACTGCCTGTAGATATACTGGACAATGAAAAGTAAGTTCATTGTATTTTAATAAAGTATCTGCTTCTCTTCCAATTAGTCGTTCGTCATTACATTGTGCTGCTTACAATGGCTCAGTCGGTTGCTGCT
Promoter_1264	12691	195	394	+	Unidirectional	CCAATTTGGATTTTAATATGTAATAGCTACATGTGTATACATGTATGTACATGTACATGTATTCTTATTATCCTAATACTGTACATGTACATGTACATCCAATATAGTGAGTCAGTGACCCAGCAATTTTTATCCTTTTTTAAATTTCTAGGCCTCGTAAAAAAGCACGCGTCCTGAAGAAGGCCTCAACTCGTTCTCAT
Promoter_1265	12691	24677	24876	+	Unidirectional	AGAAAGTTAGCAGTCTATTTCTTTGTCTCGGCTGTCTTGATCGAGGTCTTCATCTAGTCTTAATCCATGGCAAGTCCAAGTTCACACTCAGAAAGTGAGTATTAGGCCTATATAGCCTAGTGGCCGAGTCACTTAATTGTGAATTTATAGGCACACTAGAGACTGAAATTACTGGATTCATTATCAGTGGCAGAAAGCCA
Promoter_1266	12692	22204	22403	+	Unidirectional	ATTGCATTCGCCATATCCTACCATAATGGGCGTGCCTGGGTGGGGCTTCAGCTAGCTTCATTCAGATCATTCAATACAGTCCTACTCCTATGGCAAACACAGGTAGATTTACATTTACTCTTGCTAAACTCATTTGATTTTCCTTTGTAGATGCTCCAGAATACATTATACTTAAAGATCATCTCGCTGATGTTATTGAT
Promoter_1267	12694	49	248	+	Unidirectional	TAATAGTAATACATGTATATCACTTAAAGTTGGGGGGGCTAAGCCCCCCTTCAATGAAGGTTGGGGGGGCTTAAGCCCCTCCTGCCCCCCCTGTTCCTACCCCTATGCATGTACTACATGTATTGTTGATTTATGTCTTCATTAATTTTAGTTGGCACTAATTGTTGCCCAGTCAAGGGATTCTAGTGGTAGTCTCTCAG
Promoter_1268	12701	25837	26036	-	Unidirectional	AATAGGTTTCAAAACAAATCATCGACATATAACTAAACCATTGATGCTCAAAAAAATCCACCAACTCAAATCTAAAGTAAAAGAACAGGAAAAATATATAAAGAAATTAGAAGAAAAAATTGAAAAAAATCACCGCTCAATCACTTTGAATGAAAATCTTCACAGCAGCCTCTTATCAATAATGCATGAACACCATCAAG
Promoter_1269	12705	958	1157	+	Unidirectional	AAGTCACTCCAGTCTCCTAGTAGTGGTATAAAAGGGACAAACTTTATAGCCTCCTAGTTTTTATACATGACATGCATTGTTTTAACTGCTTTTATACAGTAGCTACCGGTATAGACCTATACATGCACAATGAACTAATTGCAGCCAGCCACCCACGTGTTCTCACATTTCAAAATGGCTGCTCAGGCAAAGTTAAGCTC
Promoter_1270	12708	24948	25147	-	Unidirectional	GGTAAACATGTATTGAAAGTAGATTTCTCCATTCAGTATTTATTTTGTGTACCTGAAACTCACCTATATTATCATAAAAACAATTTCAGTTGTTTTACTTGTCTATAAATGCTGTTTTATTTTACAAATGCATTCATGTGAGTGCAACACAAAATTATGGCAAAACAGTTGGAACAGTTTTACGAAACTCCTATCTACAC
Promoter_1271	12716	12127	12326	+	Unidirectional	ATACTATGATTATAATGTACCCCCCATAAGACGATTATTCTCAGAAGCATCAATAATATCAATAACATGGAACTGGCAAACAGCAACAACACTTAAGCAATATTCATCATCAAGTCGCGTTCGCCGTAATTAAAATTATTATTGGACCACCGCGGATTGCAGTCGCTGGAAAATAGAATCGAAGATGTCTGGCCATATCC
Promoter_1272	12718	28000	28199	+	Unidirectional	GGTACCTTCACTACCTTGCCTTTAAGGTGTGGCTCGATTCGATTGACTATGACATGAGTCAGTGCAGGCAAATCCATGCCAGGCATAGATGCATGCATGCGTGAAGGCGCTAGGCGTGGCTACAAGGATTGGGCACGTGAAGGGTACAGGTATACGTGCAGGTAGGCCTAAATTAAAAATGGCTGAGGGTGGCTACGATT
Promoter_1273	12719	9980	10179	-	Unidirectional	AATAATAATAATAATAATAATAATAATAATAATAATAATAATAATAATAATAATAATAAACTTGCCAACCAAAATGGCAGCCAATTATGATCTGTGGGCGGGTACCGTATATAAAATTAATGAAATTCATAACTTTTCCAATTCACGCCTAGGGTGGTCTATAGGTGGGCTGACCTGCGTCCCGCCCACGCAGTACAATA
Promoter_1274	12721	2640	2839	+	Unidirectional	TCCTCTCATTGTTCTTTTTCCTGCCCTCAGTCAAAAAGCAGAAAAGCACATGAACAATAATGCTAGTGAAGGGTGTCATCTCTAGAGATGTAGATTATTATTTATTTTATTTTAAGCTGTAATAGATAATATTATAATTAATTTTAGTGCTTTTAATTTATTTTTCCAATAATAGTTTCAATATGTATGTGGGTGTGGTC
Promoter_1275	12723	26521	26720	+	Unidirectional	AATGTGTGATCCTACATGCTCCATTGAAATTATCTAGTGTGTGATCATAGATGTGACTGACGTAGCCTGGCCGGCCAGCTAGCTAGCGTAGCGCTTGCGCCGCCGCGCACCGGCCTATAAGCTTTCAATACATGATACTGGATCTGGCCCACAGACCCGACCATCATTATTTAAATTGTGAGAATAAACTTAACTTACAA
Promoter_1276	12731	7377	7576	-	Unidirectional	AGCAAGTCTAATAGCTTTGACTGATGGGTATGAAGAAATCTTACATTTAGCAAAAGAAGCTTCAATGTGTCAATATAGAAAAACATCCTCTTTCTACAGAACATAATAATAGCTATAACAAGCACATAATTATTCAGTCTTAAGATAGACTAAAAGAAGTTGTGCTAGCTTAGCCTCTTATACAGTAATGGATTACAATT
Promoter_1277	12731	18362	18561	-	Unidirectional	TTCATACAAAACTTCATGAACTTTACCTGTACACCTCTCTTCATACACACGTACATGACGTAGTCTCTCGCGTAGTCTATATCTCTACCATGCTTTTGTGGGTGTGGTTATTCCTCCTTTAATTAATTAGGAGGCATAGCTGTAGCAACTCTATGATGGAAGGAAGAAACCTCGGAGAAAACGCAATGGCCGAGGCAATG
Promoter_1278	12734	27662	27861	-	Unidirectional	GGAGTACATCTCAGAATGAAGACTGTATACAGAATTTACTCTCTGGAGTAAGAATACTGATATTGTGTGACCCTTATGCAGCTTTTTATTATCTCTTGATTTTCTACAATTGGTGTCAGCCACACTGCACAGCTATCTATCAACTTATAATAGTGACTTACCTAGTGAGTCCAGTCAAGAATCTCAGTTTGTCATCTTCC
Promoter_1279	12734	34493	34692	-	Unidirectional	TTTGTAATCATGCATCACGTGAGTTCTGCTTTTGAAAAATGGTGGATCTTTCCCAATGGAGAGCCTGCATTGGCCTATGGAATAGCTGTAAGACTGCTGCTTGTAGGTCAACTCAATTTTGCCATCCAAATTTGTGTAAAACTGTGGCTAGAGACAAGACCAGCAATGTTATATCTTTGTATCTGATTGTCGCTTTAGTC
Promoter_1280	12742	29380	29579	-	Unidirectional	TCATGAATCATGTCAGTTGTCTGCTGCTCTGGCTGAACCAGTACTGCATGTGCTGTACTCCAGCAGGCCCAGGTTGTCTTGTATCATGGCTGATTATGATTGTATCATCCTATAGGCTGATTGCTGTGCACTAGCTGTGTGCAGGCTGCTGATAGTGATACACGGATGTATCAGGCTGAGTCATGATTGAAATCAGTTGT
Promoter_1281	12742	36514	36713	-	Unidirectional	CCCTGGGCACCTCCTTTTATACGGTGACAGGCGGAAGCGATTCTATGACGTTGCGTGGATAGTTTTATAGTGCACCTTCTTCTTTAACAAACATGTCAAACAGGTAAAGAAAGATTTAGTCTGGCCCCGCCCAGCGAAGGGGCGGGGCCAGACTAAGAAAGATTCTAAAATATTTAATAATGCATGCACTATTATAATCT
Promoter_1282	12750	30829	31028	-	Unidirectional	CCCCGGGACAAGTCATAATGAATAAAATTAATAATTATTGTACGTCTCTCTCTGACTCTCTCTCTGGATATCGGTGGCTCGTCTCTTCTTTTAGCTTAGGGTATTTCTCTAGCCAGACCATTCCGTGGATATCTCTGGACATTTATAATATATCTATGCTCTAGATAGATCAAGAGATAGATACTCGTACTTTATAGTCT
Promoter_1283	12753	25781	25980	+	Unidirectional	TGAAATTTTGAAATAGATCTAGGTGTGGTTAAATTTAGACTTTGATTGTTTGGATGTAAATTTCTTTCTATCTAGGTCTATTTATGAAAGACATCAAAGTATGTTCTGTGGGAACAATGTTTCAGCTAAATTATATTTATTATTGCAAAATTCATTCACAGTAGATAGATATGCTAATATTTTGACCACACCATGAATTT
Promoter_1284	12754	2821	3020	+	Unidirectional	TCATCTCATTGGTAGGTAAGGATGGAATTGTTCTGGAATCTTGGTATCTTAAAACAGCCCCTTTATACATTTGGACTACACTGTTCATTTATTTTCATGAGTGCCGGTTCATTTTGTGCTTTGTTCAACCTCTGTTTCCTTCTCACTCTCTCCAGTTATAAAATGACGTGTTTCTGATAATGATTGTAATACCATCATGT
Promoter_1285	12759	7442	7641	-	Unidirectional	GTCTGCTATTATTAATTTCCTAAAACAGTGAACTCAGCCTTGAGCAAAGGAAATTTTCAGTCACATATCTTGTTTTGCTTTTGAATCCTTACATACGAATAACTGATCATTAGAGCACATTCTTTGCATTGTTTTATCACAATACACGAGTAATTTTGCATGTGACTGCTCATGAATTGCAGTATACACCTTCAAACTTT
Promoter_1286	12759	12784	12983	-	Unidirectional	ACAGTTCCTTTTTAAGAAACTTCATTTAACAGTTCCTTTTTAAAAAACTTCATTTAACAGTTCCTTTTTAAGAAGCTTCATTTAACAGTTCCTTTTTAAGAAGCTTCATTTAACAGTTCCTTTTTAAGAAGCTTCATTTAACAGTTCCTTTTTAAGAAGCTTCATTTAACAGTTCCTTATAAGAGATTCGAAGAGATTCC
Promoter_1287	12761	2760	2959	-	Unidirectional	AAAGTTTTGTGCAAAAGTTATGATTGCCTAGTTTTGTGTAAAAATTTATCACTGGCATAAATGTATCATGTGTTGGTATAAGTATGGAGATAGGATTACATTATACATATTAAAGGATGATATTCAATGTGTTCTGTGATCTCATAACTAATTTCACGAGGTGCTATAGACTTTCTTTATTGCCATAGCAACAGTTTATC
Promoter_1288	12761	5824	6023	-	Unidirectional	AATAGGGCTATGGCAATGGTACAGTTGCCACACCACTAGCAAACATTTTGGAACTGTTGACAATTAGGGGGCTCTTATTTTTTATTTTTATATTAAGTATTCATACTCTATTACTCTCTAATACTATTATTATCTGCTAAAACCACTCACCACGCCTGCAGGCTGCATGCACTCATTGCACTGAAGAGTAAAGGGAGAGA
Promoter_1289	12761	12714	12913	-	Unidirectional	TCATCAAGAGTAAATAATACCTAAAAATTAACAGGTTCTTAATTACTCTTATTTACTCTATTATTATTGGTATCATAGATAATAGAGTAACTAAAATAATACTGTTAACCTCAACTCCACCCATCTATGCTGGCATCATTTTAGGCTCAAGCGATTCATGAATGCAAATGGAGGGCGTTAAGAAAGCAGCACGGAATGCC
Promoter_1290	12764	35016	35215	-	Unidirectional	ATTGTGCTAATTTGATGTCAGTTGGATTAGTTTATTCATGGTATGTTTGTGGACCACACATAAATCTACATCTTAGTATATAGAGTTTTGACAAACAGATATTCTGCCATGATTGTATTGTGTCACAATGGAAACAGAAGATTATGAGCGCATTTGTATCCTTACTCTCTACTTGATCTTAACTAGTTTTGTGCCTTCTT
Promoter_1291	12768	27739	27938	-	Unidirectional	CAAACACTGAACAACTAGTGAACAAAAATCTGTGACAATGTTTGACAGAGGATTTGTGGGTGGTCCATATTATGCTATATCCAGTAGCCATTTTTAATTTAATTCAGTGCTGTGCTGACGAAACATGTGCAATGATTTTAATTTTACCATAGATATGTACCGGGAACATATCATGATGTACATGTATCGGCGCATAGTAT
Promoter_1292	12769	1144	1343	+	Unidirectional	CGAATGTTCACACTAGTATTGATACTAATGTATCCAAGACAAAATATCTGTAGCACCATAAATATTAGATTACTTTAGCAAGAGTACATAATACCAAGAGTAGATCTACTCTTGATAATACTTAGGCTGTATTTAGATATAGACATGCACAGTGTCCTCATTGCTCTGCTTAGCTAGCTTATTGGAGGTGTGGCTCACTT
Promoter_1293	12769	11418	11617	+	Unidirectional	TCTGTAAGTGGACACCAATCACTTTGTTGCTTCATGCATTTGTACATGTAATCAATTACCCTGTACTACATATACATGTACATCAGAGGTGGGTGATATACCGATATTTATGTTTATAACCAGTATACCGTGATAACCGTTATCATACCGTTATTAAAAAATAACATCGATATACCGTATATACGGTATTCCCGTATACG
Promoter_1294	12769	21327	21526	+	Unidirectional	ACATGTACATGAATTTTGGTTCATTATCTCATTTTTGTCCATAATTACACATTTTAACATTACATAATTTTACTTGTTATACTTTACTACAGATAATTTAGAAGGTCTGAGTGAGTCCCAAATAGCAGGGAAGAAGTTGTTCTTAGTTCAAGGAGGCAAACCTCAACTGATGAACTGGGAGGAGTATGGACTGAGGATTA
Promoter_1295	12771	513	712	+	Unidirectional	TGTTGTTGTTGTAATTCTAGTGTAAATTTTGCCACTGAATTTAATTTTATTGCTTTGGACATAGCTAACTTATTTATGGAGTTTTTATAGCACTACAGTTAGCTCCACCTAAAAAGTTATATTAGATCTATTAAATTAATTTTAATAAATTAATTAATAATCCACCCACAATTCAAAATGGCCTCAAGTGCTGAAGCTTT
Promoter_1296	12771	1639	1838	+	Unidirectional	TGTTGCAGAGTGAAGGCAAGCATGGAAAAATAAAATTTTTAATATTGTGGTATGATTATTGTGTTACAACTCCACAATAGACACAATGTAGAGTACATAGATATTAAAGTAAATGAAATACCTTTATCTCATGCATAATTAATTATTGGCTGGGTGTGGTCATTGTATTTAGTGTAATAATTAATTAGTAAATTTTTCAC
Promoter_1297	12772	6352	6551	-	Unidirectional	TAATCCTGGACACACTACCATAATACTATCATTAACTATTTAAATTTTGAGACATTTGCAATTCTAAACATTATTCTACAAGTAAAAACCACAATGTGGTTTTCCCTGTGTAAACTTATACCCAATGGTCCACCCATTATATACACCCCATGGTCACAAGACTTTTGTTCTATATGAAATCTATCTCTGTGTCATTACAA
Promoter_1298	12772	28898	29097	+	Unidirectional	AATTTGTTCAATTTGTTCCGATTCTTGATTTGAGGGTTCCTAATTAAACGTACGAGTACAAGTAGGAAATAGTTTCTTTCTTGGAATGTGACTCCATGTCAATTGCCTAATAAGTACATGTATACGTATTTATTTATTTGTTTGTTTGTTTGTTTACTATTTACTAAAGTATTAAACATGTATTTATTCATTATTGTACA
Promoter_1299	12778	14484	14683	-	Unidirectional	TGCTGTTAAATTGTACTGTACTGTACTGTTTGCTGACACATGCTCATGCAGTATTAAAAGGGTTAAATATTGATCACATGATCCAGGCAGGCAAATTTTAACCCATTATTCTTTCTCTAAATTTCACACCCATTATTCCAAAGGAAATTCCCGAATAATGTGCGTGTCCCTACTCGGGTGGCTATTTGAGAAACGGTGAA
Promoter_1300	12778	19888	20087	+	Unidirectional	TGAGTAGTGAAGAACATGTAAACTTAATCTTTACCCGATTCAAAAGGCTCCTTGTTCCTAAAAAATAATTATCATTAATTAAAATTAGTTAATTAGCCTAATAAATTTAATCGTCCCGCCCACCCACGTGCTAACCTGAGTCACCTCCGCGTTTTTCATAACTTTAAATGGCTTTCCTTCAGTATTGTTGAGCTCTGGGG
Promoter_1301	12780	25252	25451	+	Unidirectional	ATGTGTGTATATGTCACTGGTTGTGATCCGGAGCTGCTTTGTTATCAAGTTATGCAAACATGTTGAGCCTTATATAACTTGAAACCTAAACCTTGCCATCTTCAGTTGAGTCAAGACAAACAAGAAAAATGAGACTGATTGTATTTTTAGTACTGGCTTTTGTTCTTTTCTCTTCTACCAGTGATGCTGGAGCTGCTGCT
Promoter_1302	12783	37876	38075	+	Unidirectional	AATATACTAGAACAATGAGATGAAAGATCAGAACTAAAAAAACACCACCATAAATCATGATTGTGTTATACCAGGAGCCCTAGTGATTACAATACACTATTCATGATACATAGTTTTTAAAGTCTCCTTTTGTTGCGCATGCGCAGTTTGTCCACCCACGTGGAGGCGGGCTCTCATTATTAAATAAAAAGAGACAATAA
Promoter_1303	12786	22151	22350	-	Unidirectional	CAAAGTCATGCACTTTTCAGTGACAATTTAGACCATCAATGATGCTTCACTTCCCCTATACTGCTTCCATATGAAAGAAGAAGCACAATAAGGTAACTTGAAATTGGAACTACCTTATTAAGCAATTGAAGTCATAATAGTGATGTGGTTTCCAGCATAGTAGCTAGTATATAAGTGAAGGAGATGAAGAGTGAAAGAGC
Promoter_1304	12788	2542	2741	+	Unidirectional	ACAGCTATCAGTTCATGCAAGAGAAATTAATAATAATAGTATTATACATTGTATTGCTGCTCCTGATAATATCAGGAGTGACAATGCTACACTAACAATACAAGGTATAGTAATGTATCAGTTTAATTGTATCATTAGTCACTTCTTTAGGTCTATTGGATAGTGTTGTTGATCTGGATTATACCTTTATTAATGGATCC
Promoter_1305	12789	19642	19841	-	Unidirectional	TGGCCCATAAAATTTTTGTGACATGTGCATCAATTGGAATTAGAAGGAGATTCACTGTCTACAATTTTGAGTCGTTTGACACGAGTATACGACATAGCACAGCTGATTCATCGTTTCCTTCCAGTATATAAGGAGAAGGATCACTCCGACCATTCGTTATTTTCTAGAATTGAGGTATATTTTCAAAATGGCTGCCGAAA
Promoter_1306	12789	22072	22271	-	Unidirectional	TCATGATCCTGTCAGTATTGTGCAATATAATCTCAGTTAATTATGATTTTTTGACTTTTAAGAAAACATAACTGATTAGTGATAATTAATAAAAATTAAAAGATGGGTGTTAGTTTTGGGCGTATCCCTGATAATTGTTTGGGCGTGGCAGTAAACTAATTAATAAAGGAGTAAATCAGGAGCTGGCAGCAATGGGAGAC
Promoter_1307	12789	35606	35805	+	Unidirectional	GCATGAACAAACTTTCTTTGTTCTCTTGTATAAACTGAAGGACAATGACACTTTGATAATAAAAACTGCCAAAAATAGTTGGAAAAATTCTGGAGGTGTGGCTCAATTATGACGTCACTGGTCAGCTCTTTTATTAATTTTGCTTGCTCCATAACTCCATAGGAAGGAAATGAAAATCAAACTGGAGTAGGTATATAAAG
Promoter_1308	12797	11116	11315	+	Unidirectional	TACAATTAGTGTACTAATGCTAGCAATCATATTAACAGTATGTGCTGTGATCATTGTTACTAAAAGAAAGACAAAAAAAAATTCTATTGATTTTTCAAATGGTAAATATTATTGATAATTTTGTTGCAAACAAACTTATGACAATTATAGGCCTTGGTATTCAAAAATCACATGTTGAGACCAATCAATATCAAGATATT
Promoter_1309	12798	32098	32297	-	Unidirectional	TTCAAATTAAAATGGAGCCAGCAGACATTGACCTCAACCTTAGCCTCAATCCTCTCTTTGAACATATAGAGTCTGTTCTACTGGATGTCATTCGTATTAGATCGCAAGATGAGGAGAATGGGGAAGAAAATCTATTAGAAGGAATCCTGCACAATCTTTATGATATTCTAGATATCTTGGTGACCCTTGAAGCTACATGA
Promoter_1310	12803	25125	25324	+	Unidirectional	ATATTAAGTTACACAGGTCTGTAAACCAGGCCTTAGTCAAAAATATCTATAGATAGCTCATGCTGCCCCCTTAATGTTTACATCCACCTAATAAAAAGCTCATTATCTAAATTAGATTTAAAAGTGTTATCATGTATTATACAACAATCCTAGATGTGGTTACTCTTGCTGGGACTGAAAGTCATTTCACCAGAATATGC
Promoter_1311	12805	26222	26421	-	Unidirectional	TCAGAAGTATTTCAAGGAATCATTTTGCCTTTTTAATTTTCTGTGATTTGTAAAAATTAAAAAGTTAGACTAATCTTGCATGCAAGATTAGTCTAACTTTTTAATTTTTACAAATCACAGAAAATTAATACAGCTCAGGGAAATGGGGGGAGTAAAAATTAATAATGAATAAATAATGAGAATTGGAAACGTCCGGATTT
Promoter_1312	12805	40956	41155	-	Unidirectional	CCATATTGGTTCGTTTGCAAGTGTTTCCCACGTTCTAAATAAGTAGAATAACTCACTGTTGAAATTTAAAATCGAATCCATCCCATAGGGCCCATATTGGTTCATTTGCAAGTGTTTCCCACGTTCTAAATAAGTAGAATAACTTGGGATTTTATAACTCTTATGTGTTCGTAGTTCATACCTGCTCCTCTTCGTCCCAC
Promoter_1313	12808	7839	8038	-	Unidirectional	TTATTGAATAGTAGATTCATTCCAATAGATCAGAGACTGATGCTGAGTATTATTGTTAAGTCTCCAAAGGATGATATCGCATGCAGTCTTCAACAAACACAAAAGCTGCCAGCACAATTGACACACGTGTATTGACGTGTAGGCCACACCTACTGACAGCAGCGTCTATAAAAATGCCTTAAATGTGCTTTATCATCAGA
Promoter_1314	12812	1500	1699	+	Unidirectional	GAACATTAGCAAAATAGTTTAATATTATTATTATTATTATTATTATTATTATATTTATTTAGTTTATTATTGTTTTTCAACCCTTTACTTTATAATAAATGCTGTTTAACTCATTAATTATTCATTGAAGTGGGTGTGTTTATGCTGGGAAGGAGTGCCCAGGCCGGTTCTTTTGTCTAGAATAAAAATGGGTGCTACTT
Promoter_1315	12812	26448	26647	+	Unidirectional	ATGCGTTTCAATGGTGCATGTTGTATGAAGTAGGGACCAATAAGCAGCAGTAGGTATTCTCAGTGTGTTAAAGGTCATCGTGATCATCATTGATTGGTGTACCCATAGCTAATGAATGTACTTAATGAACTCTGGACTATTCTACTGCGCATGCCCAGTAGACTAGTGCAAGAATAAAAATGGCGACTTTGTTTATAGCT
Promoter_1316	12813	182	381	+	Unidirectional	AGATATACTTGCTAATAAATTAATTAAAGTTTATGATAAGACGTTAGCTATAGAAGGTGACAAAGCAGCCACATAGTCTTCCAAAACTTGATGGAAACATCAAGTGTGTAATGATAGCCATTAAAAAAACTAGTATAATGTCGACATATTTTATCTGATTGGTAGATTTGGTGGCTGTATAGGTATATTCAATAGAAAGT
Promoter_1317	12814	3243	3442	+	Unidirectional	TGCAAAGACTATGCCAAGCAGTGGCGTAGCTAGAATAAATAAAGAAAGAGGGCACAGTGGGGGCACTGACTAAAGCAATGCTCAAGAATACTCAATATAGTAAGCTCAGTTGAGTCAGTTGTAACTTGTATCTTTCATTCTCCTGCCTAGTTGCAGGGGCACAAGAAGCAGTTATGAGGGCACTTGCCCCCACAGGCCCC
Promoter_1318	12820	33915	34114	-	Unidirectional	CATGTGAGTCCTAACCACACCTTCTGTGTTGATAATTAATTCAAAAAAATAATGATTTACGTGTTCTTTATGATTAAAAGGAGGTGGTTGGAGAAATGTCTATATTTGTGGTGAAAATATTTAAAAAATGTCTTAGATCAAATTACATTTCAGTGTTACGGCTGATATAGCTAGGCTAGCTGGTGATGTTACTCTTCTCT
Promoter_1319	12820	1888	2087	+	Unidirectional	CTAAATGAGCTAATTAAGCTCTACCATACTACATGTAAGTGTGGTTCCACCCCTCACCCATTATAATCCATCCCATCCCTCTAAGATAGTAGTATTAAGATAATATAGATTAAGATAGTATAGAGTAAGATAGTGTTTTATCCCACCCACTGCACATATCCCACCTCTACCTTGAGACTAGCTCTATATCAAAAGCAGTC
Promoter_1320	12821	6643	6842	-	Unidirectional	GTAAAGTTTCGGTCAGGCTAAATTAAGGTTTTTGTGGTGTGATATTTAAATTTTTATGCTGTTTTAATGACAAACACAAGAGACTAGAAGAAGACTAGTTTCACGTAGCCTAGAGGGACACAATAATTCTTGGAACACAGTTGCTTGCAAGTTGCAATAATCATGAGGCGTTAAAAAGCGTCGCCATTTTATCCCAATTC
Promoter_1321	12825	25924	26123	+	Unidirectional	ATCTCCAGGACACAGAAAGCACTTGCTGCTTGACGTAAAACATGGCGGCCAATTATTGTATGTGGGCGTATACCGTAACTGAGATATAATGATATTCATTGCAAAATTAATGATATTCACAAGCTGCTACTTCTCGCCGAAAGGGGTGACTTTTAAAGTCTTTTTTGTGTCTTTGTAAAGAGAGTCTTTTGCCGAGTTTA
Promoter_1322	12830	12468	12667	+	Unidirectional	CTAGACAACAGAGGAGAAGATCTAAAAGACTGCTAATTGTAATAAGTTAGAAATACCTTTAGAATAATTAGTAAAATTTTAAAATAAAAATTTCAGCAGTTTTAGGCGTGGCTAATTTTGAGCTATTAACCTCCACGCCTATTTTTAAAGGACAAGAAGGCGTGTGCAAGTCAAGATGGTCAAGGTACTACCAGCAGCTT
Promoter_1323	12832	2529	2728	+	Unidirectional	CAGTCATGATGACTAATTCAGTCATGATGACCAATTTAGCCTTGATGATGCAGTGCAATTATTATGGTGGGTGGGTGTAGTTTGTGCGCATGCGCATACTAAAGCTCAGGCATGTGTACCAACCAGCAGCCAACATGGAGGAAATGATGGAAGAAGAGTTAAGAGGATGACTATTGAAAAAAGGGTTTGCGGAGGAGGTG
Promoter_1324	12834	18105	18304	+	Unidirectional	AGACGGAAAAGAAAAGGAAATGAAAATTGGTTTAGCTAGATGAACATGTTTGTATTACATAATGGAATTTTAATCATAGATCTTTCTAAATTCCCATTGATAGATTGACAGCCTATATAAAGTGGAGTGCAAGGACAACTTATGCACAGTCAACCATAAGAACATAGAGTTTGATCAAATCTATAACAGAACTGACAGTA
Promoter_1325	12836	39346	39545	-	Unidirectional	CAGAGAGCTCTCGAAGAACAAGGAAGTGCTGATGTAGCGTATGCTCGTCTGATGTTACTGGGATCAGCTGGTACTGGCAAGACGTGTCTCAAGCGTTCATTAATGGAAGAACCTTTCAATCCTCATACTACAAGCACCATTGTATCTGATGTATCCTCTGTACGACCATTTGGACATGAGTGGAAAACAATGAGAGAAAA
Promoter_1326	12837	4022	4221	+	Unidirectional	TATCAAAACACGCCTTTAAAACCACACCCACAACAATAAATAGATGCTACTCTAGAAATTAACACAAAATGTTTGAGTGAAACGTGATAGGAGATAAAAGAATACATGGCCTGTTTGTGTTATTGACAATAAAAAAATCATGAATAAACTATACACTATTCCCTGTGCAATTGATACACTCCCTGCACACTGTAGGCAAG
Promoter_1327	12838	3087	3286	-	Unidirectional	AAATGACATGTACACAATGTACATCTACATGTATATAATTCAATATAACAATTATACTTTATCATAATATAATAACAATAATATTTTATATTGATAGATGATCACTGTATTCTTTTTACTTTAGGACAATTCACTGTTCCATCTGTCAGTGGACAGTGTTGTCCACCAACTAGTAGCTTCATAATTGAGAAGATTACTAC
Promoter_1328	12847	10151	10350	-	Unidirectional	TCCGTAACAATCTTCAGGAACACATGGCCCGCTACATGGAGGGACTCAAGCAGTCAGAGAAACCACTTTCAAGCCAGCAAAGACCCAGAAACATCAAGTGAGCATTTTATGGACATGCATTTTAAAAACTAGTTTAATCCCCTCCCTTAAAGAGGCGTGGCTTACATTAATAAATTTTTGTTTTTATTCTACAGGGCACC
Promoter_1329	12849	46624	46823	-	Unidirectional	GATCAAGTCAAGAAAGGAGCTTTGTCACTTAACTTTGATGATGTTGAGGTTTAAGTTAGCTTTTCTATTCTTTCTTTCTTGCAGTTTATATAATTGTTATTACTTGATGGTGTAAGAGATGTTGCTAATGCTCTGGTTGATCTAACTAATGCCACTCAAGTTGCTTGGGGCAAGAGTGTCAGTCACCCTTTTATAGAGAA
Promoter_1330	12852	45906	46105	+	Unidirectional	AACAGAGAGAGAATGAAGCCTAAAGGCAAGAGACCTCGCAAGAGACAACTAGCCATTAATTGCAGTACATTAGCCATCAGTAAAAGTCGGGATATTCCAGTATCTTTTTCAATGTGGGCGTGTTTAACATTATACACCACACCTACCCACGTGGTGCCACCATGGCTGCATCTGCTAAAAGTTCTAAAGAAAGAAAGAAG
Promoter_1331	12853	12627	12826	+	Unidirectional	CAGGCCCAGACTTCTTTGTAGGAGTTATTGTTGTTTTAAAGGCTGTGTTGTGGCCAGCTCTTAACCCAATTAGAAGCCTACAGAAATTTTTAATTAAATACTTCACAGTGTTGCATTGTGATATAATGTCACTATTATCATAATTATGTTTCATGAATTGATCTCATAGCATGATTTTATATCCTAGTACAGAGTTCATG
Promoter_1332	12854	13605	13804	+	Unidirectional	TTGCCATGACTGCAGTAAAGAATGTTACTCTACATGGACTGGATCAGTCTCCTAGTATCCACTGCAATGAGGAAGTTTCTAAAAATAGTATTGCAGTACAATACAGTGATAATGTCACCATTTCTAACATATCCTTTAGTGATTGTACAGTGAAGGTTGATTCGTCTAACAATATTACAATAACTAATTCTGTTTTTGCC
Promoter_1333	12857	40393	40592	+	Unidirectional	GTGTTATATTTTGCTGCGAAACAAACCCTCTACTTAGAAGTTCAGTTGTAAAACTCTTAGTACAAGGTAACAAGTATATACTGTAACATTTGCTACAGATGACATTCCCAATTCCTTTACTTGTTTACTTATGCAACTATTAAAATGAGTAGGTTTGTTGTCTGAAGTTTCCCATGCTTCAGTAACACAGATTAACAGTA
Promoter_1334	12862	10868	11067	-	Unidirectional	GCTATTGTATATGTATGGACTCTATTGTGCTGTCAAACAGTTCTTGTTAATTGTGTTCACATCTGAATAGGAAACACTGCAGTGAGATCAGCCACAGGATGTTATCAAATCCTGTACTTATACTGATACTCTCCACTAGATATATAATCTAGCTGCTAATTAGTAATAGTACCAGTATTAGAATTAAAGTTGTGTAGTGT
Promoter_1335	12862	41881	42080	-	Unidirectional	CAGAGGTGTCCTTTATGTGGAGGTTATTTTATACAGTAAGGAATGTAATTGGTACACTAGGTACTGTCCGTTAAATGGGGGTGTACGCTATAGAGAGCGTCCATTAAAAGATACTATACATGTATCAAAGCTACTGTTTTTTCTGTTTAGGAAGACATCGGCAGGTTATAACTTGACAAACCTGTTTGTTGGGTCTGAAG
Promoter_1336	12862	7152	7351	+	Unidirectional	ATTCATAGATTATGCAAACACCATGTGTCACATGTTTATAAGCAATCGAATAATTAACAATACGTAATTAGCAGTGTCTTTGATCATATGTACATTGTAGATCTCCCAAATTGTTGTTTTTAAACTATGTCCCATTAAGTTGTTGGTACAAGTGACTTTTGATGTCAGTAGATCTAATGGAGGACAAAAGCTATAAAAGT
Promoter_1337	12863	45994	46193	-	Unidirectional	CATGCAATTAGTGAACATACATACTGTATTGTAAGTTTGTAACTATAGGTGAGTCTACACTTCAATGGCCCTTTACTGGTTTCTGTGTATTACATACTTTGTGGCTTCTATGATGATACTGGTATAAAGTGTTAGACAACTCATTGCAAAAGAGAAAAAGCAACTATCAATAGAATGGGATCAGTACTACTAACTGGAGC
Promoter_1338	12863	5260	5459	+	Unidirectional	TCAAACCTGGTCCAGGCCTGATACCCATCATTCACGGATCATGCATGGTAACTCTTGGGTGTGTAAGGGTACCAAGAGTACTCTTGGTAATACGCATGCGCAAAGATCTGGTCACGTGATGTTGAAGGCGGGCTAACCAGCTGACAGCCTCAGCCTGACAACTTGTGAACTTGAAAGTAGACTTTTTGCTTTGCTGGAAA
Promoter_1339	12875	6020	6219	-	Unidirectional	ATCTCTAGTATACATGTACTAATACAAGTATACAATGCATTCATTATAGATTATGATACACATTCATATCATAATATAGACACCATCACTTCCTGTAACATGAGCTCTTATTTCCTATATAAGTAGACACACATGCTCTGTGCCATACACTGCAGTAGCTTATATCTTTTCTTTATTCCTTCTTTATCTTTATTATTAAC
Promoter_1340	12876	45877	46076	-	Unidirectional	CCAAAGTAATAGACAAAGTTCAGGGGATACACTAGCCAGAAATATAATGTTTATTATAGATGTGTGAAAATCATTTATTCATTGTCACTTACATAAATGATACCACACACATCTAATTGTTAATCATGAAGTGTCGATAATATGGTATGTCTTGGACAATGAATTTGATTATTATAGTTGGGAAGACTGAAGTGTTTTGT
Promoter_1341	12876	4653	4852	+	Unidirectional	AGGCTTATTGTCTTACCAAAAAGGAGTCTGAGTATAATAATGTAGGGAATTGTTGAAATCTTTCTCAAAATCTTTATATCAAGCCTTTCCTAGAGCATTTAATATGGGTGTGGTCTTTAATGGTAAACCACGCCCCGACATGAGAACACACCCACGTGCGCCCACGTGCTCATTCAAAATGTCTTCTAGAGTCATTGTAA
Promoter_1342	12882	22372	22571	-	Unidirectional	GGCAGGGTAGTCCTTGCCCACTGCACAGCTACCCTGCACAGCTACTATATACTACTCTTCCAAGGCTACTCTACCGTCTACTACTTATACTAAACGGCACTTACTAGCGCTTGTACTCTACTGGTTTCAAAGAATATGGGTCTAAAAAGTAGCCGGATATCAGTAAATAATGGTTTTATTACTATGTGTAAGGTTCTTCT
Promoter_1343	12882	42887	43086	+	Unidirectional	ACATACATGTAGCTTATCAAAGATAGCAAAAGTTTTACTAAAATAATTATGGGTATACACAGTAAAATCCATACTACATTTGCACATTATTTTATTTTTCATTTATAGGTTGCCGAAATACCAAATGAAGCAACAACAGGAATTCTGAGTCAACACCAGATGTATTGTAAAGCTCTTACAATAACACAATCTCTGGCTTC
Promoter_1344	12884	27222	27421	-	Unidirectional	TCATCATCAACTTTCTCTCTTCCCTGTATACTTATATGAAAAGTCCATCATGATCCGTCTCAGGACCGTCTGTTGACTGTTCCAATTCCGCCCTATATTGAGGGTTAAAATAACAACAATTGCCCCGCCCAAAACCAGCACCTCCCTTTGATTCCTTTGCAAAGTTTGCATCCGGTTAGCTTGTTCTTTGATCAATGGCA
Promoter_1345	12884	30101	30300	+	Unidirectional	CTTTTCATTTGAAGTAATAATGACAATTATGACAATTACGTGATATTATATTATTATTTTTTTATTTTTATTTTTATTTTTATTAATTGCTAGGAGTGGTTATCATTATTCATGCATTAGTGATATTATTAAGTTGATCCTCAGATGAAGAAAGCTGGATTACTAAGACACACACAAATTAACAGCAGAAGCATTGTGGA
Promoter_1346	12889	33918	34117	+	Unidirectional	TACAGTACAAAGGTTATGCATAAAGTATCTATGGGTTATGTTTGCTACATCAAACACATGCTGTTGTTTGATGTAGCGTATCTCTGATGTGCATGACAACTAATGGTGTTGGCACAACAAAGAAAAAATAATTTTGTCTATCTATTTCCAGTTGGCTTTAGGCGTGGCTGATAAAAGTGTGGCTGAAGCATAAAGTCTAC
Promoter_1347	12889	36346	36545	+	Unidirectional	GTGTGTTTGTGTCATGGGGACTATAAAATTAACTCTTGCAAAATGTTTATTTTCATTATGCAATAAAATTAGTGGCAAGAGAGTTACTTTTGTTTAGTTTATCAAATTCTTGTAAGTGATAATAATATTGGGAATGATATTTATTTGTAGGTGAACAGTTGTATTATGAACTTGAAGCACCAGTAACAAATGGAATTCAT
Promoter_1348	12891	46574	46773	-	Unidirectional	ACATTCACTAAATTTTACCAAAGCTAGTACGTGCTGTAGCTTATTCTCAGTCTCAAAACTTTCACTATTTTCTCTTAATTTGTTAAAACTGTTACATATACATATTGTGGCGAGGGTACGCACTTTAGTGCTCTCGTTATTTTAGCTATCATAACTTCCTGTATAGACTACTGTATCATTGTCAGGCTGTCTTCCTGTCG
Promoter_1349	12892	11200	11399	-	Unidirectional	TGAATAATGATTGTACTATTATTATCATAGTGGATACTTGGCAGCAATCCAATCCTTAGTTTAATCCACTTTGTTGCCTGACAAAGACAGGCTAAGCTTCTATTGTAATGGCTTCATGGTCAGTAATAACATAATTTAGTCATTAGGTCACTGAAGGGCTGCTGCTAACAAATGGAGAACAAGTACAGAGATGATTTCAG
Promoter_1350	12892	17173	17372	-	Unidirectional	GAGAAGACTTTACTATCAGTGTTAGTTGTGATAGACTGATAGTGTGATTAGGCAAATGGGTGTGGTCAGTCTAAACTAATAGTAAAAATACTAGAGAATCCTAGTGTAATAACCGGAGTTGATGGTGGGTGTGGTCAAATCATTCTAATCGGAGATAACCGGAACCTATTCAAATCATCCACCCACGCGCCATAATGGCC
Promoter_1351	12892	26622	26821	+	Unidirectional	ATTTAGCTGCCATGAATGTTTATTTTTTTAATTTTATAATACCCTATGCTAATTTTATGTACAATAGAAGTTTTGCTTTGAGCAATATTTACAATAATACTCAGGTGACTCCCAACTTAAAAACAGGCTGACCATTGTGATCTACATTGTGCACTTGTATGGGTGTTGGGTGGTATGAGGCTATGAATATTGACAAATAT
Promoter_1352	12892	29021	29220	+	Unidirectional	TGTTTGGACATCATTCAGGAATATTTAAGTTAACCACGTGGTTGACATAAACAAAGATGGTCATGTCCGGTTATCAGTAATCACGTGGTTCAAGTAAACGAAATGGTCATGTCCGGTTATGTACGGAGGAGTCATGCCCGGCTACAATAGAAATTAAAATTACAATTCTTCACTCTTCAGGGATCATGTCAGCAGTACAG
Promoter_1353	12892	36890	37089	+	Unidirectional	CTGTCAAAAAATTAAAGTTTAGTTTAGGTCCTACCTCAATTAATTATTAAATTAACTGAATAATAATAAATTACTAGTTTCTTAGGTTTTGGTTTACTTAAGTTTAGATTCAGGGGTTAATTAAAATTATTCAAATTAATTATTAAAAATAGAGATGGCCTGTTCGATGACTACATTGTTAGAGACTGCGTTTGAAGTAG
Promoter_1354	12893	32808	33007	-	Unidirectional	AATCTGTTTTTTTGGTGTGTGTATTTATTCCTTTGTTTCTTGGAAAGGATAATAACACATTAACTATTCCTGGAACTTAAATGTTATGAATCTTGCAAGAGACCATTGTGTATTGCCAGTATATAAGTAGATGTAGGACTATAGCAGCAGACAGCATAAACAAAAGAGGATTAAGAGAGAGAGAGAGAGAGAGAAAGGAA
Promoter_1355	12899	1763	1962	-	Unidirectional	TTTTTCTCACTCTTCTCTCTCTCAGGTCATTAGAGGATTGTAAATTAACTCCTGAGCATTAGTGACACTTTATAATTTAGTTAATGGATTTAGTTGCATTAGTAATCATCTCTTTCTTTTTCCCTTCTTTGTTATTTTATATTTTGTAAGATAATAAAGCTAAGCTAAGAGCAAAGTTAGGTAGAATTTGTTCATCATTT
Promoter_1356	12901	99	298	+	Unidirectional	TTTAATTCGACAGAAGGTACACAAATTTTAGTTAATTTGTATCTATTCTCCGTACACTGTAGGTATTTTAATCAATAAATTTTTAACCAAATCAATGAACTGTTTCTGTGATGCATTATCAAACTTTCTGCATAGCATAAGTACATCAATATGTATCAGAAAATGTAATAAAATAGGGGTGATTTTGAAAAACATTTTTG
Promoter_1357	12902	12235	12434	+	Unidirectional	ACATAAATTTTAGTAAAATTGTGAATTATAGTACTGCATAATTATGAATTTGTGACCAGTGCCATTGAGCATTTAGCATAATGATCCTATTACATGTCCAGAAATGATAATGCTACTTCCGGTCATTTACTAATAACGAAATTCATAGTTTATTAATGATATTCATAACAGTTTAATGATATTCATAACATATTATTGCA
Promoter_1358	12905	5771	5970	+	Unidirectional	AGATAGATTTATAAATTTTTGTAATTTTTATAAAGTGAAAAATTGAAAATTTTTTATGCGTGGGTGGAAGGAAGCCTATGATTTTTGAAATAGTTTTCGAGCGAGGGCGTGACAATTATGTTGAAAAGAAAGAGAGAGACACTAAAGGCGAAAGTAACAAGGAGACGAAGCGCTATGAAGATGACACTTGTGGATCTGCA
Promoter_1359	12906	30522	30721	-	Unidirectional	AGGGGGGTGACGAAGTATGAGTTACATAAAATGGGGGGTGACAAGTAGGCCTGAATGCACATGAAATACCAAAATACATGTTTGATTTAAGCAAACAAAGGTACTAACTCAAAAGGGGGGTGACATGTCACCCCAATCACCCCCCCTGGCTATGGGCCTCATAGTGTAGTAGTGTGGAATTCGGGGCAGTACCTAAAACC
Promoter_1360	12907	38740	38939	-	Unidirectional	GTATTCTAGTGTTTTGATACCTGTCAGATTCTATCAATACTGTAATCAGGCTTGATTCATTGATTTTGTGCAGTGCTTGGTTGTTTGCACATCCAGCCCCACCTTTTTATAACTACAGTAACAAGACCACGCCTCTTCTGACCCCACCCTAAAACTGTTCCTACTTCCTAGTTCATTGCTCCTTGTTAGTCTTGTTCTTA
Promoter_1361	12907	49354	49553	+	Unidirectional	GCCATAGTTCTATAAGTGTACCACGAGTAGTCTGGGTCCCAGCCCAGGTCACCCTCACCAGGTCTTAGAAGTCAGAACTCACAAAATGAAATAAACTGTTTATGTAGCTAGTGGGAGGGAACAAGGGTGGGGTTTAAATTAAAAAAATACTGTTAAATAGATCTTACATGAATGAATGCTGTTATCTTTGTTGTTTACTT
Promoter_1362	12909	766	965	+	Unidirectional	CTTCAGTAGCACCGCAAAATCCTAATAACTAGGAGAAGAAATTATTTCTTCTTGTATTACAATATCTGTGCTTACTTTATGATATGTGTATAATCATTAGCACATAATGTATTAATTCACTTTTAACTGTGTCATAGTTCTGCCTATGGTGGTCAGCGGTTATTGGGACAACCCCAAATGAGCAACCAGTTCATCACTTA
Promoter_1363	12909	36979	37178	+	Unidirectional	TCTCATGAGCAAGCTCTCTCAGATGGGAGGGTTTACTAAACTACATGTACACAAATACTGTATACTATTATGTTCTATTATTTATCTGTCTATTTTTAACTCAGACACTCATACTTATAACTTGTATTATGTATATTGTAAAAAAAAAAAACTGAATACTGTCCATGTACATGTACAATACACTCACAAATGTACGTGTC
Promoter_1364	12910	29629	29828	+	Unidirectional	TGCGCGAGTATTTCTTTCAGAGCCTGTGATTTACCTGTGCATTGTGTGCAAGCTTGTCTAAGACCTTCAGGATTTTTAATGAATTTTTAAATTGCTCAAAATTTGCTGAGACCCCGTGATGGGGGTTCTGGGGTGTGAATGTTAATGACGTCATCAAAATGGCTGCCGTCTAGTATAGTCCCGAGTTCTCAGTCATGTTT
Promoter_1365	12911	35230	35429	+	Unidirectional	TTTATGATCATATGATCATGTCAGGTCAATAAAAAATGGCAGTGGCTCCTGCGCCGTAAACGGTTCTTAATTTTTATATCTTAATGAGCCGTTTACGGCCCGCATACCAGTTTTTACGGAGAGCCGTAAAGTGAAACTCACGTGATCAAGTTAAGATGGCAGGTATCGGTCAGTTAGATGATGGTGAAGACGAAGGTGAG
Promoter_1366	12913	48046	48245	-	Unidirectional	TTCTTTTAGAAACTTTGTGACAAACAGAAAGAGAGAGAAAGTCCCTGAAAAGTTTTTGCAGAACACGCCTTTACTGTCTTAATTAATCTTAAGGCCCACGCCTATTTTAATTAATTAGAAGGTGTGGCTCAAAGTTAATGTTTCCATGGAAACCAATTACAAAATGGCGGACGGTAGCCAAATGGTTCTTTCTGACCTCC
Promoter_1367	12913	13700	13899	+	Unidirectional	CTACAAAATAATATTTTACATATATCCCGTGTGCCATACTATATAATTAATATAATCATAGGTCTATGATATAATTGTATTATTATAAAAATCTTTCATTTTTTTCTAGTTATTAACAAGTTACTAATTATTGTTGATCACGCCCACTTGAAAGTAGCCACACCCACCCGCCATTATGACTAATCTTAGGGAGAATTATT
Promoter_1368	12918	21427	21626	-	Unidirectional	TCGGCGCGGCAATTCGATGGGACGCTCGGGCGGATGCGGAAGCGATTTGATGACGTTGCGTGGATACCATTAATTAACCCAGATGATTAACCTTAATCCCACCCATTATCCTACCTATATCGATCTAATTTATTCCAGAATTATGCCTCATCTGAGGAAGCTCCTATCATCCCTAATATTATGCTGGCATAATAGGCTCA
Promoter_1369	12924	47474	47673	-	Unidirectional	CACTTTCCCCTCAGATCCTGAATTTAGTGAAGCTTTAAAACCACTTTTATCACTGAGCCAGAAGATTGACCGAATCAGATCTGCAAGTCAATGTCAAAAAAGAAGAAATCGAAAAAATCACTTGTCCTGATAATGACCTTATTGGAAAAGATTGGTACTCATTCGGTTTACAGAAAGAAATAGACCCCGACAAACTCGAT
Promoter_1370	12925	18553	18752	-	Unidirectional	ATAATAGCAAGGCGGTAATGATAATAGCAATCAACATCAAAACACTGGCATAATGCACTATGTAAACTGGGTTTATAGGTGTGGCTGGATGGCCTGCTCTGCGCCTGTGTGTATAAAAACAGTTTTTTGGCGCTTGCTAGATCTCACAGTTCAATCTCGAGACAGTCAAGACCAATCTCTCTCTCCTCATTTCATACTCT
Promoter_1371	12925	39762	39961	+	Unidirectional	TTTCATGGAGTTAGTGTTGCTGCCTCTAGCAACAGAATTACTGGCTGATGATTCCATGCATGCATGAGTAGTAGTGGGCTCCTATTATAACCCATTGAATAAATGATTTAATGGGAATAATATTCATACCTCAGTAACCGTCTAAGTTAATTAGTCGCGCCCTCTATACCGGTATCCACCTAGCTATTGACAAGAAGATG
Promoter_1372	12926	27788	27987	+	Unidirectional	GATCATTAATAATTAAAGTTTTTAATTCTAATTCTCATGAATAATACCAATTAGTTTCATGACGTCATTTATAATTAACTTGCTACATCCGGTTTTATTATCATGAATATTAATTACTCTAATTTCATGACCTCATTATTATAATTAGCTAATTACATCCGGTTTCATCCTCATCGAGTCAACATGGCTAACCAAACTGG
Promoter_1373	12929	12509	12708	-	Unidirectional	ACCTCAATTGATATGGAAAGCCAAATGTTTCAAAATTGATCTGAATTGGTGCATCGATAAATATACCTCACTTGGGGCGTTGTGATACCATTTTTGGGGCCCATATAAATACTTTACCGGCCGATATATACACTACCGGCCATTATTATACTTTGCCGGCCCATAAAACCATTCACCGGCCCTTAAAACAGCTAGAAGTC
Promoter_1374	12929	26728	26927	+	Unidirectional	ATTAATTGAGTTGTTAACCACTAGGTGGGAAGGTGGTCAAGTAATTGAGAGACCCCTCCTCAGGTTGTCAATGGTTGTGGTTAGCATGGGTAATCTAACTTTAGTGCTGCTTGAGCAGTTGCTCAGCATTAGTCTGCATTATGCATATGGCCTGTCCATTCTGAGCCTTCATGCAGTTATGATTAAGGCCGGCCTAATCA
Promoter_1375	12932	31216	31415	-	Unidirectional	AAATTAACTATAAATAATAACCAGTATAATGAATAATAATTATTTTGGCGTCTATTTAATTTAGCGTTTAAAGCTCTCTCGCAAACATAGCTAATTAAGGCCATTAACCACGTGGTAAACCCGCTTTGTTTGGGGTTTTGAGCATGCGCAATGAAAGTTTTTGGGAGGAGCGGGTTTTAATGCACGTGTTTGCATGAGGT
Promoter_1376	12933	55700	55899	-	Unidirectional	ATTTTATTCCAGTGACTTCTGGTGACTACAGCTTTCAATTAACCAGTGTTGATTATTCTGGAAATGATATTGGCTCTATGAATAGCACATCCACTCCTTGGAAAGGTAACTGCAATAGTATGATTATTAATTATTGTTAATTTTCTTTAGAGCCTAAAATATCTGTTGATACAAATGTTAACAAGAATATTGCCAATTTT
Promoter_1377	12934	55907	56106	-	Unidirectional	GAGATACTGTCAATAGTCAGTTACTACATTAGAACAATATCACAGACTGTTAATAGTAACAACATTCATGCACTCAGAGACAAATTAGAAATGACTTTCTGTCACATTTACATGTTTCTATCACATGTGGAAATAAAAAAAGACACCATTGCCAGTATCTATAAAAGTAGCTGAAGGATATCAGTATAATTATCCACCCT
Promoter_1378	12935	30636	30835	-	Unidirectional	GGATGATCAACCCTGCATGGAATGTTCTTCTGAAGCAGAAATGTGGTGTCAGCGTTGTGGATCTCGTGCTTTCTACTGTAAAGAATGCTGGTTTCATTGCCATTCAAAAAGAAATATTTTTCATACTCCAGTCTGGAAGGTTATTTGAATGTTGAAAGTTACATTTAATGACATGTGTACGTTCAATTATAATTATTAGG
Promoter_1379	12943	28738	28937	-	Unidirectional	GAGTGAGTGTGTGTGTGTACCTACACTTACATTCCAGCATTCATTGGAGTGTGTGGTGTTTGTGTACAACTGAATGAGATTGTATTCTTTGTTTATTATATGAGTACTTGTCACCTCTTTTTATTTATTGTTCCACAGCAGCTGTGTGAAAAGAGAGAGAGAGAGAGAGAGATGGGTCAATGTTCTTGTTGATTCTATTT
Promoter_1380	12943	46753	46952	+	Unidirectional	TTGTCGAATCAGGTCTGGCACAGGCATAAATCGTGGCTGATTCGTCAATATCGGATCAGGACATTGCCCCAAATCCTCGGTCCAGGCTCGATCATCAGTAATGATTCAGGCCTGTATCAGGACTGGTCCATGTTCCAACTCTTGGGCGTGTAGCTAGAAGTACAAGATGAGTCTTTCTGAGAAACTGGGACCGTCCAGAG
Promoter_1381	12945	1458	1657	+	Unidirectional	TAATTTATTATGACCCACAGATTGAATCTACTATTAAGACTAAGTACTAACTTAGTCTGGTGACCTAATCAACTTCTAAAAAGAATCAATCTTGGTATGTACAATGTACATATGATTAATTTATTCATAATTAATATTTTCGATGATAAGTCTTGTATAGAGGGTTGATGCCAAAGAATTCTTTAATCATGCAGACCTCA
Promoter_1382	12946	33527	33726	-	Unidirectional	AGTACCGTAAATCCTTAAATAGAAGCCGCATTCGAATAGTAGCCTGTCTTGTTTATAAGCCGGGGGTCTACTCCATTTTACTTAATAAACGCCTGTATCAATCAGAAGCCTGGGCGTGGTTATTAACTTGGGTGTGGCTTTAGGGCGGGGCACGTATTTCCACGTGTCATTCATTCAGCACATGATGTCTACTCGCAAGA
Promoter_1383	12946	31784	31983	+	Unidirectional	AATGTGTGTGAAGCAATTCTAGGTCTTAACGATTACCGTAAATCCTTAAATAAAAGCCCGGGCGTCTATTTCTTTCCCAGTTATTTTAAAGAGGCGTTTATTTAAGACATGCTTTTATTTAAGACAGGCTTTTATTAACTTATTGTCCACGTGTGCTACATTGCCACACCCACAAAGATGGCGGAACGAAGTCAAAAAAA
Promoter_1384	12947	53334	53533	-	Unidirectional	TGAAGAGGTGTCCTCCTCCACAAACCGTCAACAGCCATTGGATCACAGTGACACGCAATTGACAGAGTAAGAGAACAACTTCTTCATGCGTACTGTACTACCCCATATTCATGAATAAAAATGGTGGTCATCAGGGTTAAATTGGTTAAATTAAATTTAATAAATTAATATTTGAAAATGGCAGAAGGAAAGGGGGAAAG
Promoter_1385	12947	7665	7864	+	Unidirectional	TCTCTCTCTCTCTCTTCATCAATGTGTCAGCATTTTAATAACACGATTATTTTAATATTATATATTTACTGATAATTATCTTTTAAATAATATCGTCATTAATCATTATGTTGTTGTTCTTGTTATAATTTTATTTATTATTTTGTTTACTGTGACCTGCACATGAGCTCAGTTGTTGGCTACTTTTGAAGTTATCATTT
Promoter_1386	12947	19989	20188	+	Unidirectional	ATTAATAACACTCCATGCATCCAGTTAACAGACTCTCCAGTACACAGTAATGTAATGTCTAAGAGCAACACAAAGCTCAATTGTCACTTGCTTTGAGTAAAGATGCAGTTATGTTAATGAATGAGTGGGCGTGGCTCATTATCCAGTTAGCCCCGCCCACCAGTATGAATGAAGGAAGTACAGTTACTTCCTCTTGTCAG
Promoter_1387	12949	8739	8938	+	Unidirectional	CATATATTATATCTATACTGAAATAATCATCTCAAAAGCTTAAAGGAGCACGGACACGGAAGCGTGTCATCTTGATTTCACAGCCTACAAAATCAAGATTGCGTCACGTTTTTACTCCCATGTTCAATTATAATTGTGTTTGGGTGTGGTTTATGCAAAATGGAGGTTACTAGAAGTGTGGCTACACTGAAGCATGGTGG
Promoter_1388	12950	18466	18665	-	Unidirectional	TTTAATGACCAAAAAAAAACTTTGATTGATAGACACAGAAAAATACAACCATTGACACAACTTTTAATAGTTATTAATTCTACTGCTGTTTTCTGTGACAATTTTTCAGCTATAGATTTTGAGGAAAGTTTTAAAAATGCTCTCAAGGAAGATTTTCTTAATTATAATGTAAGTACAGCTATTGTACAGGGAGAAGCTCG
Promoter_1389	12951	12316	12515	-	Unidirectional	CACGTGCTTTTTGATAGCACTGCGCATGCGCAGTAGGTATCACGTGATCTTTAGACCTGGGGTTTCAGTTTACGGAAAAGTACAACAGTATACAAAATTCACGTGGAAGATTACGAACCCACGTGCAATCACGTGGGCATGGTTATGTAGGTGTGGTGAATAGGTGGCGCTTCATAGAAGGTGTGGCTTGGCTCTTGCAG
Promoter_1390	12951	57029	57228	-	Unidirectional	TTCCTGATGCAGTATATTAAAAGGTGTCATTACATTCAGCAGGTTCCAGTAGTGTCCAGTCCTTGTCCATTCTTCATTTCAATGATGTGTATAATATTGAGGAGAGGGAGAGGGAGCCAGTGGGCGGAGCCTCAAGATTTAAGACAGCATTCAACAGCCTACAGTACAAGAACCCACTGGTACTCTTCAGTGGAGACGCA
Promoter_1391	12951	895	1094	+	Unidirectional	CAGTTCTATATAATTTTGGGATCATGGGAAAGTTTTGAAATGCTATATTTCATCATTGTTTAGGATTACAAACAGGAGGCAAAATCCTACCATTATTATAGACATCATTTTCATGATAAATTATGTTTGTCATTTTGTCTCTTTTATTTTAGCCGAGTCACTAACTGTATCAAATACTGAATCCACTACTTCAATAAGTG
Promoter_1392	12951	45858	46057	+	Unidirectional	GGAGAACATTAGCAAAATAGTTTAATATGATTATTATTATTATTATTATTATTATTATTATTATTAGTATATTTATTTAGTTTATTATTGTTTTTCAACCCTTTACTTTATAATAAATGCTGTTTAACTTATTAATTATTCATTGAAGTGGGTGTGTCTATCCTGGGAAGGATCAGGAGTGCCCGGGCCGGTTCTTTTGT
Promoter_1393	12952	1488	1687	-	Unidirectional	ATAATGTTCTACATGTATGTTTTGTGATTGCACATGCATGCAGTGTTTGGTGAATTTGTGGACATGTGCACTGCCATTGAGCTGGCATAGTTTATATGGGCCCAAGGGTGAGGTATATACATGTAGTTATAAATTTCCTCCTATTCCAAAACTGTATCAGTTTATTATTTACACAATTTTATTACTGTGTATTTAAAAAG
Promoter_1394	12955	2295	2494	-	Unidirectional	ACTCTGATACTAGTACTGAAGGGGGCGGGGACTAACTAATTAATTAGATCTATAATTTTTACTAATTAATATTCATGATGTGCTTTATAAATTTTACTTGCAAAAGCAAATTTTTTAGAAATAAGAATTTTAATTTTAAAATTTGCTTGAATCAGAATTAGGGTGTGGCTCAATAGTTACAAGCCCCGCCCATAAATGTC
Promoter_1395	12955	25995	26194	-	Unidirectional	CTCTTAAACTAATTGTCATATTATTTAATAATCTCTCTCTCTCTCTCCCCCCCTCCATTAGTGGTTATATCCCATCAGTTCCTCCATTATCAGATGGTGATAGTAGCTATCCAACAGTATCAACAATATCCTCCTCAATGCCCCGCCCCCTCTCCTCCTCCCATTACCCCTCCCTCTCTCCTTTTATTCCTCCTCCTCCC
Promoter_1396	12955	54005	54204	-	Unidirectional	TTTCCATTATGTACTGTTTATTTAGTCCAATATCTTTATTCCTTTACACATAAACTCTCTCATCTTTCTTTTGTACGTTCTTAAAATTTTATCTGAGTTTTTTCGTGATAAATTACCCACGTGAGTACACGTGTCTAACATCCACCCACTCAAAAGATTGTGCCCACGCCTACTTCAAAATGGCTCGTTACATTCCTAAA
Promoter_1397	12955	561	760	+	Unidirectional	AGAACTGTTGTAGAGATAGACCTGGGCTCTAACTCCATGATTGTTGCAACAGTGTTGTAAGGCTGTTGTCACTATCACAAGCCACGTTTTTACACGTGGGCAAGTAAGCAGTTATTTTGTTAATAGTTAACTAACTAATCATTATCTCTCATCAACCACACCTACTTTTCCTTTCAGCAAATAAAAATGAGTTTAATGAG
Promoter_1398	12955	15102	15301	+	Unidirectional	GTATACTAATTATGTGATTTATAAATTATTATTTGAAGCAAACTTCATGCTCAAATTGAGCTGATTCTTTGCAAGTTGTAGTTTACATTAAGTAGCCCCAATCCACCCTCATCAGTAATAAGATATTTTAATGATATTCAGTGTTATTGGTTTGTTCCAGTAACTATTTTCATGAGGTCCTATATACCACACACATACAC
Promoter_1399	12958	379	578	+	Unidirectional	TATAAGAACATGTATATGCATCCAAAAACATTATAAAATGGAGAATTCTCACCTTTTGATTTTTGGTGAAATTTGGCCCATGACCCTATTATAGCCCATGTTTCTTAGCCTAATGATTTGACACTGCACTAAAGAGAGTGAGCCATGCTGCTGATATGTACTAATAGGAAAAAAGAAAAAGAAGAAGCAACCAATGCCAG
Promoter_1400	12959	13726	13925	-	Unidirectional	GATAAGTTTGCTACTGTTTTACAACAGTTTCCTTCTACTGAAGCAATTGGAGCTATTATTAGGAAAAAGTACAGTAAGCAACAATCAGTAATTCATTACAAAAATATACTTTTATAGCAGAAATAATTCCTCATGGATCTATAGACAGCGAAAGTAAATATTTTTGTATTGTGTTTACATATAATTTAGGTCTAAAAGTT
Promoter_1401	12962	40362	40561	-	Unidirectional	TAAGTTCGAGCAGATTGAATTAGATTTTTAATGATTTTTTTAGTGCATTTATTAAGTATATTGCTGTTAATCATAAAGAAGGCGATGATTTTAATAATTATAATAACTCATGTGAACTGATGTTTAATGCTGGGTAGACATAATAAATTTATCTTCAGTTTGCGTAGAAGTCTATTTCAATTGAAATGAATGCTCTACTG
Promoter_1402	12963	47398	47597	+	Unidirectional	ATCTATTGCAAAATCTACATTCTTTCGACATCAGAATACATCTGTTCAACCAGCCATTAGATTAGAATGGGAAAAAATCCAATCAGAAATAATATCATCTTCGAAGGCTAGTGGCAATAAATTATCAATTGGAGGTGATGGAAGGTGCGTCAGCCCGGGATACAGTGCAAAATATGGATCATACACATTGATGGACTTGG
Promoter_1403	12964	7449	7648	+	Unidirectional	AGACTCTATTCACACTATTGGCACCAATATTAATTAGCCTAAAGCTGGCAAGACTTGTTGCAATACGATAATATTGACATGTACATGTTTCTATCACATGTAAATATTCAAACAATGGACCATTATCATCAGTAGCCAGTATCTATATAAAGAGGTGCATACTGACTGGAATAGTTATTCGTTTTATCATAATACTAAAG
Promoter_1404	12964	9498	9697	+	Unidirectional	GTATTTTATATATATTTTTAGATGTTCCTTTTAATTTATTTCATAATATAACACAATACTGTATGATCTGTGCTGCAATGGATGGCATCGGAACTATTATTGCTATCTAGTGGGTGCGGCTGTAATCACGTGAGCATCGTCAGCCCCAGTACAATGGCTTCTAAGTTTACTCCTTCTCGAGCTCCTTCTTTCTCTTGCTC
Promoter_1405	12965	58388	58587	-	Unidirectional	GCTCTAATTAATTTAATCTAGTCTAATCTAACTGGATCTAATGTTCAATAGAGAAAACAATAGAATGGGATTTACTTCACATCACATCAACTCATTGATTCCAAACATCACAATTTAGTTGTTGATAAAAAATTGAATTTCTGTAGATCTATGCATCACAGCTTTATTTATGCATCATTTTTTGGCAATCGTCAAAAATG
Promoter_1406	12965	6429	6628	+	Unidirectional	AATACTTATGAGAGAACCTTTGACCTCCACCACCTCTGAGACAGTTTTCTATTATGGTTATTTGTTATCATCCTTCAAAGTTTACAACTTCCTTTGTTTGACATGCTCATAGTACAGTGTATGCTTGTGGTGTTAACGTGTTGTGTCTGCAAGGCTATATAAGGAAGTGTCTATTAAACCTGTACTTTGAGTACTGGCTA
Promoter_1407	12965	12457	12656	+	Unidirectional	CTATCACACTCTATCAAAGGAAGTCCTGGAAACAATCATCAACAATATTCTTCACTTCTCTCATACTAGCAAATTTTGTAATGGTTTTACTCCACTTTCCTTTTGCTGTCACTGCATTAGCTGCTGGTGAGTGGATCTTTGGTAGTACAGATGAGGAGAAAACAGGAACATGTACATTTGCTGCTCTTACATTCTGGTAT
Promoter_1408	12967	57914	58113	-	Unidirectional	TGGTCCAGCTGGTGTTGGTAAATCAGCACTGGTCAATGCTATGTTTGGGGAGGATGTAGTAATTGTTACAACTGAAATTAACACGGAAGTACATGGAGAGTATAAGGGTGTGAAGATGAAGCTTTATATTACCATTGGGTTTAATACTAGAGGCAAAAGTGAAGACAATATTTTTATTAGACATTGCTAAATGTGACAAG
Promoter_1409	12969	36282	36481	+	Unidirectional	CACTGGCAGAATTTTACCAAAAATGAAAAGGAGAGAATTCTCCATTTGTATTACAATTTCTGATGCATATACATGTACATGTACTTATGTTGTGTAGAAAGTTTGAGCCATTTTTAATGTAAAGTTATTAAGATACATTGATCTAAAAGTCATTTCTACATTTCTACATTACACAATATAATGTGTTACTACTAATAATG
Promoter_1410	12971	31288	31487	-	Unidirectional	TGATTTGTTTAAAATTATTAATAATAATAATAACGAGCCTCCTAATAATTATTAAAACAAAAGAGCATAAGAGATACTGTGCAGTTGAGGTTAATAAGTTGAATAAGTTCAATATAGATAGTAGGCGTGTTCATTATAATGGGCGTGGTTAGGGTGTGGCTTACTGATTTACAAACAAAATGGCTGCCAGGTCGTTGTGG
Promoter_1411	12971	40989	41188	-	Unidirectional	TTTAAAAGAGTCCAGAAATGGTCTTCTGAATTTCAGGTTGCGCATTATGACATCATTGCATAATTTTTAAAATTACACGGATGTGGGGTGTGGCTGAAACTGACCAATGGGATTGCAGCCCACACATAATTTGGTTGTTTAAATAGAAAAGAGGCGGTTAAAAGCAAGAAACCTCATTTTATACTTTATCTCAAGCTCTC
Promoter_1412	12972	241	440	+	Unidirectional	CAGGTGAAATAGCTTGCGGGACTTCACTAGAGACCATTCTTTAGAGCCATGTCAAGCATTTTCGTCCGCCTCTCACTGTCACAGAGACTGTACCTGAATAATTACATTGATTTGAATGGGATCACGTGATCTGTTTCCAAACCCGGTTACGTAGTCTATAATATCTATGATATAACCCGACCTTCTGTGCTAGAGATGAT
Promoter_1413	12976	6336	6535	+	Unidirectional	ATGTTAAGCATCTGTTGTAAGTTCAGTGGATCATTCATATGAGACAGACATCATCAACATAGGTACGGTGGGTGCACCCACCCACGAAAGTGGGTCACGTGAGTGTTTAGGCGTGGCTGCTGCATCATTGTATACTAGTATACTATAAGCTTTGCTGGCTGAGCTAGTCCATTGAGCTGGAAAAGAAGATGGGAATGCCG
Promoter_1414	12979	2138	2337	+	Unidirectional	CTTCTTTCTGTATTTATAGACATGACAGGGTTTCTCGTGGTGGCGGGGTTTTGATAGCTGTTGATCACTCCCTTCCTTCCTCTCAAATCTCTACTCCTGCTGATTTAGAATTAATATGTGTTAAATTAACTTCCTCCCCTTCTCTCATTATTTGTGTAGTCTATATCCCCCCTACCTCTGATTCTAGCTATTGTGACAAA
Promoter_1415	12979	5449	5648	+	Unidirectional	ATCTTAATTGCTGAACTGTTTGACTGATAATGAAATAGAACTGAACCTCAGTCCATTCATCTTCAGGGAATACTATCTGTTTACTGTAATGCATCTACTATCCATGAATGCATACAGTAACCACATTCTAAAAGATAATATCTAAACTCTGCCCTTAGTGGTTTTATGAAAATGGCTTCCAATGGGGAGCAAGATGAAGA
Promoter_1416	12982	3456	3655	-	Unidirectional	CTAGCCACCATTGCTCAGTGTAAAAATGAAATTTACTGACAATTAGAAAGAATTAATACGGTATGGGGAAGGTAGCTTGATTTCCCGCGAACGGAAGTTTCCTATCCCTGTAACTCTAATATCTATGGTTACACCTACTTCTTTGGATGGGGATCCCCCTGAACTAGTGCAACTGTACTGACAGACATTCGCGACATCAA
Promoter_1417	12982	28506	28705	-	Unidirectional	ATTATTATTATTATTATGTGTCTGTTTATCTATGTGTTTGTACATTTTATTGAATAGAGGTCTTTGTACAATGTATTTTAAGTTAAGTATTCTTGTGTTTTAGTCATTGTTCTGTTATTGTAGTTATTATTTAAAAAGGTTAGTTATTAACTACATTGTAACCACGTGGTGATAAGAGACTAAGAGTTAAATTTTGAAGA
Promoter_1418	12982	36917	37116	-	Unidirectional	TGTGCTTCAAAGTGTAACTGCACTGCACTGCTGCAATGATTTTTGGGTATTTTTATTTTATAGTTTTATAATTATGATTGCCTGACTATAATAATGATATTTAGCTACTCATTATTCATAATGAGGCTAGAGGGGGCGTAACTATAAAGCCCCTAATATTGACAACGGCCCAGAATTATTGGTTTTGTTTTCCTAGGAAG
Promoter_1419	12982	39828	40027	+	Unidirectional	GTTTTTTTTTAACTGGATACACTGACATTTTTGAGTCAATTGCAAGTATTATTAGTGAGCTAACTGCTGCTAAAGTGAAAAGAGAGAGAATCATCCATTTTATTTATGAAGGTAGAGGAAGTGACATCATCACGATGCATGATGATAGAATAATCCACCCACTTCCTAGAAGCACATTTAATAAGCAGGAGGAGCTGAAA
Promoter_1420	12984	181	380	+	Unidirectional	AGCACCCCAGCCACACCTTTCTACAATTGCAATTTTTGGCGCCAAATATTCAAGCACCGCCCATGAAGAGCCACGCCCTTGCCACCCACGTGATCATTAGAGAAGGTCAGAAGGAGGAGAGATTAAAATTTACTTATCAAAGCTAGCTTGCTTTACTTTCTCCTCCCTCTCTCTTCTCTCTCTCTCTTTCCCTGACTGCC
Promoter_1421	12986	54834	55033	+	Unidirectional	CAATTTTCAAAAAAAAGGTAAAAGAAACGACCCTGCCAGGATTTGAACCTGGAATCTTCTGATCCGTAGTCAGACGCCTTATCCGTTGGGCCACAGGGCCTCACCGGAAGAATAGGCTGGTTTGTAAGTAATTAATATTATAATTATAGGAGAAGTGATGCCATGTGGGGTGGTTTATGCGCATGCGCTGATTCTTCTAT
Promoter_1422	12987	19821	20020	-	Unidirectional	ACATTCTTCTAGTGATCTATACTTTAATTTCTCTGAATAATACCAAGATGATGACAATACAAAGCTTATGTTTATTGTAACATCATCTACTCTTGATTGTATGCACTGCACTTGGGCATTATGGGTGGGGCTGGATCACGTGATAAGTGATAGCATGGTGATAGGGATTCGGGAAAGTTAAAGCTTGAAGGCTAAGATGG
Promoter_1423	12988	42648	42847	-	Unidirectional	CATTAAATGGTTCATTTGATCTGTATTCTCAGCACAATATCATTTTACCGTTACTATTATTGATGTTGAATAGATGTGTATACACTTTGCACTTTGCAATAACAAAGAGGTGTGTGTCTGTGTGTGGTTACAACTAGATCTACTGGGCTAGTGAGCTTGATTATCATGTATCTCTTCTTGATTTTGCTCTGTTGCATCTC
Promoter_1424	12991	58027	58226	-	Unidirectional	GAATTGATCAGACGCTGTATGTTGCTGCTTATGGTAATGGGGATTTTGCTAAAGATGACGGTAAGCAAGCATTGCTAATTAAGTTACTGAAATTATTATAGATACATGTATGCTGTATGTGTAATTATTATTATTTTTTTTGTTTTACAGATCTTCCAATGATTGATGGTAGTGGTTCCTCCTTCCAGCTCCTCTCATCA
Promoter_1425	12992	46120	46319	+	Unidirectional	AGGCCTGAGATTAAGAGTGTTCTTGCTTCACGCTGTCCTCTTCTCTTTACTTGTGCATGCTGTAAATTCATTCATTAATATGTGGTTGTAGCAATTAATATTGTACACTAGTTTTTGTATACCTCGGGTTCTCTTAGTTATTAATCTATTGATTTTTGTTTGTCGTGTAACTATTTCTGTTTCTTTTCATATTACACAAT
Promoter_1426	12992	51374	51573	+	Unidirectional	CAGATGAGCAGAAGACAGGAACATGTTACTTTAATTTGTTTATATTTTGGTGGATGGTAGTGACCATATTCTTGATGCTAACTACTATATCATTTGATCGGTTTCTCTTTATTGTCAAACCACATCTTCACAAGCGGTTCATGAGGCCCTGGGTAGCACTGACCCTCACCATTATTGTTTGGCTGTTAGCGGCTGTTTCT
Promoter_1427	12995	55920	56119	+	Unidirectional	AGAGAGTCTATTGATGACAAACAACAAGAGAGAGAAGGAGACATGGCCAAGCGGTCTTGCTGAGCCTGCGACTTCTCAAAAGCTAGCTAGAGCTTTCGGGGGGCTGGGTTTAGATTGTTTTCCCGTAGATCATGTGACGAGCTAATCTTTTATAATGGCACAAGGTGATTATAGTGCAAAGTATCACAAATTGTCATCAG
Promoter_1428	12996	61906	62105	-	Unidirectional	ATTGAGAGACATCAATCATCTTGTAACTTGCAAAAGGGCTTGTAGCTGCTGTTGTCTTGTTGAGATGAGCTCATTGAGCTGAAACTTGAAAGTGTAGGAGTGGTCATAAATACAAGCTCCATCCATAGCAACAAGCTCCTCCCATACAAGTAGGGCGTGTTTCATCTAATTCAAGATGGCTAGATTGTGTTGCTGTAGAT
Promoter_1429	12996	3120	3319	+	Unidirectional	TAATCTGATCACGAGTTCCCAGTCACCATAGAAACAAAGTCAAAATCATTGATACTTGATTTCTTATGAATATAATTAAAATGAGTCACAAGACTCGGGAAAAGGGTGGGAGATGGTTACAATAAATACTATTTTGTAGTAGTAATTAGTATCTTCTGGTTACACCCTAAAAATCAACCTATCTATACTGTAGTACCAGT
Promoter_1430	12996	5232	5431	+	Unidirectional	AGAAAGGAGAACGTTCTGTTGCGGAGAGTGCTCATCTTGTTGGTCTTAAACTACCTCAAGAAAAGAACTAATTCATACCATAAATGTACATGTACATACATACATGTGTTTAATTACCTTTATAATCATTAATAAGCCTAATAGTTTGGGTGTGGTTTAAATAATTATAAATTTAAAATGGCGGGAGGACCCATACAAGA
Promoter_1431	13000	16877	17076	+	Unidirectional	GATCAGCCACTTCCTTCAATAAAATCCTTTCCATTATAACTCTCTATAGATTTTGTATCTATTTTTAAATTTCAGCCTGGCATGGATTGTAACTATCAATAGAAATGCTTCAATACTATGAATACTATCAATATCATAGATTGATTGCCACGCCCTGATCTTTGAGATTATGGAGATGCTCTTGGCTTTCCTCTTGGTCT
Promoter_1432	13001	19194	19393	-	Unidirectional	CTATGCGTGAATTGCATTTGCTTTGCGGGAACGTGCTTTTAAATGCACGTTTCGTACAAATTCTATTTCCATTGAACGCATGGCGTAATTTCTAATTAAAGGTGTGTCCGAGGGTGTGTCAAGTTAAAATGGATCCAATGAAGTTGCTGATTATGTTGTTCTTATTTTGGACAATTTATAGACAAAGGAAGAGACAGAGA
Promoter_1433	13001	60483	60682	+	Unidirectional	GTGATCCAAGTGAAGTGAAAGACGCTGTACTGTTGATTGCAGTTCCGTTCGAACGGAGCGTGCGTCGTGAGTATCTTTCCGTGCATATGTTTATTAGGATCACGTGATCTCTACGCATACGCTCCGTTCGAAAGGAACTGCAATCAACAGTACACTAGTTTTGTTCTCGCGTCCAGAATTGGACGTGACCAATCAGAATA
Promoter_1434	13005	5129	5328	-	Unidirectional	ATCACAAAAACAACCAGTTGCTATTGTAACTTAAATGACACATGTTGTTTAATCAAGAACAATTTTTTTGTAGATATCAAAAATTTCAGACCACAAACCACAAAAATATTGAGCTATATTCATTGAATTAAATTTATTGTATAATTATAGGTGAATGGCTCTCACCAGTAGTTACTGGTGACAGACCACCTCCCATTGAT
Promoter_1435	13005	32983	33182	-	Unidirectional	ACTAATCAGTGACATTTTCCTTTAAAATTGATAGTAATCTATGAAATCCTGTAATTAGAACCAGCAAATGGTTTATTGCAGCAGAGAGTTTGTGAGCCACGTGGAATCATGTGGCCAATTAATCAAATGTAAAGCCACACCTATATTTATACCAAACAATGTCACCCGTGCCATCTAGAAAGACACCAGTACCGATTTGG
Promoter_1436	13007	37832	38031	-	Unidirectional	GCAGCTGTTGCCAAACAATAAACAAATAATTTTATAATTAAAATTATAGCTGATCCCTCAATTTAAAATAAATAATACTTTACTTTTGGAAACTGAGCTGCCCACGCAATTGGAATTTTATTTTGCGTGGGTGTTTCTGAGCTACCCACGCAATTTGGTACACCGCCTACAAACCACTCCTGTCATCTTCATTTTCACAG
Promoter_1437	13007	65952	66151	-	Unidirectional	GAAAACAAACCATTCAACAGAAACCAGAACATAGTACCATGTAATGAAGAATTATTATTATTATTATTCCTATTTTATTATTATTATTATTATTATTATTATTATTATTATGATCATTATTATTATCATTATTATTATTATTATTGATAGACGATGTCAATATAATTGAATTGGAGCCTTTACCGAGGTTTCTTGACTGT
Promoter_1438	13010	31454	31653	-	Unidirectional	CTTCCTTGGCTTCAATAACATCATTTTATATGAGGGTCTACTGTGTAGCATGCATGCTGTAGCGTATAAAACCTCTCCTGGTCCTACAAAGAGGGCAGAAAGGAGGAAGGCTAGAGTGTCATGTGCCGGCAGTCTCTCGATTCATAACTACAGGAGAATCAAGAGTGTCCCGTCAGCTTCAAATTGCAAGCCACCACCTC
Promoter_1439	13010	52362	52561	-	Unidirectional	TAGTTGTTCACAAATTCATTGATTCAAAGTTATAAAAGTGACTCAACTAACACAGGCAGCAAGTACGCTGCCTAAGCTTAAAGACTTTTCCAGCAATAAACAAGGATTAAAACAAGAAAGTAGCCGGACAGCGAGACTAGTCTACCTTGCTTTTTATTTTAGTCTAGTAGAGGGTGTGGCTAGTAATAATTATTAATTAA
Promoter_1440	13010	19982	20181	+	Unidirectional	TCCACTTGTAACGCTAGATAATAACAAATAACAAATTAGTTCAGTGTTTGTGTCCATAATGATGCATGCCAGTGGTTGGCTCAAATAGCAAGCCCTAATCTTTTATATGACAACACTTTCCTTATTCACTCTCAGTTTACTCTCCTCTTCAGTCCCTAATACTCCTCTCTATCTGCTGCTCTAGCTTCTTCTCTCATTGA
Promoter_1441	13010	54314	54513	+	Unidirectional	AATATCATTTCTCTAGGCAAAGAAATACGACGATTGCAAATAAAGCACTTCCCTAGCCCTGGAGCATGCAGCGCAGCGCTGAACAGTATAGTAGGCTGGGCTCTAGGCGTGGTTCTTATATAACTTTCTCCGGATTTTTCCGTTATAATTGTCTGTTACTCGATTCTGTTGATCAAGCAAGCTAGGCCAAAACAAATCTG
Promoter_1442	13012	7228	7427	+	Unidirectional	GTGGAATAGGTATAAAAAGATATCAAAATTGTAGTGCCCAAAGTTGCTACATATTTTGCAAAGTTTTATTGAAAAAAAGCAAAAATTTGGTTCTTAAAAATTTACTTTAAAATAATTTTAAAACCAAATGCATTAGCATTAGATTTTAACAAAAATAATTTTAATCAAACTTATCCACCCACGCAATCACTGGACCACAC
Promoter_1443	13012	14448	14647	+	Unidirectional	TTTGTTCAAAAATGGAGCATCTTATAAGACTTTGCTGCATTTGTAAAGCATAAGCTGCAGTTAGCTGCTCAATGATTAGCATTTTTCATGTGCCATACGTTGTAGAAGTTAATATGCAGAGGTGTGTCTCTTTATTATTGGTGGTGCTATATATAGTGGGTGATGTGGAGCCTAGGAGAAGTGAAGTCCTACCGCAAACC
Promoter_1444	13012	19643	19842	+	Unidirectional	TTAATGCTGATTAATGTCCACGTAATGCATACATAATATGTTGCTATTAATAGTACATCATGTGAATTATGTCATAAGATAAAGTCCCACATTACCTTTTTAATCATATGATTAATGATTGAGGTGTACGTAATGTTGCTATTATTAGCGGCATTACGGTGCACTATGATGTCATAGCTAAACTCCTATATAATTGCTTC
Promoter_1445	13015	59429	59628	-	Unidirectional	CACCTATTTTAATGACAATCTCTATTCGCCTACCCTCTGACAGTGCTGACCATTTCACTTAGAACACTTTCTCTGGTATTCATCTCCAAATCGAGTCTCCACTCTCCAGTCATCACCTAGATCTACTGACCTTGCAAGAAGAAATTAGCCACGCCCATGTACACAAAATGGCTTTGATGGCAGCAGCAACGGTACACGTA
Promoter_1446	13015	48557	48756	+	Unidirectional	TTGATTATTTTTTGTTTATGAACCCGGCCATTACCGTCTCATGGCTAAAGTCCAAATAGCACCAGACCGTACAGTCTATACAGACAGTCAGTTGCAAAGTACATCTATTAATCTGTTTTAGTCCTACATTAACTGTGAAATTATTTTTAGTTTATGACCTTGCTGAGGTACTTGATTTGCTCAAGAGACATAGTTATTCC
Promoter_1447	13019	33925	34124	-	Unidirectional	CCTTATTTGAGAAGAAAACAATGAAACTCGAATATTGACCACTTTCCCACAAGAAGTGTGTGCGTGAGTTTAATGTTACCATATTAATATCATAAGCACACACACACACACACACACACACACACACGCACACACACGCACACACACACACACACGCACACACACACACACACACACAAATCCTTATCCCTACACATTGC
Promoter_1448	13024	25995	26194	+	Unidirectional	AAATTTCCTGATTTACAAGTATTATTATTATTATTATTATTATTATTATTATCATCATCAATATTATTTATTATTATTATTATTATTATTATTATCATCATCAATATTATTTATTATTATTATTATTATTATTATTATTATTATTATTAGTGGTCTACAGTGTTTCTAATGCTATGATCATTGCTGCCATTCATCCACTG
Promoter_1449	13025	679	878	+	Unidirectional	TGGGCCAGTAAAACAGAGTAATTGCATTAATACACTATAGGTACTAAAGTCCATTTGTGTTCACCTGAGCCCTTGTTTTCTTGCTATAACTTTTGACCTACAAGTTCTATTGTAAAAATAAACATACCAGTGCATTCCTCTCCTTTTGCTGCATCTATTGTAGTGCTTAAGAAGTAGCTGTAGCTCTTTAGCTCCAAGTT
Promoter_1450	13026	39340	39539	-	Unidirectional	GATGACTACATGTATATAAATACAGCTGTAGACATTTTAAATACAATTGTACTACAGTGTAATAGATAAAGAAAATGATTTACTTATAATTATTTAATTTAATTAGCAGCGAAATATATCTTAATAACTAGCCCCGCCCACAAGCATGGCTTTGATCGATAGTATCGTACTTCCTTCTTCCTGGTTGCTTACACTTTTAA
Promoter_1451	13026	48211	48410	-	Unidirectional	TTGTGTAGTAATACAATAATAGACTAAAATTCAAATAATAATAAATAATTATATGTTCGTTTGTACTATTTATACATGTACATGTCGGCCCCACTCTACCTTGTTCATCATTTCTCTTCCTCTCTTTCTCTCTCTCTCTCTCTCTCTCTCATTCCTCTCTCTTTCTTTCTCCCTCCCTCTATTCTCCTATTAGAAAGGTA
Promoter_1452	13026	49127	49326	+	Unidirectional	CGCATGCATACATCATACTAATAATATTCATGTATATGAATAATATTGACTGAACACCCACCAAGTCTAACAGTGGGCGGGCTCAGTTATTTAAACCAGAGATAACTCTCTCTGTTTAAACTATTCAGTAAAGACTGCTAAAATAGCCACCTCAGCAAAAAATGGACCAAGGGAATATGTGGATGAGAAAAAAGAAGCCT
Promoter_1453	13028	7975	8174	-	Unidirectional	AAATACAAGTGTTGGGAAAGATTATTACCTGATTATTATTCATGTCACTTAATTAACTTTAATTTGTGTACTACGCATGCGTGAAGTTGTTGTTAAAGAAGAGAACCATTGTTGTTGTACTCAGAGAAGAGAGAAAGCGTCCAGCGAGCGATAGCAGCCATCAACAGCCCCTACAAGAAGCAGAAGAGCTAATATTCCCC
Promoter_1454	13028	57686	57885	-	Unidirectional	TTAAAACTGCTTGAATATCTTTGTGACTTAAACATCATGTACATGTAATAGTTTAATGACAGTGATAGTCATTAATATCAAAAATCTCCCACAATAGTAATTGTACTTCAATTGACCCAGTTGATATATGTTTTCCTTATATTACTGTAGATGAGGCACCAGTCCCAGGTCCTTCAAGGTGTCATACTGTAGGGATCACT
Promoter_1455	13029	6822	7021	-	Unidirectional	ATCATAGCCATGCAAATTTTTAAAGCATCCTGTTTTCTTCATTTCTTGAGCTCTGGGACCATAGACCACATGTTTTCACGTGTTTGAAAGGAAGTTGGTAGGTGGTGCTCAATAAGCTAAGCCCCGGCTAAGCCTGAGAGAGAAGGGGAGGACTAGCAGTGACTAGCAGCGAGACTGTTGAAGATTGAGGCACTGTGTGC
Promoter_1456	13030	20801	21000	-	Unidirectional	CTATTTATTGAATGAAACACTTCCTATAGATTGAATGAAAGTTAAAACTTGTGCAAAAGTGTCAGAAGAGTTATCCAAAAAACCCACAACATGTCCAGAAATTGCAATGGGCCGTGCGGACATTTCTTAATAATTATATTCATAGCATTCAATAATTATATTCATACGTAAATAATTTTATTCATTGATTAATAATAATA
Promoter_1457	13036	42320	42519	+	Unidirectional	TTAGTGTGGGTCTTATGGCGAGCCGTTTGTTTCAAAATTATCGATACTGCTAATGTTAAATTTAAACTAAATTTACGGTAGTTTACTGATTTATAGGCGTCCTGAGTTTTCCCAAGGTTTACGGTTTAGTACATACAGAAACACGTGGCCCAATGGCCAACTCTCTCGTCGTTCTCTCTCCTTTTCTATAGACTAGTTCT
Promoter_1458	13037	51083	51282	-	Unidirectional	ATTTAATCCTACTACTTTTCCATTTTTAATGTTTTTAATTTACTTGTGATATAATCAACTCAGCAAGCCACCTTGCATGTTCAGTGATTGGATTTGGATCACGTGACACGTGACAAATACCTAGGACCACGCCTAGTCTATCTCGCTTTAATTTTTGCATACTTGCGCAGTGGAGCTCATCTTTGACCTCGACGACCTGT
Promoter_1459	13037	135	334	+	Unidirectional	TACATAACTTACTATTAGTACATAGTATGAGATCCATATGTCTACTCTACATGTACATGTAAGTATGCATCTTTATAATGTTTCATTTTTTATCCTCTTCCTTCTTTTTTCTTATTCTCCCCCCCCCTCTCTCCACCATTCCTCCCTCAGATTGGGTTACACTGTATCACAACAAACTCTTGAAGGTGAAGAGTGCCCTG
Promoter_1460	13037	33734	33933	+	Unidirectional	TATAATGTTTATTAATGTGCATTAATTGTGTCAATATTGCAGTGTATGCTTTAAAAATAATGTATGTCAAGAAGGCAATGTGTTGTATTATTCCAGCTGTATCAACAAAGTGCATCAAAGCACTTCAAAAACAGTGCCAGTGTTAAAAGGCCTTCAGTCTCATTATTAGTACTAAGAAAGTACGTGTACATTGTTTATGT
Promoter_1461	13037	57715	57914	+	Unidirectional	TGTGTTATAAGCCACCAAGCTTGGTACCAATAAACTATCATACAGCACTAGACAGTGTGTCATTATAAATTTTGGCTGATGATATTAATGAAAGCCACATAGTGGAGCTCATAAGTTTACTAGTACACTGCCCTTTCCAATTCCCATGCAATGACTTACAATAGACTAAGCAACAGATGAGCAGTTACTATTCCTCAGTG
Promoter_1462	13037	62118	62317	+	Unidirectional	TTGCATGCAAAAAGTACTGATTTTAAAGATTTATTTGCAGTGTTAGCTAATGCATTTTAGTTTTACCTGTGTTTCATGTTACAGCAATGGCCCATAGGTTGGGAATGTAATTATAATTAGGCCACGCCTAATAATTTAACGTTACTTGTCACGTGATCTCATCATCTGGTCAAGATGGCGGCTTGCTGAGCTGATCAATA
Promoter_1463	13038	7806	8005	+	Unidirectional	TGTGTATTTTATAATGGTCTCTCCTCCACTTTAGACCTCCATAATATTGAATTTGAGTATTCCTGAGCTGCTCTCAATACAGCGTTGCTGGGCTGCACTGGATGAGCTTGAACACACTCCAAAAGATGCTCCCCTCAAGTTTCTCTCGTCCTTAGCATTTTCTATTCCAATTAGTGCCCGACTGGATCACCTAAATGAAT
Promoter_1464	13040	36526	36725	-	Unidirectional	GGCAGTTCATAGGAAATTATCAAACAACATGATCATTCTCCAAGTCATTCTCAACAATAAAATACTATTTACTATTAAAAAAGATGTAATCACATGATCTTACATATATAAACTACTGATAATTATCAGAAGGGGCAACACCTCCTCCATCCCTATCTGACAAACTCTTGTCAGTTATAGAGACTGCAGTAATGTATATG
Promoter_1465	13042	13760	13959	+	Unidirectional	AATTTCCTTTATTGTGTGCAAAAAGTCTTGTCATAGAGCGTCATATAAAAAATTTAAATAATCATAGAAACGCCCTAGCAACGGAATATAGCTGGAAAAAAGATCATGTGACCAAAAGGGGAAGCCCTTTTGAGCTTGAAACCATGCTAGTAAGATAGAGCTGATAATGGCCTCGAAAAAGATGCTTGAAGTTTGTCTGA
Promoter_1466	13044	67402	67601	-	Unidirectional	AGAGTGTAACTGCGCCCTCATACATAAGGATCTGATATAAGCGGCCATCCAATGGTGTACAGTGGTTTGCATAATCTTTGCAATATTATCACCCACAACATCCAAATAAGGGTGTTGTTATATCAACCAACTGAATCACGTGAGCCCACTTAATTTAAACTTTCTAAACATCATTACTGCAATGTCCTGTGAGCTACATA
Promoter_1467	13044	59797	59996	+	Unidirectional	CAAAACAGCTCCAGTGGGTTTTAGTATGTAAATTTTGGTTGATTTTCTATAGTGTACCTACTATTACAATCAATCAGGTCAAAAGGAATTCCTAGTATTGACTATATAAACTATTCTAATTTAACGAAGAGTCGGCTTTGAGTTTGACTATAACTTCAAATTATGAGCAAAGAAGGGGCAGAAGGGGCGAGTGGAGGAGA
Promoter_1468	13047	51706	51905	-	Unidirectional	ATGATGATGATGACATTAGAAATATAACTTTATGTACATGCCCTAGCTCAGACATGAACTTTTTGTATTACTTGTATTTTTATAATAATTATTAATTTTATAATGCTTCAGCACTTGACAACACGTGTTTGCAGTATACGGAGTAATGGTGTGGGTGTGGCTACTTTAATTTTTAACCCTTCAAAATTCAAAAATGTTCA
Promoter_1469	13047	71436	71635	-	Unidirectional	TTTCTAAATATTTTCCCGGGGTATTATAAGTGATTTAGACACCTCATATAATGCAATCTGATTGGTCAATTCAAGACAAGCATGGTAGAATCTAATATTAATATCTATGGATCCGGTCATTCTGAAAGTAAGCTCACGTGATAAAAATGAAATCAACCGTGTCTTACGCTTAAAATGGCGTCTAAATCAAACAAGTGTTC
Promoter_1470	13047	5543	5742	+	Unidirectional	TTTTGCTATTAATTTCAACATAGCAGGAGCAGCAGGTCAAGCAACAGGAGCATTAGCACTGGGATGGGTCATAACGTCTATACTCACATGGATTGCACTGAAAGTGAATTACAAAATCATACAACGTGCCGAAAATAGCAAAATAAAGCTCATATGCTATAAATGGTTCTTAATCATTATTATATGTATTATACTCATAC
Promoter_1471	13049	36021	36220	-	Unidirectional	TCACTGGAAAATCATGTTTAGTTTTCAAAATATAACTGTCCGAAGTTTGATTAGTCCGATAATTGATTAATTACTCTAGTTTACTATACTATGGTTTCCTAACTTCCTGTCTCTACTCTCTAGATCTAACTCCAGGCTTATCTACTGCGCATGCGCATACGACAAACATCGACCATTAATCGATCATTGATTCATTGCCC
Promoter_1472	13049	48564	48763	-	Unidirectional	GACCGCACCCTATCGTGAATACAATTTACATCTCATTAACATTCCACCAGTCGCGTATCGTGAAAAGGTCTATATAGTAGGCCAATTTTTCCATTTCCGGACCAGCTGACGGGTGCCAAAATAAATACGGTGCCCCGGACTTATGCGCATGCGCATAGCTACACAGAATTTTGACGCAGATTCCTTAGCTCAATTCACCT
Promoter_1473	13049	57435	57634	-	Unidirectional	TACAATGATAGTTTTGAAATTACATAAAAATCTTCTTTGAAAGAATAAGAAACTATTTTGCTTAAGTGTCTCATATTTGGGGCGTGTACTCTAACAGTCACGTGATCCAGTTTCCTATCCTGTTCCGCGTAGTATTATTATCTATGCTACGTACGTACGCAAGACAGTGAGCTCGAGCTAATTGGAGGTGAGAAGTGGCT
Promoter_1474	13050	1854	2053	-	Unidirectional	CTTAGTGCTAGCTGCGCAAGCGGGGGGGTCCAACTACACTAAAGGGGGGGGGTCCAACTACTCGCGAGCGCTTGGACCCCCGGTCCAAATAGAAGGGGGGGTCCAACCACCCTCCAACACCGGTATATTTAGCAGTCGTATCTATTCAATTTCAATAATAATTATAATGTCGAATTTACTGCTGTTACTATTTGCCTGTC
Promoter_1475	13050	70594	70793	+	Unidirectional	AATAGAAAAGATTAACTATTCTAAAATTAAATTATTATTATTATTATTATAATGACAGGTCTAATCAGGGCAAAAACTACTCAGCTGTATAAAATAGTAAAAGTATAAGCAAGCATTTTATTTTTATACCATTGTGTCTTTGTGCATTGTTATAACTAAAATTCATTTAAATTAATTAACTATTATTTAATTAACATTAA
Promoter_1476	13051	2544	2743	-	Unidirectional	ATTCACATAATACAGTCAGTCAGTGACAACTACTAGCTGTGTCTGTATTTGTTTATGCAAGTTGTGTGTGTTTATATATACACATGATGTGAATATGTGTATTATTATGTACATACATGTATATAAGTATAATCCTTTGGTTTATATTAGGAGTCACTGGGAGAGTGAACTGGGACAGTGACAGTGTATACCTTACCTCT
Promoter_1477	13051	43650	43849	-	Unidirectional	CAGAGACAAGATACCAAAGAATGTAAAAACTAAATGTCATTCATTTAATATAAGAGTTTAAATATTTTTGTCATTGTCCTTTGATTAAAAACATCGATTAAACATTCGTGACAATAACTATTTTCACTTATTATTAAATTATTTTTAATGTTAATTAACCTTTGACTGCAACAATGGCTGCCAGCATGGAAGCTCAAACT
Promoter_1478	13051	70265	70464	-	Unidirectional	TATTGCCTATGATTTAATTCACAGTTTATTTGAGATCACACATACAGTGCAATTTAAAATATTCATTTATTGCAAATGCAGGGCCAAGCAAATTTTATTGATTGATTTCAGTTATATAAAATAGCCTACGCCCTTCTAGGCTTGAAGCCTTCTACTTCCTTTATTCACTTTCCATCTAAAGAAGGGTGTCTATGGGACAA
Promoter_1479	13052	48655	48854	-	Unidirectional	TATGAGTTTATTGTGATACAACACAACCATAAAAAATGTTTTAAAAATAAGGAAGTTACCACACTGCGAGTTACTAGAGCTCCATTTCCTATACTGTACCACTGACAGCCATTTTGTAAAATTTACTTCCCGTCGTGGGCGTGGTCACGCGTGACATACATTAGGGAACTGAATGAAATGTCAGACAGTTGTGCTTCCAA
Promoter_1480	13052	51870	52069	+	Unidirectional	AGGAAGTTTTGTAATCATTATATCATATTCATAGTACAAACCACATAATAATAATTGTTAAATGATACTACAACACCTTATAAAGCTATATAACTATGCTGCACATCTCTGAGACACTACCACTAGTACTGTGCAGCACCTGTACAGCTGGTCTTATTCAAACAAAGTTGTAGTAAGGTAGTTCTGTGGTGTCTTAATCT
Promoter_1481	13053	55966	56165	-	Unidirectional	AACCCCTCCATTTGCAAAATCTTGGATCCGCCCCTGAAAGCTAGTAGCTCTATTTTCAATTGAAATTACTTCAACATGGTAGATCTATAGATTTAATTGTAGATTTAATTCTAATGGAGTCTATTTATACAGGAGTGTAATTGAATGTGTAATTGTAATTGAGGTTTGTAATTATTGATCCTTTGCAGGTCTGAATGGTA
Promoter_1482	13053	17539	17738	+	Unidirectional	TTTGACTGTCCCCATTATTAAATAAAGCCTTGGTTAGTTTCAGTACCTGAGGCAGTATAGTAAAAACAGCACGGAAATCAGAATCTGACATCTCTCCAGCGGACGCCATTTTTATAATATTGAAGGGCGTGGTCAACAATAAAGAGAAGGAGGGGCTGCTTGCAGGATACAGGAATATGCTTCCATGGCCAATGAGGTTG
Promoter_1483	13054	28275	28474	-	Unidirectional	ACAATTTTTGCAAGTGAATTTATGTTTAGTGTGTGTCCTTAACTGAAAAGTTAAGATTTTAAAATTTAAAATACATTACAAATTAATTTTAAAACAGGCTCCACCTGTTGTTGAGCTCCTCCTACTTCCTAGTTAAAATGTGAAGTTGTTTGAAGTTGTTTGATGAGTGAGTACATCCTCGTATTATCATCAGTGAGCAG
Promoter_1484	13054	62854	63053	-	Unidirectional	CAAATTAATTTAAATGATTTATCATTAAAAATAAACAATAACAAGTCCACCTAATTGGACAAAATGAAATAAACTGCCAAGCTTTAATTAGTTTATTTAACAAGACTTATTATAAAAATCTAAGAACTGCATAGTAACTAGTGAAGCAAGAGGCAACTATGAGGCTCATCATAGCAATCATTATTTGCATGATAGTGAAT
Promoter_1485	13055	27822	28021	+	Unidirectional	GGTTAATGTGCAACCAGAGTAATATATGATGGGTTACGTTAAGTCAGTGCTAAAAAATTGTTTACATGCACTCTAGATCTATACCAGCTAGGAAATTACTTGTAAAACCACAAACCCATCCCTCCAGGCACACACTTTTGCATCTAATAAATCTAATTTGACTGCTCACTGTGCTTTAGTTCATTCAGCTGTGTGGTAAA
Promoter_1486	13056	10897	11096	+	Unidirectional	GTCTATATAATACTTATATGTTTTGGCACTGTTCACACCCCATAACTAAGGTGATACTCTCCTCAAAAGAGGAGGCTATAAATTATAAGAAGAAGAAGACCCCTCCTTAGCTAGCTGAACATCACAGAGGCGGGGCCAGGGCGGAGCCACAACATAGATATTTACTCTAATTATAATATCTATGATATGAATGCCAAGGA
Promoter_1487	13057	30088	30287	-	Unidirectional	GCTAATTATAGCTAGAAGATTTGATGTTACACATGATTGTGAGGTTTCATTATTTTTGTACTCTTAAACTGTGCTGCCTGCTGCATCATTCATTAATCAATTTTTTCATTTTTTGTGCTTTGGGCCAGTTTGGGGGCGTGGTAAGTTTATGTAAACGGGTTAAAAATTGTTGCCTCAATATGCCTGGTAAGAAGTTTAAA
Promoter_1488	13057	2875	3074	+	Unidirectional	GTGTGTATAACCATAACTCCTACCTTTTCAGGCTTTATTCATTGATTCCAGGAATCAAATCACTGTTTAGCTACTATCTACCAGCTAAATATTTGTCTATATAATGTGAATAAAGTAGCTAACATAAATGTTACTATTAGCTATAGGTACTCTATACTAACTTTCCAAGGGATAAATTTAATATTTCAAGACCCACTATT
Promoter_1489	13057	9020	9219	+	Unidirectional	CCGTTTTTGCTGCAAATTGATAGCCGCTATTTTTATTTCATTGTGACACAGTCACCACATAGTCAGGCGTGGCCTGACCCTTGCACGCCTGACTAGTCACCACACGGCGGCTCCTGTACTGTACTGTACAAACTCTTGATCTTAGTGGGGCTCGCTCAGGCTCGCCCCAATTATTGTTGACTTTGTTGTTATCAGTCAAG
Promoter_1490	13057	52576	52775	+	Unidirectional	CAATTGAGCATTAATGGTCAGAAAATTTTTTTATGTCCGACTGTAATTTCAGGATCTGCAACTACATCATGTACATCAATCAAAAAATCATAAAAATAATTGTAATTAATAATAATAATAATAATAATAATAATCATTATTATTAATTTAGGACTGGTATGCTGGGATACGGTGTTGTTCCTTATGACAAAATCTCAATG
Promoter_1491	13057	58489	58688	+	Unidirectional	ATGTAAATATTGAATATTGTTAATAAATTCTTGTTTAATATTTGAGTTAAAACTTATATTATACAATTAAAATGTCTTTATTTTAACTTAATAAAATTAGTTGAGTGCAAAAATTGATTTAGTTGAATTAATTTTTGTTGCTGCTAGTAGTCTGGTAGAGGTATGTTGCGAAAATGGCGTCCAGCAATGAAGAAGATGAG
Promoter_1492	13058	5544	5743	-	Unidirectional	AAAGTTGATTTACACTTCAAAATGTAAAGAACATGCAATGACAAAACATAATTTTTATAAATGAATGAGTTTAATTAGCTGCAGTGGTTGAGGCCAATCCCACACAGACAATGAAAGCCTATAAAAAGAGCCACCGAAGCAGTGACATTCAGAACAATCGAAGCTATAACCTGAACATTGAACAAGACTTGTTCAAATAA
Promoter_1493	13058	14222	14421	-	Unidirectional	AATTAGCATGGGTGTGAATTAATATTATTATTAAATTGTTTTAACATTTTCATTTACTCTATTATCTATGGCGCACGTGACTCCTAACAAACCACGCCCATTAATTAATTTATTGGGTGTGGCTTAAGTTATTTAACGAGTGGGCGTTGACAAACACTAAACATGGCGACTGCTGCAGAGAAATTTAGAATCGTTTATGG
Promoter_1494	13059	76804	77003	-	Unidirectional	CCTTTAGTTGCATTGCATTAAAAGTAATTTGACACATTTAGATACATGCGTAGATTAGATCATTAATGATTTTTAGGTGTGAATGACGCATGCAAAGAAAAATTCCAGGGAAGGAGAAAGCGGCTCCGGATGTAGGAGGTTCTCTGGGAAGTTAGTTTATATTGCGGTTGCTGTCACATCATTGGACATTGTATTACTAC
Promoter_1495	13059	7778	7977	+	Unidirectional	ATTATGTATTATTGATTAAAGTATTATGCACTCTTTAGGTATAATTAAATTAATTATTTACTCTTGGCAGTACAGTGATGTACTTATTTGTGGAGGCCATAAAAAATTTTTCGGGAAAACTAGGCGTGACATCATGTTAGCCACGCCTATCTCTTATCTTCTTGCTTGACATTAGGCCAGTCAGCCTTTTCTTCCTTCAT
Promoter_1496	13059	10627	10826	+	Unidirectional	ATGGAGGACATTAGAAAAGGTTAAAAAGTTTGCAATCATTATGCAGACAGATCAAGCTCACTGCCCCATAAACAGTAGTAATAACACTGTGTGGCTACTGCATTCCTTGAAGTGCATAGAATGAATCTAGTTAATAGTATAAAAGTATTCAAAGCTGTGAACATAATTAATTTTGACCAAACAAACTGTCAGAGGAAGGA
Promoter_1497	13062	62398	62597	+	Unidirectional	GAGCTCCTGAGTGAGCCTCCATAGCTCCTTGACATCCCTCCCCCTTATTCATTAATCATTAATTAAGCTAAACTACTTATTATTCATAGTGTCTATCCCTAAGGATAGTTTCCAGGAACAGTTACACCTAACTCCGGACAACTATCCAGGAACAATAGGATAACCGGGTGTTCTATTAGATCTAATCAAAATGGACTACA
Promoter_1498	13063	32898	33097	+	Unidirectional	ACGTGTGCCAGAGAGTACATGATACATGTAATTTCACATTCACATGCATGACATGTGCATGTAACGTAAAAGAAATTATGACAAATTATGACTGACAGTTATTGTCTCAGTAAGGTAACAGGAAGTAATAAACTAATTAATAAACCATCACTGCCACCATAATCAATTTATTTTGCATTATACATGGTTCATATTATCAA
Promoter_1499	13063	50333	50532	+	Unidirectional	ATTTATACCTGGAGTCCTGGACATGATACAATATGCATTGTCCTTTATTGTTGAATGTTAAGTCCTGGAATTAGTGCTGCTATGCATAATTGGCAAGTTAAAACACGTGGGTGTTCCTTTACCACACCCTTTTAAGGAGTGGTTTGTTACCTAGACAACTGAGACAACATTGAACATTCGCCATATATCGATCATGGGCT
Promoter_1500	13063	73059	73258	+	Unidirectional	TGTATTAGCTCTTATGGATTGTAAAGGGAATGATAGTATCTGTCTTTTTTACCAAATATAGGCATGGTCTTATATCATATTAGTTTTTATAGATACTATAAAAGTGTGGGCTTTTGTATACACTAAATCAGTAAATCACTTCTCACGTCACATGGTGTGGATAGCTGGCTACAGTCTCAGTATTCTTCTACTGTCTTCTA
Promoter_1501	13063	75927	76126	+	Unidirectional	TAATGTAAAAAGTATATAAGCAGCTTAGCTATTCACTGTACTCTTATCCTTATTTCTGCTCATCTTCATTATCACTAGCAACCCAATTATGAGGGGCTTTGTGGTTGCAATTATTTTTTATTGATTTTTGTCCAGCATATTCATGGGGAATCTTCTTATCCAGCTGGTGATATTCGTAATTGTCCAACCGAACAGATAGT
Promoter_1502	13066	34607	34806	-	Unidirectional	GAGTATTATGCTACCTCATGAAGCACTCACGAGCAGTTGTACAACTATATTTCACGAATATTTCAATAGGTCTTACAATATTATTATGACGTTATTTCCTGTACGTATTGGGTGAAATTATTAATTGGGCGTAGCATGGGCGTCAACCTAGGGGAGCAGATCTAAACAAAGGCGGATCTCATCTTTGCACAACATGTCCG
Promoter_1503	13066	25984	26183	+	Unidirectional	GTACTTGTACTTAAGTGCACTTAAGTACATATTTTTTGGTACTTGTACTTATACTTAAGTCTTTTTTAAATTTTACCAATGTACTTGTACTTATACTTAAGTATTAGTCTATGTACTTGATGTACTTGATGTACTTATAAGTCTTTTTAAGTACTTCTAAGTCTTTTTAAGTACTTATCATATAAAGTGTGTATTATCAA
Promoter_1504	13068	17518	17717	-	Unidirectional	TCTTCCAAGAACTGCAGCCATACTACTGCAGACACCAGTGGGGATTACTAGGAAATATGTCACACGTTAGCTACTTGAGGTGCAACTGTACTATGATGCTAAGATCAAGCACAAAGTGTGAAGTATTGTACTTCACAGCAACCCTGACCCTCTGATGATGCAAAACTTAGTCACATGTTCATCACATGCAATTCAGTTTC
Promoter_1505	13068	36774	36973	-	Unidirectional	GCGGAGTAGTAACTATAACTTTCACACTAGCAATTATTATTATTATTAGATAATTCAAGTTAATATTTATTTTAAAAGAATCTGCAACTGCAATGATGATAATTACACATTAATTTACGAATTATTGTTTGGCGGTCGAATTTCCCGCCAATTAAGGCGTGGTCATCCCTTAAACATGGCGTCTATCGTGGAGGCATTAA
Promoter_1506	13068	70769	70968	-	Unidirectional	AAAATGAGGGACTTACATGTACATGTGCATGTGTAGCATAAATTTCGACAGCATTTTGTCAAACCATATATGGAATATTAAGAGAGAAGAGTGTCATTTTTGTTATTTATAGTTTGATACAACAGCTACTGCAGTCATATTGACCAGATATTCAACAAAATCAAAGTATGAAGCTCTTCTTAGTGGAAGCCAAGTGATAG
Promoter_1507	13073	33194	33393	-	Unidirectional	AAAAGAGAGATAGAGAGATAGGGGTGCGGCGATTATTCGGGAATAATAAAAAGAATAATAATAAAATTTTTGAAACTGAGAATAATGGGTGTGGCTAGAGAATAATGGGTGGGGTTTTGGTATAGCACATGCACATGCACAGTTGCACACTGCACATGTAAGTAACAAAATGGAAGATGGTGAAGGAGAAGTGATAATTA
Promoter_1508	13074	879	1078	+	Unidirectional	TTGCTAAATTTACAGCCCTTGAAAATTTTGCGCTATACAGTAAGTGTCCTTTACTTTGCTCTGTTGGCTGTTGCGATGTGCATGTACCATACAGTGTACACTATAGTTATTTTTTATTTATAATCATCAATTTTTATCAATTTATTCTAGGCCAAAGGAATGGGTTGTTCTATGTCCTACATCTCCCAATCTCCTATTTT
Promoter_1509	13074	28301	28500	+	Unidirectional	CACTAATTTTAAGGCCCTACATTCTCCCTTTCTCTCCAGGGCCTTCTCGAGTTGATTCTTTACAGCAAATGGTTTCTGGTCTGCTTGCTGCTGCAAGACTCCAGCCCCACCCTTAATGTAAGATGGGCGTGGTCTAAATATTTAACCCAGTGATCACTGCATTTATCCGCCATAGAGAGGCGCGTAACTATTCCTTCACT
Promoter_1510	13074	66706	66905	+	Unidirectional	GTCTTCTATAGGGCCGTTCGATACTCTCTTTAGTATTATACACTCTTGGTATTATCTACTCTTGGTAGTATCTATGGCTATGACTAATTGCACATAATAATGCGCTTCTGCCCCGTTGACCGTAATTTCTAATTATTCAAATCAGAGTAATGAATACGCCCCATTTGAACAAGATGGCTTTTATATTTGATCGAGATCTT
Promoter_1511	13075	12118	12317	+	Unidirectional	ACAATAGTTAATTTAAACATGTTACTCAACCAAAGTGAAAAAGTTGCCTAGAAATGACCCAAACACGTGGAAGCACGTGGGTATTATAAACCACACCTTCTGGTTAATATTCATGTTGCTCGCGTGATCTTATGAATATTAACTAACTTGTAGCTCACGTGACCCACGTGGTATTTTATGGCGGTCCAACAGAGAAGGCT
Promoter_1512	13076	59565	59764	-	Unidirectional	TTTTCAGAGGCTAGGCATGTGTGTATCATGAATATGGTATCATCCACTTACCATGAATTGAATTTTATCAAAATAGTTTTGAACTTTACCCCCCCTCCCCGACCTCAGTCCCCTGGCCCCCTGACCGCGCCCGACTATATTTTCGTGGCCCGATAGTGACTCTTGAGTTGATGTAATCTCTAGCTGCAAAGAGCGTGTCT
Promoter_1513	13077	35308	35507	-	Unidirectional	TACTGTAGGTATCGTTTACTCTGGATTATACTAACTGTACAGTGATACTGAGCAACAGCTCATTTTGCCATGCATGAGGTCACTATTACAGATAGGCCACTGATGATTATTAGATTCATGGGTCTTACCATAGAAGTGGTACTAGCCATGAATCTAATCTTTCATTGAAAGTTTGACCTTTAAGACATTTGACAATGAGG
Promoter_1514	13077	66625	66824	-	Unidirectional	CTTAATGTCAAAGATCAATTACTTTTTATTTTTTATATATAGCAGGGTTTTATACAGTAGAAAGGGGCCCCTGTACTTTAAGTTCCCCCATTTAATAAAAGGGTTTATATTTGTCTTAATTCACTGTTGTTTACCAATTGGAACTAGCAAAGCAATTGTGTGCATAACAGCCAGCTTATGCCTGTACTAGTAAAATAAGC
Promoter_1515	13077	19763	19962	+	Unidirectional	GTATTGACCAGATTCAATGGACAAAGCACAACAAGAACAGAAATGCTGCTGCAGTTTAGTTGCCATTCAACGTAAACAGAACGTGAAGTTTTTTGTTTTCTTCTTCTATACATGTAATTTATCTTTTTGAATTATACTGAACTACATGTACATGTAAAGAGGCCAGCATAATAGCTACATCTATGTATAAGTCTAATGTG
Promoter_1516	13077	36841	37040	+	Unidirectional	ACTGTACTGAGGACTCAATGTCCAACTGCACTATAGCACAATAATAATGAATGATAATATAAGAAGCAATTGTAAACAAGTGTAGGAGGGGCTACAGCTTCACAGACTAATAGACTATGCAATAATTTGTCGATGTTGTGAGCAGTGAAAGAGGAAGGTTCCTTCATTTCATACGCTTACTAAGAAATCAGCAACAGTCA
Promoter_1517	13078	70452	70651	-	Unidirectional	AAACCAGGTAGTTATCAACAAGCTATCTAAGAATAACTTTCAAAAAATTTTCTGGGAGCAACAAGTAATTTTTATTTCAATTAATAATATGTGTATTATAAATGTAAATTTATAGGTTTCTGTACTTAATAAATGTAGTCCAAATGCAGCTCGATATCATCCACTTTTCATTTGGTGGTGTCTCAATATTATGCTATCTT
Promoter_1518	13078	3196	3395	+	Unidirectional	TCTACTGCTTCAGTTGGCCTCTCCACCATCTACTATGTAGACTGGAGCTTACTGCACTGACCACTGCAGTAGTGTACGGTGTTTTTGTATCTAGCAGCATAAAAATAGACCGGAAATCAAATGGTGGGCAGGGCTAGTAAACCAAAAGTTAAACTAAAGTGAAATGTCAACCAAACCAGAGGAGCTAAAAAGAGCCTTTG
Promoter_1519	13079	38607	38806	-	Unidirectional	ATTGCCCTTTGTATGCTTCACAGAAACTTAAAGTTTGAGCCGACACTAAAGACTGAACACAAATTAAGATTTAAAAGGCCCATTCTACCATTTAAAGACTAGACTTGTATTCATAAGTTTAAGACCATGAATAACTTTGCTCTCATTGTTGTTTTGCTGTAATGGCGTCTTTATGTACATGTATATTAGCTGCCATTGCC
Promoter_1520	13079	60557	60756	-	Unidirectional	GGACCTTTTTTAATTGCATTCAAAGAAGAAGCTGAGTGTATAGATGTAATTCATAACATGTTATTGTTAAGCTTAAATCATCATGATTCAGTGCTGACCTTTTATGATTGCATGCAGCCAGTTACATAAGAATAAATAATGTTGCTGCGTGCTGCACAAATCTCTATTGACTAACATTAAATCACAGTCATCACACAGAC
Promoter_1521	13080	18805	19004	+	Unidirectional	GAATCATGTATATTTTTTTGTGTTCCAAATTTTTATTATTAAAATTATTTTTAATGTTCTTTCTCTCACTTACATGCCTGATGATGCTTCATTAATTATTCATAAGCAACAAGAGGCACGTGCACACCCCTCTTTGGGGAGTGGCTTAGTTGAAAACAATATTCAATGGCTCTCAGAAATGCTTTCTCTACTTTTGTGAG
Promoter_1522	13080	22214	22413	+	Unidirectional	TTAATTTGGTAATAATCATACCTCGAATGATACCCTGCAGTGCTATGCTACAACAGATTTCCCCATTATTGCATCATCAGACTGCCATCTCTCCTATAAAAGCTTGAGGCATTTTTAAATGAAATAATATGAATTCTATTAATAAAACAGCAGAGGTCAATGTCATATAGATCTAGCAATATGGTGGATGGTAGAGATGG
Promoter_1523	13080	27921	28120	+	Unidirectional	CTATCATGAAACGGGACATTTAAAATATTTATTTTTCATACCCATTATTGTTTTAAACAGGTTTCATTTTGAAATAAAATAATAATTATTAATGATTGAAATAAAGTTATTTTCAAAATTAATTATTGGTGGGCGTGGTAATTTCTATTGTTATGGGCGTGGTTTAATTATTAGTGGGACTCTATGGAGTTTTCGTTCAA
Promoter_1524	13080	66564	66763	+	Unidirectional	ACTATCAATGGAGGCTCCAGATTCATCTATTTTGTCAGTTCCCCTCTCTTCACTCAGGTGTAGTTTGGTACCAATTCGTAAAAGTGATCAACCAGTTTATACTACAGTCACTACCACTGGTACTGATTCGAAAGCATATAGGATACAGTGTAACCCTTCAACCAGTGGTACTCATACAATCAAAGTACAAGTATATGGTG
Promoter_1525	13080	72890	73089	+	Unidirectional	TATAGAAGGAAGTCTACCTTTTGCAAAAAAGCCTTGTTGCATTTGCAGGAGGGTCTTTTATTTTTCCAGAAAACACTGTTCTTGCTAGTGCTATGTATGCTATCTCTGTCTCTAAACAACCAAAGCAATTCAAACTAGAGTTGCAGCATTGTGTTAGATTGAAGAAAGAGATTCAAACAAAGTTTTTCAAATTTGTAACA
Promoter_1526	13083	33298	33497	+	Unidirectional	GGTCATGTTACTGCGTTGCTTTGGCTTCTCTTTCCCTTCAAGTCATTTACCCTATTCTAACACTGCAGTGACTGCACACATGACATGAACACACATGCACCCCATGGTTATTTTATTCATTATTAATTATTCATACTCTAATTAATTAACAATAAAATTAACTAATTAATCGAAAGTCAATTGTAGCCTAAAATGGCTAC
Promoter_1527	13087	37379	37578	-	Unidirectional	TCTCTAGAGTTTTTATCCTGAGAGCAGGAGCCTCTTGTTCAGATTAGTTGCTTACACAAACACTGACAAATCGACTCGTATACCCTTGCCCATACGCCTACGCGTGGCAAGGGTAATAATGTATTCAGTTCCAGTCCATAAATTTTTAACTATCCTCACAAGTTTACATAAGACGTGGCCTGATCAAAAAGGTGTGATCA
Promoter_1528	13087	48596	48795	-	Unidirectional	GTATATTGTTCAGTGACAGTATATCTGTACACATGTTTTTATAACTCTCTTGTCTCGTGACTTAATTTAGTTTGAAGGAGGGGACTTTACTGGGGAAATCACCCAGAGAATTACTGGGTATCTATAAAAAGTCTGTTACCAACTTAAACATAAAAGCAGCGTTATACTGTCTCTATACAAACAAGTCTAAGAACAGAAAG
Promoter_1529	13087	55010	55209	-	Unidirectional	CTGGGCACTGATAAGGCAGAAGTCTATGGCAAGTCTGTCAATTTCTTTGATGACCTCAAAATTACTGCCTTCATCATTGACCTAGCAAAAGATTTCATTGTATCGATCATCAAGGCTTCAACAACAAAGCACATAAAGTGTATCAACATTGCTGATGATGTCATAGAGGTGTAGCTTTAGGAATAGCAGTAATCATTCTG
Promoter_1530	13087	57264	57463	-	Unidirectional	AGCGGAATCGATAGGGAATTTACCTTGGAATTTACCAGGGAATAATAAGAATTAAAATAAAGTAAAAGGGGGCTTTCCTAGGGATTGTCCCTTGATGCTTAGTTAGTAAGGTGTCTGATATAAAAGAGATGAATAAACAAGAGCTTTCAACTGCCAAGTTTATCTTCCCAACTAAAACATAAAGTTTGTCCCTCATACAA
Promoter_1531	13087	28324	28523	+	Unidirectional	TTTAGAAGCGAAAGTTTCAAATCCACTGACTTTGATGCCAAATTTTAGGTCACTGTTGTCACACTTTTAGGTGAAAATTATGTTATTGAATGTTGCGTGGGTGTAGATTTGGGTGGTACAATTATGTGGTTGCATTGGCATCCTGACATCCTCTCACTAATAAGGAAAGATGGAGACTCTCTCGCCATTAGAATTAAAGG
Promoter_1532	13089	77443	77642	-	Unidirectional	GGAGAGTATCCCATCAAGCATCACTGTATTATCATAGGGACAGCCTTCTTCATTGCTTCTTTCTTAAAATAGTAAAAAGGGACAGAGAAGTAGTAAAATAAGGATCTGGAACTAAGAGCTATTACCTCTTATGCTTTTAGCCTTAGCCAGGTGATGACCCACGTGTATTCACGTGGGTAAAGTATCACCGTAATTATTCT
Promoter_1533	13089	80503	80702	-	Unidirectional	TACAAGTATGCTGTATAATAAATATAATATACATATGTACATGTACTAATGTACATATTCCATATATGGTTAACGATACCTGCTATTCATAGCATGTGCATATTTGAGGAGGTAGGCTGAACTGGGAATGTATTTATAACTATAGTGGACAGCACAGCATAGAACACGTCAGCAAAAACAATAAAATCAGTAAACAGGAT
Promoter_1534	13089	81487	81686	-	Unidirectional	TGTACATGTGTACATAGGCTCAATACTAGATTATACATGTACATGTATGCATACATGTACATGTACTAATGTACATATTCCATATATGGTTAATGATATCTGCTATTCATAGCAAGTGCATATTTGAGGAGGTAGGCTGTATTCATAACTATGTCCAGCACAGCATCAATACGTCAGCAAAAAAATAAAATCAGTAAACA
Promoter_1535	13089	67153	67352	+	Unidirectional	TTTTGATAATGTTATTGTTTTTTAGTGCGTAACATGTTGCGTGTATGTCAGTTATTGTTTTTTAAAAGTTTTTCCGTTGTGTAAATAACAGTAATGATAGCAATGTAATACAGGTTCAGTTTATAAACACGTCACAAACACAAAACATCCAACCAAAAAAATAGAAGGGAGAGAAGGAGACTATGAGTGGAGCTACTTTA
Promoter_1536	13091	79531	79730	+	Unidirectional	CTCTCTCTGCTATAAAAAATGTTTATTTTCACTCAATATCAATATTATTTTTGGCATTAGTAAATTATTAATTTAAAATTACTCTAATAATTAATTCTAACATTTAACACCCACGCACAATTCTAATGCGTGGGCGGCTGGAAGTTCCACCTCTTTCGTAGCCACGTACGTACCTTTTGTTTTTGTAGCTGACGCGTACA
Promoter_1537	13092	10614	10813	-	Unidirectional	CAATAAATAATAAATTAATTAGTACACAGCCAAGAATTATCATGCTGATACAGTAGTACTGCCTAAAGTTAATGAATCAGGTCTGGATTACTTAAGTGATACAGTCCTGATAGCCTATCAGGACTGTATCACTTCAGTAATCAGACCTGATTCATTAACTTTAGGCAGTACTACTGTATCAGTATGATAATTCTTGGCTG
Promoter_1538	13092	33037	33236	-	Unidirectional	CTCCAGCCATAATCTACCTAAAATATAATAACATTGATGAAAAACAACAGTTTTACTTTTCTCAGTCTTGTTTATTAGCACGTGCACGTGATTGTAATACAAGCCACACCCTTAATTAATTTTAACGTGGGCGTTCATTGAGCCACACCCATAAAACACGTGGTGTGAGAACTGAGTCTGAGAAAGAATGCAAAGTGATT
Promoter_1539	13092	36984	37183	-	Unidirectional	AGATAGCCATTTTAGCTGAGTCAGCACATGGCTGAGATGCGTAAATTAAGACCACGCCTACCAACCACGCCCATTTTCGTCACAATTTTCGAACCCCCTATTTTAAGTTCCTGGCTACGGCCCTGCATATTGGGGTCTCCTGTATCAACTCTATGTACATGTATAATACTATTGTTGATAAAGCTCTAGTTACATGTACA
Promoter_1540	13092	40531	40730	-	Unidirectional	ATACATCACTATGATGTCATTATTTTGTCATGCATGCACTATGAGTACTATAGAGTGCGAATGAGTGTGACTATCAATAGAGTAAAAGTATTAATGTCATTTACTATCAAAACAATAAAACAAGAGAATGAGGAAATAGCAATACACTAGGGGACAGACCATTTATGAATATACTTAAACTAACATTTCCGTGATTTAAC
Promoter_1541	13092	24439	24638	+	Unidirectional	ACAAACAAGTCACCTTCTCGAATCATAGCGAATGTTCTAGAAGAGCCTAGCTAGATCTAGCTCTATCTTGCAAGAGCTAGCAGCAACTTAGCGCATGCATGCATGCATGCAAGCCATATTAGTGGGTGTGGTTTGGTGTATTAGGGATTTGTGGGCGTGGCCAGCAATTCTCAAAACACAAGAGAGAGAAAAGATCTTCT
Promoter_1542	13092	27495	27694	+	Unidirectional	TCCTTTCTTTTATTCATAATAATTACTAATCATGTGTCAGATTTTGTTAGACTTTCTCTCTGTATAATTTTCTGTTATTACTAATATCTGCGTGGGCGTTCGCATTTGCAGGTGTGGCTTGTTTTCCCGGGCTCTGGCGGGAAACTGCTTATCTAGCAGAAGTGGATAAAGAGATGGCTGGTGTTTCTATTCGTTTCTTG
Promoter_1543	13093	27865	28064	-	Unidirectional	AATAAATGAGTCTTAACCATAATACTGGCCCTTCCTTCAGTTCAACTCCAGCCTCCAGGCAGAACATTCACAACCTCTTCAGCTTTGAAGCACACAATCTCCTCCACCATACTCAATAGCGTGGGCGGCTGGTTGTGGGCTAGGTCAAGTCTAATTTGTATGGTTTGCATGGTTGATTGCTCATGAATGCGGAAGACAAA
Promoter_1544	13095	77012	77211	-	Unidirectional	AAATTATTGTTTAAAAACATTTCCTTACTATAATCCAATTTCAGTTGTAAATTGTAAATAACATCTGGTTGTGCAACATGTTGCATGAAGTTGAGACTCTCTCTATTTCATGCAACATGTTGCCCAACCACATCAAAGGTTTGACCACAAGTTGCAAGCAACAATGCTGCATAATGGATGCCCACCTTTAGATGCTTAAC
Promoter_1545	13095	70579	70778	+	Unidirectional	CTTCATGTTGTTAATATGATCATAGTAATCTAAATTGCTGAACTGTTTTACTGATAATGAAATAGAACTGGGCCTCAGTCCATTCATCTTCAGGGAATACTACAGATATGATCCTGTTTACTGTAATCCACATTCTAAAAGATAATATCTAAACTCTGCCCTTAGTGGTTTTATGAAAATGGCTTCCAATGGGGAGCAAG
Promoter_1546	13097	65809	66008	-	Unidirectional	ATTGTTGATATTATTTTTTGCTATAACGTGGATCTAATTGCAATTTTTATCATTAGTTAAATTATCTGTGGAGGTTCTTGTTAATGAATTGTTTGTGGAAAAGTATTATTCCTTGCTAGTCAGGCATGTTTTTGGTTGGGTGACTATTATTGCATTAATTTACTGGCTCATTTGATTTGCGCGTTATTTCTGGGTGGCCG
Promoter_1547	13097	84669	84868	+	Unidirectional	CATCATTTCAATCAGGACTCAGTGATTACTACATCTTTTATATTACATTTAGTGCAAAACTGAACCCAAAAAAGTGCCAATTTCCTGGTATTCAATTAATTTCTACTTTTGTAATTGAGGATAGTCAATTTCAAGATAATATCTATGGAATTGGAATATTTGGAGTTCCATACTTGCCAAAAACACTTAGTAATCACAAT
Promoter_1548	13099	61817	62016	+	Unidirectional	ATTTAAAACAACCCACAAGTAGTTGCTTATGAGGAAATTTTAATGGCATGTACATGTACAGTACATGTACATTTACACTGGTTGCTATGGTAAAGCAGGATTCATAGTAACTACTTTATCACAAGATCTTTGAATATATTTAAGGTACCGCCCACTTTTGTCTCTAGCTGACCTTCTCCTCCTTCTGCGCTCTTCATTTA
Promoter_1549	13099	71184	71383	+	Unidirectional	ATATGATAAAATAAACTGCTGAATATATAAACATTTACAAATGTTATTGAATATAGTTTATTTTCACCTACCATTGCATTAATTACTTTAAAACCATAGCAAATACGTTGCTCCTTACTATAAAAAGAATTTTATGCTTCTAGAGACTTGAAGGCAGCAGAAATGTTTTGGTCTGGACTACTTATACTTTTTGTTTTACA
Promoter_1550	13101	39756	39955	-	Unidirectional	CTTTCTTTGGTCATAAACAGGACGAGCACTTACTATGTGTTTTTACTGCTTACTAATTGGAATGCGGCTTTGTGGATTTTACCCAAATATGGTCATGAGTTAAAATTACTGGCCCCCGCGTGATACGAGTATAAATTCTTCAGACCGCAACTGCGCAGCAACATCTCTCTCTGCGGACTGCTGACTAACTTCTTCTTCTG
Promoter_1551	13101	26057	26256	+	Unidirectional	GACAAGGCCGGCTCCTTCTCTGCAGACTGTGGGAGGAGGAACTGGGAGGAAAGACGAGGCATGCAGCGACAGTCCGACACGATAATGAAGGTCAATGGTCAATTGAGCTCATTAAGATAATTATTATAAAAGAGATCACGTGACGTACTTCAAAGGACTATGAATATAATGCTGTCTCCTAAAATACATTACCTTTCTGT
Promoter_1552	13101	75572	75771	+	Unidirectional	AGGATGAAAATAATCAATAATTATACAAAATAAGGCTTTCTGAGCTACCTGCTGGTCTAAGTTGGTTAGTGGTTACAGCAAAATTGAAGATTAAAGGTCAAAATTTGCAAAGAAGGACTAGGACACGCCCTACCCTTTCATAATCACGCGTTACTATAGCAACTAAATCAATAATGGTGGAATTTGTTTGCCATATTCAG
Promoter_1553	13102	50391	50590	-	Unidirectional	GCATCTAGAAGAAAGTTTTTAATGATGATAAGAAGGGAAAGAAAAAGAAGAATGACAAACAGGTACAATTATAATAAAATTAAAACACTGCTGGAGTAATAATTGAATTCTATAGACTCCGCTTAGTATACTTGATGAATTCTTCAGGCAGTCGTACTTGTTGGTGCATTCATCGTACTAAACAATGGTGGCTTGCAGCA
Promoter_1554	13103	9269	9468	+	Unidirectional	ACATTTGGCACTGATAGCAGGAGTATTTATGATGTTTATGTTGATGGAACAGTTTGAACCTGCCACGCTATTCTAGGTCAACGCCTTATTTCATTTTCGCCTATCAATCAATTTTTATGGGTTCATGTCCATGCAGTTGATATCCGGTACGCCCACGCAACAAAAGGATGAGTGAGCTGAGCCTGTGCGTGTGTGGCGGC
Promoter_1555	13104	15459	15658	-	Unidirectional	ATTCATTGGCTTGCTTAATATTCTTGTGCATATGATGCTCCAGTCTATAGATAGTGAGTTTGTGAATTCATGAAGCAATGAATATGGGATCAAGATGGGAGGTCTTGGGACAAGCATTCACTGACAATCCTATTCATAATCATCAACCATTGGGTGTAACCTCAAGCAAATTGAACTAGGAGCATACACACACACCCACT
Promoter_1556	13104	26510	26709	-	Unidirectional	ATAACCTAGCACATGAAACAGGACAATTGAGATACTTTCCTCAAGTTTCCTGTAAAAAACATATCAGGTCATTGGTCTATACAGTAACAATACCTATACCAATGGATCAGTTAGTGTGCAGTGTGTGTTTGTATCAGGATCAACTGCTGATGGATGTGTGTGTTTGTATCAGGGGCCACTGATGATGGATGTCATGTGAT
Promoter_1557	13104	36338	36537	-	Unidirectional	GATATGGACATGGTGCAAGGGGAACAGATGCTGTCTAGACTAACAGTCTTACAATTAATTAGAATCAATGGCTCTTGTTCCAGTGAAGATATGATTCATAGTAATTGTTATTTTAATGTTAATGGTAATAATAGTTATTAACCCACAACCAGTCAGCATGTCTTCTACTCAAACTGGAGTATGTCTGGTAGTGCATTATA
Promoter_1558	13104	41813	42012	-	Unidirectional	AGCAGCTTTATTAGCAAATGACTCTTGTTAGTATTAACTTACATCTATTAGTGATTAATTTTTATTTTTTTAATTGATTTAATTATCTTCTTTTAGCAAAAAATTAGCAGCAATCATAATAATTTAGTTAATGGGCGTGGTCATTAGATTTAGCCACGCCTCAATAATCATGCTGTTTCTTGCTGTAACTTTTCTCTTTA
Promoter_1559	13104	46970	47169	-	Unidirectional	ACATTGACACTATGCTAATAGATGATGGTATGGAGTGTTGTATGCATGCATGGCATGTCTGGATACTAATAGTTCTGTGGTATGTTATATTGTTGGAATGTCTTGTATGCACTCAAAAGGAGACTAATAGTACATGACATTTCCACTATCAGCCTAATTACTGCTCTCACTCCCCAGAAAAGAGAGAGAGAGGAAGAGCT
Promoter_1560	13104	63270	63469	-	Unidirectional	AATTAATAGTTTCTTTAATCATAATAATGATTTGTGCTAGCTTTAAATTATTTATGCTATAATCCATCATTTTTATTATGCGTGGGTGGTAATAAAGGGCGTGGGTTTTTGGTAGGTGTGGCTCTTTTAGCCAACATGGTTTCATCACGTGATCTCATGTGAACATGGCGGAGGACAACTAGTAAAAGGGAACAAGCTGT
Promoter_1561	13104	8941	9140	+	Unidirectional	GAGAGACATTGGCCTCTTACCTTATTTGTTATTCATGTATTGTGTTAGTTCTTCAAAGTTAATTCGTTGTAATTTAATTGTGGGGGCGTTGTTGCTTGAAATGAATAATTAATTAATAATTATTATTGAATTTTTAAAATGAATATTAAAAATAATAATTTGCATTTTGCAGCTGCTTGGAGTCTTGGACATTGATTCAT
Promoter_1562	13104	73316	73515	+	Unidirectional	AAGGAGCCAAAGTATTGCAATGAAAAGGGAGAGGGAGGTCTTGCAGTTAATCTTCATCTTGGTCTTTGAGGAAAATATAAAATTTCTCGACTTTGCATTCAAATTTAAATGGTCAATCGATAAATTTTAAAATAATAGGCGTGGCTCATTCAGACATTCACACTTGTAGGTAAACAAAATGGCGGGGAGAAAAATTGGAC
Promoter_1563	13108	34681	34880	-	Unidirectional	GCAAAGTTTTAAAAGCTCAAGAAGAGTTCTACTATTTGGAGCAATCCAGCCAATCCAGCCAGGCAAAGTTGTAAAATTATTAAAATTAATTAATTGGCTTAATTATTAGGCGGGGCATGCGCATATAGTGCTAGTGACAATTTCAACGTCACTGTTAACTTCCGGTACCACACGTGTTGCATTCAACACAATAGGATCTT
Promoter_1564	13108	923	1122	+	Unidirectional	TGCATTATAAAAATTAAACCAATTGTAAAGTAAATACCATGTACAATGCAAAAGGCCATTAAAGGAGCAACGTTCATTTATCGACACAACCTACACTGCAAACTACTCCCACTGTATAAAGATGGGAGTCAACTTTAAAATGGGTACAGCCTACAATATTACCCGTAAAGTAAACAGCATTAGGGGAATACTCAGCAAAA
Promoter_1565	13108	10547	10746	+	Unidirectional	AGTGGAGATGGATGGTATATTATAGGTACTTAGGCTCAGTATTAGAGGATGAAAACCTTCTGCAAACACACATGAAGGTATTGAATTTTGTACCAGTTGTCATAAGTAGAGCAAAGTCAGCAAATTATTAATGGGAGAAAGGGACTCATGATGTAATCTTAAGGTCTCACGTGACCGGCTCTATAAAAACAACTAGTTCA
Promoter_1566	13108	42857	43056	+	Unidirectional	AACTACCACTTTGAGCACAGATAGCTGCTATGCTTTGAGAACTTTACTTTAAAAATTATAGCTTACAGTGCAAATGTTTTTTGATAAAAGTATTTTTATTACATGGGGTGTGGTTTTATTGAAGGTGTGGCTATTTAAAGCGTAACGTAATTTTTTTGCAGACTGGTCTCAGTGGTTTGTCTGTCACGAGTAATCGAGCA
Promoter_1567	13109	45727	45926	+	Unidirectional	TGCATGTCTTAGTAAATAAAGCGTAAGTTATTGATTATCTAGTATGCACAACTCTACCCACACTCCCACAACATTCCTATATACCGGTAAGCAGTTGTGTGCTGAGTGTATACAGTAAATACCAGGAGGAGGCCATGTAAAAATGCCACGTGTATACTAGCAAATTGGCAATTGCTATTTAAAACGATTTGAACAAGGGC
Promoter_1568	13110	60433	60632	-	Unidirectional	TCCCTATCAGAATCACATCATTTTCCTTAGCAACCCTCTACCAACTTACCATCCACCATTACCATAAAGCACGTGGTAGGTAGTAACAAACTGCGCATGAGCACAACAGTTATTAATTAAAGTTAGTTAACTCTAATAATAGGTCACACCCTCTCACGTGGAAGTAAAAATGGCGGCAGACCGGGAGGGCCTTAATGTGA
Promoter_1569	13110	34	233	+	Unidirectional	CTCTCTCTCTCTCTCTCTCTCTCTCTCTCTCTCTCTCTCTCTCTCTCTCTCTCCCTCTCTCCCTCTCTCTCTCCCTCTCTCTTTCTCTCTCTCCCTCTCTCTCTCTCTCTCTCTCTCCCCCCCCTCTCTCTCTCTCCCCCTCTCTCTCCAGTGGTCTGTTAAGAGGTCATATTCAATCTCATCGTGATCCTTGTATACCT
Promoter_1570	13110	25648	25847	+	Unidirectional	TTGGAGTGATTTCGAAGCCATTTTTTGAAAAAAAAAAAACCACAAACCCATGGTTTGTACTTTGTTCCCTAAAATTTGCTACTTAAAAATGTTCATAGATAACTCTAAAAATCAATTTTATTTGGAATCAGTAATTAAATTAGCTTAGAGCCACGCCCATCATGTGATTGTGATTGCAAGCTGCCAAGCTGGTGATAAAT
Promoter_1571	13110	42156	42355	+	Unidirectional	CATAATGGTGTGATTAATCAGTTCTGGACTGAGTTGTCCATGTATTGTTTTATCATAATATTAGCTAATGTTGTGCAACAATCGCGGGATCAGATGGCGTGATGATAATTTCACGTGCCTAAATAAACTTTTCTCGCCGGCTCGCTAATATTTGCACATAAAATCTGAGGCGGCACTAGTTTAATCTCAGTCGTCGGTCC
Promoter_1572	13110	44302	44501	+	Unidirectional	GCATCCCATCTATACATCCCATGTATACAGTGAGTAGATCTAGTCCTGTGCCCACTTTTTTACATGTCAAAACTACAGCTGATAAAACAACATGCTTTATGTGATAAACAGGCTCTTTAACGATATTCACTAGATGTTAGTCTAGACACCTGATGGTCTGATAATTGACATATCTGCTTTGCAAAGATGATTGTTGCTTT
Promoter_1573	13110	54937	55136	+	Unidirectional	GTTATTATCATCCATACTTGCTAGGAATTTCCACTATTTTCCAGTCAGAGTTGAGCCCCTGCAATAATGAAAAAGGTGGGGCTCATTAGCACCAAGCAAGCTAGAGTATGCAAAATTAATTATTCATTACAAGGTGGAGCTTGTAAATAGGCGTGGTGTAAATATTTTGCTAGCAATGATGAAGGAATCTTTCTGTCCAC
Promoter_1574	13111	63008	63207	+	Unidirectional	ACAATTATAATGGAATTATGACAATGAAAGCATGCTAATAACATGGGCCATTAGCTTTGGTTGTTTAATATAATAGGGCCAGTCTATTAAAACAACAATAGCTAAATGCATTGAGCTACTAATTATTTTGCGTGGGTGTTCCGTTAAGTCGAAGGTGTGGCTCATTAGCGAAATCAAAATGGCGTCCGTCGTTCTATTCC
Promoter_1575	13112	42001	42200	-	Unidirectional	GGGGCTGGTATATTGCGTGGGTGTATAATTTCCTCTCGACCCGCTATGGCTACAAGCCCTTCTTCCTCTTCTCCTTTTATAAACGTTTGCAATAAAGGACTAAGTGAGTTTGTGTGTGTGTTTATTTAACATTTGATGATTACTTTACAGGTAAAAAAGACTTCTATGGTGTTTATGATATAATCAAACCACTTTCAGCT
Promoter_1576	13115	10642	10841	+	Unidirectional	CAATTGCCCTGACATTACCTGGGCTACACTCTCTGCCTCCACTGAGTTTTCATTTCTTCTCTGTGATTTTATTTTCCAAAGAAACCTTTTACAACTAGTTGAATATCCTACCCACACCAAAGGAGCCATCTTGGACCTCATAATTACTAACTCAGCTGGCTCTGTTAGGGGTTTAGAGGTTTGTTCTGACAAATTCCTCT
Promoter_1577	13115	24036	24235	+	Unidirectional	TAGCCAGTGGCAGGACCACTCACTGTCTGGCACTGTAGTACAGCACAAAGTATCTCCAAAGGCACACATGTACTGGTCAAAGTCAAAGATACTTGTGTGAGTGCTAGATGAAGACGGGGCCTGCACATTGACAGGAGAAACCAATGGCGGTGAAGGACAGTCATGACGTTGAGAAAGAGATGGTATGGAGCTGCTAGTAG
Promoter_1578	13117	5003	5202	-	Unidirectional	ATGTTGTGTAGCAAGTTTGAACTGATTCTGACGTCAATTTTTCAAGTTACAGCCATTTTAAGAAAATGCCCAAATTCTGAAAAATACCCAAGGCTATAGTCCATGTTTTTTCCCAAAAAATGGCTCCGAAATCACTCCAAATTTTCATTACATTTTCTAATACATATTGATGTAATAAGGCTCTACCTTCATGTACATGT
Promoter_1579	13117	60837	61036	-	Unidirectional	TATAAGGTAGTAGTCTATTAATAGGTTGTATCTATTATTATTAGGTGATGAATCTCATTACATTAATGGTTGGAGGTTGTGGAATGTGGTTTATGTACTGATAGTAGATTATACTACACCACTAACAACATCACTCATGCAGTCACTTGTGTGTACGGCTTTATTCTACTTCCTTCTTGAATCATGTCAGTCACTTCCAC
Promoter_1580	13117	76754	76953	-	Unidirectional	TTCTGGTATAAATGTATGTCATGAGAATGATAATATTTGATATAAATATTTGATGTTGATATTAATTTTTATTAAGTCATTAAGAGGAAGCTCATTACCTCCGGATACATTAAGTATCCGGGACAGTACGGACGGAGAAGAATAACCACGCCTCTTATAATCTTGACAAAATGGCACTCTTTAGGAAGAATAGTTTACTT
Promoter_1581	13117	89483	89682	+	Unidirectional	AGAAAGTTTGAACTGATTGCAATCAAAATTAGATATTTTATTAATTTTTAAAGTTACTTTAAAATGGGACAAAGGTCCCTGTACTATAGTAGAGGGAGTTTGGCCAAGTTTTGCCAAAAATGAAAAGGAGAGAATTCTCCAATTATTATTATTATTATTATTATTATTAATATGCTACTGTTTCATCAGATTCAAGATCA
Promoter_1582	13118	45533	45732	-	Unidirectional	TCATGAAGAGGTTATATCTGATGAGGCTCTATCTTGTGTCATGTCTACCAGAGGTTCTGTCTCTGACAGTAGAGCAGTTCTCCTCAAAGCTGTACGAGATGCTGTTCACTCCAATTACAAACACCTGGAGTTGTTTGTTAATGTATTGAGGAAGTTCTCAGAGACTGCTCATATTGGAGATACTATTTTTGAAGAATATA
[truncated: 1,727 more rows]
