# Supplementary material for: Bilaterian-like promoters in the highly compact Amphimedon queenslandica genome
Source: Sci Rep. 2016 Mar 2;6:22496. doi: 10.1038/srep22496 (PMC4773876; doi:10.1038/srep22496)
Supplement: Supplementary Dataset 2 [file srep22496-s3.xls]

## Sheet: Sheet1
Table S2 - Prevalence of DNA motifs overrepresented in Amphimedon queenslandica promoters in unidirectional, bidirectional and putative bidirectional promoters.
Motif	Description	Unidirectional Promoters				Putative Bidirectional Promoters				Bidirectional Promoters
		MEME rank	Sites	% Sites	Significance	MEME rank	Sites	% Sites	Significance	MEME rank	Sites	% Sites	Significance
1	Sp1/GC-box	1	675	0.289203	1.1e-750	2	242	0.375194	6.0e-340	1	111	0.336364	1.4e-125
2	Sp1rc	2	551	0.236075	8.9e-627	1	283	0.43876	1.0e-348	2	116	0.351515	2.1e-121
3	Nrf1	3	114	0.0488432	1.8e-266	3	53	0.0821705	3.1e-125	4	18	0.0545455	4.4e-36
4	E-box	5	140	0.0599829	3.8e-221	4	179	0.277519	1.5e-121	3	82	0.248485	2.3e-46
5	Kozak	8	293	0.125536	3.8e-193	5	123	0.190698	2.6e-80	5	50	0.151515	3.6e-27
6	Poly-CT	4	230	0.0985433	6e-215	11	93	0.144186	2.6e-18	6	43	0.130303	5.1e-20
7	Long A/T-rich	7	547	0.234362	1.3e-210	17	60	0.0930233	2.5e-11	9	50	0.151515	0.0029
8	Unknown 1	6	171	0.0732648	1.1e-214	NA	NA	NA	NA	NA	NA	NA	NA
9	EGR-2	11	112	0.0479863	2.7e-93	6	45	0.0697674	2.7e-16	7	20	0.0606061	1.4e-06
10	Poly-A/G	10	151	0.0646958	9.5e-100	10	46	0.0713178	1.1e-15	8	25	0.0757576	0.00028
11	Unknown 2	12	116	0.0497001	4.5e-72	12	26	0.0403101	1.8e-15	10	23	0.069697	0.062
12	Unknown 3	13	50	0.0214225	7.5e-63	15	26	0.0403101	1.1e-09	23	9	0.0272727	5100
13	Unknown 4	18	356	0.152528	1e-27	NA	NA	NA	NA	NA	NA	NA	NA
14	Klf-family	NA	NA	NA	NA	14	38	0.0589147	3.4e-13	15	4	0.0121212	450
15	Unknown 5	15	30	0.0128535	1.6e-43	16	21	0.0325581	2.4e-08	NA	NA	NA	NA
