# Supplementary material for: Bilaterian-like promoters in the highly compact Amphimedon queenslandica genome
Source: Sci Rep. 2016 Mar 2;6:22496. doi: 10.1038/srep22496 (PMC4773876; doi:10.1038/srep22496)
Supplement: Supplementary Dataset 3 [file srep22496-s4.xls]

## Sheet: Sheet1
Table S3 - Co-ocurrrence of DNA motifs enriched in core promoters of Amphimedon queenslandica
Motif 1	Motif 2	Sense strand										Both strands
		Allowing motif overlap					No motif overlap (1 bp minimum distance)					Allowing motif overlap					No motif overlap (1 bp minimum distance)
		Promoters with Motif 1	Promoters with Motif 2	Promoters with Both Motifs	Expected Overlap	Observed Expected	Promoters with Motif 1	Promoters with Motif 2	Promoters with Both Motifs	Expected Overlap	Observed Expected	Promoters with Motif 1	Promoters with Motif 2	Promoters with Both Motifs	Expected Overlap	Observed Expected	Promoters with Motif 1	Promoters with Motif 2	Promoters with Both Motifs	Expected Overlap	Observed Expected
Motif 1 - Sp1/GCbox	Motif 2 - Sp1rc	4632	4345	1109	633.771	1.74984	4632	4345	1109	633.771	1.74984	7931	7776	5202	1942.04	2.67863	7931	7776	2781	1942.04	1.432
Motif 1 - Sp1/GCbox	Motif 3 - Nrf-1	4632	956	217	139.444	1.55618	4632	956	217	139.444	1.55618	7931	1041	432	259.988	1.66162	7931	1041	432	259.988	1.66162
Motif 1 - Sp1/GCbox	Motif 4 - E-box	4632	2814	796	410.456	1.93931	4632	2814	796	410.456	1.93931	7931	3038	1511	758.735	1.99147	7931	3038	1511	758.735	1.99147
Motif 1 - Sp1/GCbox	Motif 5 - YY1/Kozak	4632	3969	1001	578.927	1.72906	4632	3969	1001	578.927	1.72906	7931	6018	2596	1502.98	1.72723	7931	6018	2596	1502.98	1.72723
Motif 1 - Sp1/GCbox	Motif 6 - Poly-C/T	4632	4387	983	639.897	1.53618	4632	4387	983	639.897	1.53618	7931	8227	3005	2054.68	1.46252	7931	8227	3005	2054.68	1.46252
Motif 1 - Sp1/GCbox	TATA-box (vertebrates)	4632	4077	608	594.68	1.0224	4632	4077	615	594.68	1.03417	7931	7478	1934	1867.62	1.03554	7931	7478	1926	1867.62	1.03126
Motif 2 - Sp1rc	Motif 3 - Nrf-1	4345	956	206	130.804	1.57487	4345	956	206	130.804	1.57487	7776	1041	429	254.907	1.68297	7776	1041	429	254.907	1.68297
Motif 2 - Sp1rc	Motif 4 - E-box	4345	2814	796	385.024	2.0674	4345	2814	796	385.024	2.0674	7776	3038	1476	743.906	1.98412	7776	3038	1476	743.906	1.98412
Motif 2 - Sp1rc	Motif 5 - YY1/Kozak	4345	3969	934	543.057	1.71989	4345	3969	934	543.057	1.71989	7776	6018	2549	1473.61	1.72977	7776	6018	2549	1473.61	1.72977
Motif 2 - Sp1rc	Motif 6 - Poly-C/T	4345	4387	912	600.249	1.51937	4345	4387	912	600.249	1.51937	7776	8227	2937	2014.52	1.45791	7776	8227	2937	2014.52	1.45791
Motif 2 - Sp1rc	TATA-box (vertebrates)	4345	4077	541	557.834	0.969823	4345	4077	541	557.834	0.969823	7776	7478	1884	1831.12	1.02888	7776	7478	1878	1831.12	1.0256
Motif 3 - Nrf-1	Motif 4 - E-box	956	2814	214	84.7142	2.52614	956	2814	214	84.7142	2.52614	1041	3038	237	99.5893	2.37977	1041	3038	237	99.5893	2.37977
Motif 3 - Nrf-1	Motif 5 - YY1/Kozak	956	3969	240	119.485	2.00862	956	3969	240	119.485	2.00862	1041	6018	434	197.277	2.19995	1041	6018	434	197.277	2.19995
Motif 3 - Nrf-1	Motif 6 - Poly-C/T	956	4387	191	132.069	1.44622	956	4387	191	132.069	1.44622	1041	8227	363	269.691	1.34598	1041	8227	363	269.691	1.34598
Motif 3 - Nrf-1	TATA-box (vertebrates)	956	4077	124	122.736	1.0103	956	4077	124	122.736	1.0103	1041	7478	235	245.138	0.958644	1041	7478	235	245.138	0.958644
Motif 4 - E-box	Motif 5 - YY1/Kozak	2814	3969	647	351.706	1.83961	2814	3969	647	351.706	1.83961	3038	6018	1063	575.724	1.84637	3038	6018	1063	575.724	1.84637
Motif 4 - E-box	Motif 6 - Poly-C/T	2814	4387	553	388.746	1.42252	2814	4387	553	388.746	1.42252	3038	8227	1083	787.052	1.37602	3038	8227	1083	787.052	1.37602
Motif 4 - E-box	TATA-box (vertebrates)	2814	4077	316	361.276	0.874678	2814	4077	316	361.276	0.874678	3038	7478	675	715.398	0.943531	3038	7478	675	715.398	0.943531
Motif 5 - YY1/Kozak	Motif 6 - Poly-C/T	3969	4387	577	548.306	1.05233	3969	4387	577	548.306	1.05233	6018	8227	2007	1559.08	1.2873	6018	8227	1986	1559.08	1.27383
Motif 5 - YY1/Kozak	TATA-box (vertebrates)	3969	4077	453	509.561	0.889001	3969	4077	538	509.561	1.05581	6018	7478	1480	1417.14	1.04436	6018	7478	1384	1417.14	0.976617
Motif 6 - Poly-C/T	TATA-box (vertebrates)	4387	4077	607	563.226	1.07772	4387	4077	607	563.226	1.07772	8227	7478	2027	1937.32	1.04629	8227	7478	2020	1937.32	1.04268
Note: A total of 31,757 regions 200 bp around the annotated TSS were surveyed - sequences with missing gaps of not enough sequence around the TSS were discarded.
